# Supplementary material for: Depth-discrete metagenomics reveals the roles of microbes in biogeochemical cycling in the tropical freshwater Lake Tanganyika
Source: ISME J. 2021 Feb 9;15(7):1971–86. doi: 10.1038/s41396-021-00898-x (PMC8245535; doi:10.1038/s41396-021-00898-x)
Supplement: Supplementary file 20 — Supplementary Material 4 [file 41396_2021_898_MOESM20_ESM.txt]

((RS_GCF_001549955.1:0.003972298,((RS_GCF_000407925.1:0.002224561,((RS_GCF_000190495.1:0.002607249,(RS_GCF_000005845.2:0.000999368,(GCF_000026345.1_ASM2634v1_genomic:0.000399694,RS_GCF_002133425.1:0.000199749):5e-09):5e-09):0.000199789,RS_GCF_001912385.1:5e-09):0.000979489):0.000592536,(RS_GCF_000350705.1:0.002314603,RS_GCF_001660175.1:0.000687941):0.000791629):0.001520958):0.0050165205,((RS_GCF_000252995.1:0.004907802,(RS_GCF_001951615.1:0.003385221,((RS_GCF_002289225.1:0.002237403,((RS_GCF_002211865.1:0.00182524,(RS_GCF_002794415.1:0.002009647,RS_GCF_002045945.1:0.00246844):0.00020047):0.000439326,RS_GCF_002035465.1:0.002026536):5e-09):0.000200852,RS_GCF_002234475.1:0.001431005):0.00067051):0.003016736):0.007587283,(GB_GCA_002208985.1:0.009742412,(((RS_GCF_000764735.1:0.002082275,(RS_GCF_000981805.1:0.005747043,(RS_GCF_001297795.1:0.00237806,RS_GCF_001559075.1:0.001674987):0.000992378):0.0009544):0.005022888,(RS_GCF_000759835.1:0.005634558,RS_GCF_000759815.1:0.008565415):0.00163305):0.003303344,((((RS_GCF_000648515.1:0.000948093,(RS_GCF_002025225.1:0.000731469,RS_GCF_000155975.1:0.002965846):0.000201385):0.000991221,((RS_GCF_001022155.1:0.000596472,(RS_GCF_001922445.1:0.001607578,(RS_GCF_002208845.1:0.001592645,((RS_GCF_001559235.1:0.0002359,RS_GCF_000826205.1:0.001216623):0.001522638,GB_GCA_001686385.1:0.002359759):0.000556721):0.000203915):0.000232933):0.000995974,(RS_GCF_002042885.1:0.000201972,(RS_GCF_001281005.1:0.000202698,RS_GCF_002042945.1:0.001204099):0.00020025):6e-09):0.00188872):0.00234467,(RS_GCF_000739675.1:0.004019309,RS_GCF_002386385.1:0.006839579):0.002556251):0.010876847,((GB_GCA_002421005.1:0.011093571,RS_GCF_001187865.1:0.015708536):0.012881852,((((((RS_GCF_002185345.1:0.0004068,RS_GCF_000215745.1:0.000827326):0.007277545,(RS_GCF_000828055.2:0.002328401,(RS_GCF_001278905.1:0.000617512,(RS_GCF_002269255.1:0.001631305,RS_GCF_001675125.1:0.001632472):0.000403067):0.002016438):0.006859862):0.00344518,(((RS_GCF_002270295.1:0.002156802,(RS_GCF_000829965.1:0.000540239,RS_GCF_000964285.1:0.001700951):0.001447459):0.008097354,(RS_GCF_000735435.1:0.000734559,(RS_GCF_002806725.1:0.003290484,RS_GCF_000367425.1:0.000611391):0.000702157):0.003915968):0.005948548,(GB_GCA_002430845.1:0.006657195,(((RS_GCF_001548355.1:0.001489048,GB_GCA_002856295.1:0.00169656):0.001077459,(RS_GCF_001022195.1:0.000404979,RS_GCF_000240325.1:0.000607129):0.000897515):0.000813915,RS_GCF_001870185.1:0.003806943):0.003840034):0.005140184):0.00364302):0.006931949,((RS_GCF_000735455.1:0.012920833,(RS_GCF_001188495.1:0.00240485,(RS_GCF_000734965.1:0.004674962,RS_GCF_001297855.1:0.003199324):0.003810203):0.012928324):0.006620257,(RS_GCF_000164865.1:0.015375801,(RS_GCF_001038375.1:0.020499648,(GB_GCA_002470465.1:0.003876971,RS_GCF_900215375.1:0.00622094):0.015938599):0.006692951):0.003141925):0.004921508):0.003081981,(RS_GCF_000330845.1:0.014203828,((RS_GCF_001598315.1:0.009952912,(RS_GCF_001571285.1:0.001275097,RS_GCF_001266615.1:0.002363479):0.004494636):0.007129332,(RS_GCF_000735365.1:0.005758389,(GB_GCA_002211745.1:0.002418844,RS_GCF_001682915.1:0.000456836):0.005669898):0.004351116):0.00766342):0.007318156):0.002625845,((RS_GCF_900021175.1:0.012466692,(((GB_GCA_002469605.1:0.012108126,RS_GCF_000755535.1:0.005057947):0.004298214,(GB_GCA_002416465.1:0.003759591,(RS_GCF_000813585.1:0.003659315,(RS_GCF_001515505.1:0.003703362,(GB_GCA_002455995.1:0.001554754,GB_GCA_002360945.1:0.002600361):0.001203022):0.004011908):0.003780992):0.007125467):0.002830663,((RS_GCF_001654845.1:0.007492966,(((((RS_GCF_002795185.1:0.000211077,(RS_GCF_000213995.1:0.001634178,RS_GCF_001729745.1:0.002017491):0.000398097):5e-09,RS_GCF_001729725.1:0.001427784):0.00054935,RS_GCF_001631805.1:0.002569302):0.00521362,(((RS_GCF_001022965.1:0.001966308,((RS_GCF_000568155.1:0.000601184,((RS_GCF_001729805.1:0.002593129,(RS_GCF_001022675.1:0.001415223,RS_GCF_001984825.1:0.002009402):0.001208692):0.000426922,((RS_GCF_002086975.1:0.000860081,RS_GCF_000025565.1:0.001165731):0.003632581,RS_GCF_002197345.1:0.002247028):0.001379891):0.000402517):0.001161685,(((RS_GCF_900075425.1:0.001773603,RS_GCF_001521715.1:0.00084357):0.000403938,RS_GCF_000733275.2:0.001577413):0.000236969,RS_GCF_001719105.1:0.000402419):0.000496314):0.000556752):0.001122753,(RS_GCF_000239975.1:0.003606202,(RS_GCF_001023305.1:0.00243371,RS_GCF_000286275.1:0.003756604):0.002048588):0.001100286):5e-09,(RS_GCF_002072125.1:0.001693735,RS_GCF_001057675.1:0.002053794):0.00085216):0.000930288):0.001293916,(RS_GCF_000211415.1:0.003366193,RS_GCF_000155995.1:0.008588145):0.000986491):0.001444608):0.006261941,(RS_GCF_001652505.2:0.007552329,((RS_GCF_000016325.1:0.001553119,RS_GCF_001514515.1:0.001454191):0.007012934,(RS_GCF_002271215.1:0.004718884,RS_GCF_002811785.1:0.003141698):0.003386318):0.005217764):0.008124763):0.001439109):0.005188856):0.009696185,((((GB_GCA_002480085.1:0.003943005,(GB_GCA_002298805.1:0.002056418,RS_GCF_000759795.1:0.001472167):0.002315152):0.001776794,GB_GCA_002482285.1:0.002306036):0.015797771,(RS_GCF_900116015.1:0.012571479,(RS_GCF_001888805.1:0.001696702,GB_GCA_001940295.1:0.007306077):0.014981239):0.007073645):0.008070275,(((RS_GCF_001975225.1:0.01488254,(((RS_GCF_000280495.2:0.001528987,(RS_GCF_900109485.1:0.001243711,(RS_GCF_001658025.1:0.002302524,RS_GCF_000877295.1:0.001866707):0.000539011):0.000648413):0.00075571,(RS_GCF_900094795.1:0.002562757,RS_GCF_900116535.1:0.004406483):0.002441483):0.006295579,(RS_GCF_900094925.1:0.011258382,(RS_GCF_000814905.1:0.010916432,(RS_GCF_900184035.1:0.000876953,(RS_GCF_000958895.1:0.002796451,RS_GCF_000300455.3:0.002219144):0.00021671):0.002918226):0.00282254):0.002048326):0.00406794):0.009151945,(GB_GCA_002377245.1:0.021848132,(RS_GCF_000321045.1:0.016575874,(RS_GCF_900168315.1:0.001595944,(RS_GCF_900112785.1:0.002071077,RS_GCF_001022135.1:0.001351054):0.001523525):0.008309418):0.004004191):0.004800158):0.00322432,(((RS_GCF_000696575.1:0.009472531,RS_GCF_000486025.1:0.011625752):0.021928693,(((GB_GCA_002388125.1:0.002127311,GB_GCA_002345315.1:0.00385007):0.001204193,(GB_GCA_002358165.1:0.012397053,RS_GCF_000248015.1:0.005280368):0.003236777):0.017139718,((((RS_GCF_001277215.2:0.000652608,RS_GCF_000982825.1:0.001401364):0.001575613,(RS_GCF_001277175.1:0.000619345,RS_GCF_000027065.2:0.003113557):0.002559289):0.001545174,(RS_GCF_001277255.1:0.007001549,(RS_GCF_001277195.1:0.002516697,RS_GCF_000409345.1:0.003524932):0.002016568):0.001576535):0.015065458,(RS_GCF_000463115.2:0.0050209,RS_GCF_000621185.1:0.004722109):0.015574198):0.005117773):0.003884397):0.005421211,(((RS_GCF_000412335.2:0.00711071,(RS_GCF_000757825.1:0.00355247,(RS_GCF_001571265.1:0.001801309,(RS_GCF_000277545.1:0.001006158,(RS_GCF_000758325.1:0.002008109,(RS_GCF_000758305.1:0.00125081,RS_GCF_000963575.1:0.002615873):0.000422241):0.000463435):0.00287864):0.001605283):0.004398211):0.014887024,(GB_GCA_002321695.1:0.013068357,(((RS_GCF_000735355.1:0.006860124,RS_GCF_001654915.1:0.003646152):0.002435111,(RS_GCF_001654835.1:0.001159714,RS_GCF_001654925.1:0.004705219):0.002575637):0.001294476,RS_GCF_001654865.1:0.002172704):0.014148594):0.011230314):0.017631882,((RS_GCF_000262305.1:0.0334568,RS_GCF_001484765.1:0.026307352):0.007253531,(RS_GCF_000302695.1:0.035791994,((RS_GCF_001655675.1:0.002592019,RS_GCF_000705335.1:0.002419956):0.036816458,(((((RS_GCF_001517405.1:0.033183022,((RS_GCF_000336255.1:0.017750303,RS_GCF_001267535.1:0.012100378):0.011897086,((RS_GCF_000770305.1:0.028299623,(((RS_GCF_000404125.1:0.027246129,RS_GCF_000590885.1:0.017536508):0.012537466,(UBA8792:0.022810252,(RS_GCF_000773975.1:0.013031408,RS_GCF_000196615.1:0.016293139):0.009420591):0.002826685):0.003563124,(RS_GCF_900068895.1:0.023445638,RS_GCF_000599885.1:0.014666491):0.005752001):0.003877326):0.006017071,(((RS_GCF_000026185.1:0.006435102,RS_GCF_001050515.1:0.005629706):0.002765527,(RS_GCF_000027265.1:0.008424696,RS_GCF_000091565.1:0.008879044):0.004775261):0.010488252,(RS_GCF_001422605.1:0.025341884,(RS_GCF_001571305.1:0.011283632,(RS_GCF_001756855.1:0.023612247,RS_GCF_002752575.1:0.001039513):0.009906615):0.005101113):0.004752051):0.012814053):0.009423741):0.008820573):0.006886727,((GB_GCA_002359495.1:0.024716116,(((((RS_GCF_900215435.1:0.003911239,(RS_GCF_000282675.1:0.003158955,(RS_GCF_900068845.1:0.002136775,(RS_GCF_002858935.1:0.00329133,RS_GCF_900068835.1:0.001327523):0.00127668):0.000753297):0.002117038):0.010983091,(((RS_GCF_000963985.1:0.001645868,(RS_GCF_900215395.1:0.000233659,RS_GCF_001485355.1:0.000614452):0.001124432):0.004096189,(RS_GCF_002095475.1:0.007098501,GB_GCA_002095465.1:0.006683021):0.002319121):0.002738453,RS_GCF_001506165.1:0.005429827):0.006485):0.007805299,(GB_GCA_002095485.1:0.010529285,((RS_GCF_001476295.1:0.00059203,(RS_GCF_000180175.2:0.006766219,RS_GCF_000465555.2:0.001607743):6e-09):0.008037621,(RS_GCF_002095385.1:0.002675528,RS_GCF_001691555.1:0.000782013):0.017613752):0.003873265):0.004105223):0.009020612,(RS_GCF_002095535.1:0.00570957,(RS_GCF_000175935.2:0.001802911,RS_GCF_000468095.1:0.003818988):0.005299382):0.009027201):0.00783917,(RS_GCF_000295955.2:0.033716824,(((RS_GCF_002307475.1:0.005079359,(RS_GCF_000270125.2:0.005017119,RS_GCF_002082215.1:0.009450447):0.002300202):0.013932648,((RS_GCF_002095305.1:0.003329468,(RS_GCF_002095315.1:0.002695649,GB_GCA_002434205.1:0.000822995):0.002550001):0.004480916,(((RS_GCF_001558735.1:0.00182331,(RS_GCF_000745295.1:0.000425699,(UBA8265:0.002821961,RS_GCF_002554555.1:0.002592611):6e-09):0.000199729):0.002590598,(RS_GCF_000816655.1:0.002929152,(RS_GCF_001709315.1:0.002482567,(GB_GCA_002419935.1:0.001548598,RS_GCF_900115075.1:0.002056156):0.000980658):0.000532102):0.000936923):0.001663297,(GB_GCA_002095375.1:0.006201898,RS_GCF_001485375.1:0.007382993):0.002957035):0.005463573):0.009010929):0.010075209,((GB_GCA_002389975.1:0.000815035,GB_GCA_002431095.1:0.001009271):0.002723332,((RS_GCF_002095575.1:0.001195681,(RS_GCF_000738765.1:0.000925869,(UBA9284:0.000321473,GB_GCA_002477715.1:0.001522811):0.000618333):0.000801987):0.002548946,(RS_GCF_002077695.1:0.00280284,GB_GCA_001485295.1:0.031227263):0.001796716):0.001997102):0.017502538):0.005354209):0.003922384):0.0060995):0.009547361,((RS_GCF_002752165.1:0.019059331,(RS_GCF_002006995.1:0.009446955,RS_GCF_900115045.1:0.021473797):0.006675018):0.035409439,(RS_GCF_002837195.1:0.025908676,RS_GCF_001922585.1:0.031394057):0.014395808):0.005802319):0.005225304):0.003453005,(((RS_GCF_900111105.1:0.006289153,(RS_GCF_002752555.1:0.001690262,GB_GCA_001602605.1:0.002267909):0.002693579):0.043506922,RS_GCF_000518745.1:0.078432081):0.020762885,((RS_GCF_000757425.2:0.004688453,RS_GCF_002163585.1:0.005452121):0.017519986,(RS_GCF_000439375.1:0.018425526,RS_GCF_000735525.1:0.016280407):0.009324936):0.024142427):0.022089128):0.006528489,(RS_GCF_002101395.1:0.012539514,(RS_GCF_002095355.1:0.005834865,GB_GCA_002095455.1:0.005358445):0.005902779):0.019226045):0.012656351,(((((RS_GCF_000517405.1:0.009913008,(GB_GCA_001879235.1:0.0037947,RS_GCF_000517425.1:0.001489631):0.00020807):0.002902943,GB_GCA_001602625.1:0.049482185):0.003377657,((GB_GCA_000647915.1:0.027866339,(RS_GCF_000010085.1:0.009190258,RS_GCF_900039485.1:0.115763421):0.001663501):0.00420839,RS_GCF_900143145.1:0.008366017):0.006396271):0.006838327,((RS_GCF_000219175.1:0.151303139,(((RS_GCF_900048035.1:0.125294345,(RS_GCF_900090215.1:0.084372302,RS_GCF_900048045.1:0.084681203):0.140034531):0.023549379,(((RS_GCF_002855795.1:0.060686309,RS_GCF_000754265.1:0.057215293):0.025310847,(RS_GCF_000013185.1:0.136220198,RS_GCF_001269425.1:0.151366282):0.024207816):0.101134089,RS_GCF_000287355.1:0.191551209):0.018950484):0.020659288,RS_GCF_900044015.1:0.116936693):0.012816955):0.007370175,(RS_GCF_000287335.1:0.140286216,RS_GCF_900161835.1:0.130466189):0.01068188):0.006526239):0.069111502,((((RS_GCF_000023605.1:0.00248066,(RS_GCF_000803215.1:0.005704624,(((GB_GCA_000769535.1:0.003393534,RS_GCF_001039055.1:0.001056811):0.000562075,((RS_GCF_002250215.1:0.001358245,RS_GCF_000294535.1:0.001070061):0.001023733,((RS_GCF_002288545.1:0.001879136,RS_GCF_000749915.1:0.004231128):0.001994879,(RS_GCF_000749845.1:0.005800693,((RS_GCF_000024645.1:0.002846954,RS_GCF_001742185.1:0.001704538):0.002720033,(RS_GCF_000011605.1:0.005191848,RS_GCF_001039065.1:0.003107186):0.001934422):0.000987213):0.002378739):0.002870201):0.000302887):0.001269096,RS_GCF_000803315.1:0.003220829):0.003511559):0.001856982):0.020498457,(RS_GCF_000225565.1:0.016962849,RS_GCF_002291445.1:0.016327926):0.00859643):0.008175908,(RS_GCF_002847015.1:0.034794847,((RS_GCF_002111555.1:0.003074219,(RS_GCF_002111595.1:0.003320981,(RS_GCF_002111585.1:0.002118272,RS_GCF_000688655.1:0.002430465):0.003872936):0.001991904):0.025781068,(RS_GCF_000400505.1:0.030190569,(RS_GCF_000406285.1:0.019857906,(((RS_GCF_000975305.1:0.010684887,RS_GCF_001644705.1:0.004626375):0.002227638,(RS_GCF_000147055.1:0.002595993,(RS_GCF_000784735.1:0.005078028,(RS_GCF_002812485.1:0.001094267,RS_GCF_000758345.1:0.002140108):0.000861934):0.002740503):0.001698051):0.005258269,(RS_GCF_000784725.1:0.007034865,(GB_GCA_000406125.1:0.011209855,RS_GCF_000816045.1:0.007817486):0.002635734):0.002746873):0.007259583):0.010583855):0.010819516):0.006640996):0.009404726):0.020960072,((((((((RS_GCF_000633355.1:0.004483772,RS_GCF_001006005.1:0.003588397):0.011443253,(RS_GCF_000520015.2:0.011541066,(RS_GCF_001976145.1:0.005418444,RS_GCF_000743365.1:0.007427231):0.003710316):0.004105958):0.006205019,(RS_GCF_000821185.1:0.029723106,((RS_GCF_900187015.1:0.006280586,(RS_GCF_001902635.1:0.003052637,((RS_GCF_000633555.1:0.002018632,(RS_GCF_000735445.1:0.001060329,(RS_GCF_001280365.1:0.001615093,RS_GCF_001417865.2:0.001846581):0.000784338):0.000823278):0.00022131,((((RS_GCF_001643155.1:0.001603663,RS_GCF_001022215.1:0.000629395):0.000405126,RS_GCF_001063325.1:0.001822253):0.000630968,RS_GCF_001294565.1:0.001845569):0.000401009,RS_GCF_001932655.1:0.001020888):5e-09):0.001908618):0.011247127):0.002531003,(RS_GCF_000438825.1:0.008544675,(RS_GCF_000422085.1:0.004782388,(RS_GCF_001590905.1:0.004385888,(RS_GCF_900175135.1:0.003984346,RS_GCF_000347995.1:0.002385541):0.005139256):0.002583533):0.00473463):0.006272131):0.000779682):0.004513119):0.003175864,(RS_GCF_000163595.1:0.010273858,RS_GCF_000330865.1:0.020012504):0.004110691):0.006120511,RS_GCF_002291425.1:0.020072401):0.014545743,((RS_GCF_002858715.1:0.003679559,(RS_GCF_900130115.1:0.00271764,RS_GCF_002858675.1:0.003498271):0.002868567):0.031264672,((RS_GCF_002093665.1:0.009254908,(RS_GCF_002093625.1:0.008979823,(RS_GCF_000257645.1:0.010407933,RS_GCF_000951135.1:0.010885471):0.003351449):0.005159611):0.022430567,(RS_GCF_000735345.1:0.014658597,((RS_GCF_002303785.1:0.001327572,(RS_GCF_000187705.1:0.003142657,RS_GCF_000735505.1:0.003317691):0.001907122):0.002595571,(RS_GCF_002834385.1:0.006069591,RS_GCF_001422575.1:0.010895463):0.002290658):0.017663418):0.00808408):0.020195393):0.009636491):0.005856084,(((RS_GCF_002192595.1:0.012264681,(RS_GCF_001112925.1:0.001210623,RS_GCF_001656035.1:0.00186842):0.006820729):0.014598614,((RS_GCF_000834775.1:0.00325615,(RS_GCF_000582515.1:0.000398827,RS_GCF_001136465.1:0.000397266):0.00218385):0.013447053,((RS_GCF_000312485.1:0.007397189,(RS_GCF_001220845.1:0.00277339,(RS_GCF_001319955.1:0.001886173,RS_GCF_001115185.1:0.002341642):0.00066714):0.00203705):0.004232821,((RS_GCF_001244635.1:0.01254131,(RS_GCF_001122605.1:0.011535995,(RS_GCF_000834515.1:0.003101197,RS_GCF_002082245.1:0.003319761):0.004105234):0.002530626):0.003377433,(((RS_GCF_000834215.1:0.001884508,RS_GCF_001144805.1:0.002107951):0.003667256,(RS_GCF_002188895.1:0.006464418,(RS_GCF_001995075.1:0.002032016,(RS_GCF_000009345.1:0.000198941,(RS_GCF_001983255.1:0.001395087,(RS_GCF_000253175.1:0.001394542,RS_GCF_001983245.1:0.00099518):0.00019934):0.00019879):0.001963278):0.002914132):0.001402939):0.001871679,(RS_GCF_001320025.1:0.008827823,(RS_GCF_001105765.1:0.005319049,(RS_GCF_000754805.1:0.003053152,RS_GCF_001098625.1:0.001546522):0.001850453):0.002234511):0.002230332):0.002445588):0.001393807):0.002732465):0.012087789):0.014654215,((RS_GCF_900128755.1:0.090385126,RS_GCF_000143625.1:0.115056862):0.032333198,(RS_GCF_000021705.1:0.169281315,(GB_GCA_000238975.1:0.131596943,((RS_GCF_000828515.1:0.261215849,(((((GB_GCA_001242845.1:0.358504972,(((RS_GCF_002075085.1:0.343825854,GB_GCA_002688505.1:0.611063311):0.085811788,(GB_GCA_002074035.1:0.363790355,(RS_GCF_002073895.1:0.177625552,RS_GCF_002073915.1:0.15468048):0.286204819):0.068804557):0.063374677,(RS_GCF_000247565.1:0.195761539,RS_GCF_000008885.1:0.186948946):0.18275482):0.035624631):0.039094572,(RS_GCF_000828815.1:0.303359178,(((RS_GCF_001280225.1:0.127314194,RS_GCF_000007365.1:0.088012931):0.036065398,(RS_GCF_001700895.1:0.118102069,(RS_GCF_000521525.1:0.076905509,(RS_GCF_000225465.1:0.11935058,(RS_GCF_000009605.1:0.056325687,RS_GCF_000225445.1:0.05295114):0.024961092):0.021382579):0.021483202):0.029359103):0.127217415,((RS_GCF_900016785.1:0.297303593,((RS_GCF_900128735.1:0.097170998,RS_GCF_000217635.1:0.114624982):0.118888042,(RS_GCF_000090965.1:0.150062406,(RS_GCF_900128595.1:0.160563172,(RS_GCF_900128725.1:0.157958191,GB_GCA_900128825.1:0.128989742):0.026770782):0.031188455):0.123338274):0.060046013):0.144620457,(RS_GCF_001648115.1:0.211790042,RS_GCF_000007725.1:0.193316302):0.101647848):0.039045743):0.05377024):0.031991477):0.046359695,(RS_GCF_000973545.1:0.25015575,(RS_GCF_000973505.1:0.282491895,((RS_GCF_000331065.1:0.007151904,RS_GCF_000011745.1:0.003442313):0.153557707,(RS_GCF_000185985.2:0.159721768,RS_GCF_000043285.1:0.155866207):0.082883793):0.107467601):0.043314282):0.064648911):0.041664032,(GB_GCA_001457715.1:0.22426134,RS_GCF_001534665.1:0.184233585):0.037493679):0.024382817,GB_GCA_900016775.1:0.182360459):0.026638201):0.030465941,RS_GCF_000971765.1:0.198194546):0.044073532):0.033928191):0.025335134):0.021602966):0.015072409):0.008803498,((((RS_GCF_001636255.1:0.00058023,RS_GCF_001586165.1:0.001007638):0.004382213,(RS_GCF_001816025.1:0.001310571,RS_GCF_001655005.1:0.001106435):0.003556385):0.028241982,((RS_GCF_000341505.1:0.004818176,RS_GCF_000474215.1:0.004461249):0.005692915,(RS_GCF_002076875.1:0.005795359,(RS_GCF_000264765.2:0.001873879,RS_GCF_001729265.1:0.00406638):0.002136082):0.011091489):0.037972941):0.022461095,(((RS_GCF_000439085.1:0.040301632,(RS_GCF_000427805.1:0.035206572,RS_GCF_900112475.1:0.021669268):0.010768375):0.036628409,RS_GCF_000307305.1:0.051525138):0.011309699,(((((RS_GCF_001280945.1:0.009113714,(RS_GCF_000196475.1:0.00628053,RS_GCF_000711895.1:0.004701786):0.004000843):0.004253891,((RS_GCF_000517265.1:0.005898585,(RS_GCF_001010285.1:0.004088965,GB_GCA_000447415.1:0.004316896):0.000911914):0.008729765,(RS_GCF_000196155.1:0.008924884,RS_GCF_900102985.1:0.005975903):0.006476833):0.002968751):0.021903794,(((RS_GCF_000736595.1:0.003943762,(RS_GCF_000736535.1:0.003390681,RS_GCF_000027225.1:0.004090509):0.001928219):0.020066391,(RS_GCF_002632725.1:0.019207263,(((RS_GCF_002632685.1:0.014311645,RS_GCF_002632585.1:0.019286568):0.00385763,(RS_GCF_900116635.1:0.01985241,RS_GCF_000252955.1:0.010767992):0.002655168):0.001778219,(((RS_GCF_002127535.1:0.008728763,RS_GCF_900115195.1:0.011706358):0.003894722,(RS_GCF_000968175.1:0.016518213,(RS_GCF_000968195.1:0.011663131,((RS_GCF_001275405.1:0.009872409,RS_GCF_002632875.1:0.018363226):0.002125761,(RS_GCF_001908095.1:0.007917023,RS_GCF_002632755.1:0.004463727):0.003105379):0.003992165):0.00196217):0.001442616):0.004369384,(RS_GCF_002127545.1:0.008228056,RS_GCF_001037465.1:0.01067939):0.004717079):0.001694713):0.002637169):0.004166875):0.00371757,((RS_GCF_002632465.1:0.009667452,(RS_GCF_000531755.1:0.003621065,RS_GCF_000798625.1:0.004398842):0.001770478):0.007890421,(RS_GCF_002632485.1:0.008841754,(RS_GCF_002632825.1:0.001184657,RS_GCF_002632765.1:0.002140657):0.005467135):0.0099339):0.010664318):0.01656431):0.011832693,(((RS_GCF_000429565.1:0.011856197,(GB_GCA_001640365.1:0.008401379,(RS_GCF_000757905.1:0.002567379,GB_GCA_002287155.1:0.007398975):0.001896128):0.007940311):0.070740799,(RS_GCF_001294465.1:0.042244494,(((RS_GCF_001853385.1:0.009430569,RS_GCF_000754345.1:0.011939408):0.004216388,(RS_GCF_000314895.2:0.020392469,RS_GCF_000314855.2:0.017644962):0.003506439):0.006298905,((RS_GCF_000156395.1:0.010965159,(RS_GCF_000527275.1:0.003779554,RS_GCF_000517805.1:0.00353702):0.007268563):0.009738898,((RS_GCF_001874625.1:0.009766731,(GB_GCA_002843235.1:0.002582145,(RS_GCF_000158055.1:0.001796104,RS_GCF_000314835.2:0.003126395):0.001477263):0.005201482):0.005892865,(UBA10704:0.015163168,RS_GCF_001655055.1:0.014098705):0.013124928):0.004226066):0.008028268):0.028593448):0.01779022):0.007529169,((RS_GCF_000069965.1:0.008357471,(RS_GCF_001654855.1:0.018081946,(RS_GCF_001654965.1:0.015392147,((RS_GCF_000754995.1:0.004133523,RS_GCF_001049975.1:0.002851352):0.002438736,(RS_GCF_001049955.1:0.001629962,(RS_GCF_001722135.1:0.003607641,(((RS_GCF_002607735.1:0.002084612,RS_GCF_000497855.1:0.001506475):0.000446537,RS_GCF_002777965.1:0.001125366):0.000287877,(RS_GCF_002591155.1:0.002021975,RS_GCF_002206145.1:0.002049441):0.000604471):0.000225391):0.000409262):0.000745378):0.007437491):0.00288583):0.003354266):0.05080443,((RS_GCF_001676225.1:0.001491802,(RS_GCF_001676155.1:0.003753441,UBA11277:0.001724507):0.001618395):0.021522768,(RS_GCF_000286435.2:0.003940905,RS_GCF_001006565.1:0.003715244):0.011800822):0.044562224):0.013288005):0.009315789):0.037026635,(((RS_GCF_000471645.1:0.072686827,(RS_GCF_000807275.1:0.059690634,((RS_GCF_001690195.1:0.017610458,(RS_GCF_001690705.1:0.009762201,RS_GCF_001690685.1:0.00817289):0.011797391):0.006074302,(((RS_GCF_001693745.1:0.011895582,(RS_GCF_002142275.1:0.004989204,(RS_GCF_001690175.1:0.006110562,RS_GCF_002142015.1:0.005650849):0.005553224):0.009862743):0.014645763,RS_GCF_001690185.1:0.02849428):0.003400493,((RS_GCF_001690355.1:0.027338332,(RS_GCF_001690895.1:0.015888145,((((RS_GCF_001690835.1:0.002514175,RS_GCF_000695585.1:0.002456495):0.0082777,(RS_GCF_001690595.1:0.005633684,RS_GCF_900094935.1:0.006648931):0.008302196):0.006836413,(RS_GCF_900094945.1:0.012586905,RS_GCF_900103085.1:0.008371928):0.002593075):0.002093859,(RS_GCF_001690525.1:0.006125877,RS_GCF_001690495.1:0.010954609):0.003279464):0.004066207):0.006585162):0.005151631,(RS_GCF_001693755.1:0.021054336,(RS_GCF_002141675.1:0.003863154,RS_GCF_000599985.1:0.004927166):0.020039645):0.004008927):0.002273272):0.005276706):0.053439337):0.03570238):0.071517907,RS_GCF_900111395.1:0.164112197):0.026240307,(RS_GCF_900087055.1:0.090169522,(((((RS_GCF_000771805.1:0.003459683,RS_GCF_001678625.1:0.007186084):0.022962286,(RS_GCF_001678485.1:0.012242465,RS_GCF_001678495.1:0.015081172):0.014504007):0.068994774,((RS_GCF_002795425.1:0.058190089,(((GB_GCA_000146265.4:0.015757276,(RS_GCF_001188835.1:0.01519121,(RS_GCF_000466335.1:0.011061805,RS_GCF_000185305.1:0.009457084):0.006396815):0.005479895):0.03710096,(RS_GCF_001998905.1:0.064378232,((((RS_GCF_001975845.1:0.004823405,(RS_GCF_000165525.1:0.002654347,((RS_GCF_000027305.1:0.003168574,RS_GCF_000200475.1:0.003661138):0.000962857,RS_GCF_001457655.1:0.002220036):0.001351522):0.001902315):0.00483118,(RS_GCF_001276515.1:0.005772653,(((RS_GCF_001679445.1:0.004331199,(RS_GCF_000222045.1:0.002819944,(((RS_GCF_001752475.1:0.005913078,RS_GCF_001008205.1:0.00279509):0.000663008,RS_GCF_001008215.1:0.003170557):0.001016252,(RS_GCF_001008225.1:0.004775709,RS_GCF_001679495.1:0.00480221):5e-09):0.000405444):0.000325704):0.001140221,((RS_GCF_000242295.1:0.003067704,RS_GCF_000222025.1:0.005229515):0.000411117,(RS_GCF_001008275.1:0.002839972,RS_GCF_001679045.1:0.003591348):0.000523072):0.000704821):0.000451095,RS_GCF_001679135.1:0.003520376):0.000983399):0.003040885):0.017811176,(RS_GCF_001999305.1:0.016863461,(((RS_GCF_001999335.1:0.011262086,(RS_GCF_001999425.1:0.006137845,RS_GCF_001712855.1:0.005115695):0.001317474):0.006047039,((RS_GCF_001998825.1:0.009211971,(RS_GCF_000730685.1:0.007333647,RS_GCF_002000485.1:0.006131698):0.002114953):0.002120081,RS_GCF_002000435.1:0.0061746):0.003346059):0.010177033,(RS_GCF_001999285.1:0.013495069,(RS_GCF_002000425.1:0.008590315,(RS_GCF_002000125.1:0.00825047,RS_GCF_002000405.1:0.007199133):0.00323403):0.00629976):0.004010347):0.00775855):0.010127746):0.007639345,(RS_GCF_000223275.1:0.033203584,(RS_GCF_001053035.1:0.003768367,((((RS_GCF_001054475.1:0.002275326,(RS_GCF_001814055.1:0.00197152,RS_GCF_001949895.1:0.003206296):0.000930463):0.000905579,((((RS_GCF_001059815.1:0.001992575,RS_GCF_001058575.1:0.002990129):0.000488723,((((RS_GCF_000191405.1:0.002268416,RS_GCF_001810345.1:0.002925839):0.00070619,(RS_GCF_001055885.1:0.001706454,RS_GCF_000210895.1:0.002078305):0.000471824):0.000405187,RS_GCF_001053575.1:0.00119286):0.0002877,(RS_GCF_001838635.1:0.002556186,RS_GCF_001055095.1:0.001451792):0.000384615):0.000550811):0.000383445,GB_GCA_001914055.1:0.002931229):0.000879184,RS_GCF_001815355.1:0.002194026):0.00134135):0.000636869,(RS_GCF_001679485.1:0.00231228,RS_GCF_001811025.1:0.002337411):0.000423758):0.000391945,RS_GCF_001279145.1:0.00186977):0.00119713):0.015084423):0.007422429):0.015465675):0.020590001):0.012076445,((RS_GCF_002015125.1:0.050486729,((RS_GCF_000163475.1:0.018921276,RS_GCF_000754275.1:0.023315597):0.004081745,(RS_GCF_000973525.1:0.017376834,(RS_GCF_001064415.1:0.016745186,RS_GCF_002850605.1:0.013002329):0.010994516):0.004305532):0.014039427):0.022298015,(((RS_GCF_002015075.1:0.014357758,RS_GCF_000019405.1:0.027248295):0.037862162,((RS_GCF_002795405.1:0.028829014,(RS_GCF_000751835.1:0.015223975,(RS_GCF_000827595.2:0.004878141,RS_GCF_000752995.2:0.005592356):0.011136775):0.02951713):0.0111283,(RS_GCF_000969315.1:0.047471677,RS_GCF_002263215.1:0.045583576):0.006093754):0.007648584):0.009555987,(UBA11380:0.052106836,(RS_GCF_000017245.1:0.053207623,(RS_GCF_900101275.1:0.020499415,RS_GCF_000262245.1:0.03735623):0.016255286):0.01480003):0.007961403):0.008525058):0.006963907):0.012397425):0.013274887,(RS_GCF_900109845.1:0.088651439,(RS_GCF_002015115.1:0.040513568,((RS_GCF_000521725.1:0.049197703,(RS_GCF_002002485.1:0.040558305,(RS_GCF_001038205.1:0.041337491,(RS_GCF_000742795.1:0.014917801,GB_GCA_002849775.1:0.012085616):0.015705654):0.006579531):0.009659363):0.013585646,((((RS_GCF_000174155.1:0.004566011,RS_GCF_000175195.1:0.004039046):0.022801103,(RS_GCF_000238795.1:0.036398636,(RS_GCF_000260675.1:0.006450513,RS_GCF_000262265.1:0.008896258):0.020840174):0.012665534):0.013827722,(RS_GCF_000621105.1:0.018977071,(RS_GCF_000427275.1:0.01790618,(RS_GCF_000521695.1:0.010343178,RS_GCF_000521605.1:0.01183132):0.005355514):0.004980361):0.027996753):0.007443746,((RS_GCF_000016685.1:0.011719845,(((RS_GCF_000739435.1:0.002165387,RS_GCF_000374285.1:0.012208401):0.000626849,RS_GCF_000188255.1:0.009106976):0.000794319,RS_GCF_000801145.1:0.002688178):0.003300701):0.011882946,RS_GCF_001647695.1:0.062187576):0.011757517):0.019541647):0.008176096):0.024431171):0.054374047):0.017107259):0.01315362,(RS_GCF_900176075.1:0.021325718,RS_GCF_000772535.1:0.031063625):0.05876262):0.082564648,((RS_GCF_002216855.1:0.285348273,(((((((((RS_GCF_001547935.1:0.026894413,RS_GCF_900162645.1:0.061858846):0.020915149,((RS_GCF_000740015.1:0.029046354,(RS_GCF_001267945.1:0.010549417,(RS_GCF_002211985.1:0.000689079,RS_GCF_000257205.1:0.002293674):0.01902589):0.027986318):0.006216362,((((RS_GCF_001895205.1:0.003661024,RS_GCF_000176155.1:0.002812241):0.025838561,(RS_GCF_002749895.1:0.017117543,RS_GCF_900167345.1:0.010246371):0.012362834):0.016647344,(RS_GCF_001402495.1:0.003285306,((RS_GCF_002216685.1:0.00324312,((RS_GCF_001953375.1:0.001348713,(RS_GCF_001857155.1:0.000851219,RS_GCF_000016245.1:0.001142863):0.00019913):0.000353312,(RS_GCF_000518145.1:0.000597323,RS_GCF_000438805.2:0.005239029):0.00089979):0.001834704):0.005445745,(RS_GCF_001402165.1:0.002041084,(RS_GCF_001558475.1:0.005971677,RS_GCF_000176715.1:0.003865121):0.00259655):0.00152772):0.002128238):0.034850204):0.005374137,(RS_GCF_001558415.1:0.008098473,RS_GCF_000176175.1:0.009037887):0.015225603):0.00655244):0.008102926):0.007200747,((RS_GCF_900143745.1:0.016386283,RS_GCF_900130105.1:0.013749137):0.04337098,(RS_GCF_900184095.1:0.009625569,(RS_GCF_000711805.1:0.006427872,((RS_GCF_900129185.1:0.006021101,RS_GCF_900149295.1:0.008000612):0.00551736,(RS_GCF_900163965.1:0.007125701,RS_GCF_001506075.1:0.007454177):0.002129056):0.002552656):0.015521176):0.027644128):0.027912288):0.010483135,((RS_GCF_000478685.1:0.183851055,RS_GCF_000731795.1:0.13357638):0.089414763,((((RS_GCF_002835515.1:0.016458771,RS_GCF_000967475.1:0.013378724):0.029870566,(RS_GCF_002100145.1:0.050119439,(GB_GCA_000830415.1:0.02271968,(RS_GCF_000280885.2:0.012720914,(RS_GCF_001676025.1:0.017822278,(RS_GCF_000496695.1:0.005425214,RS_GCF_000467185.1:0.004467547):0.01271969):0.005938739):0.020249352):0.021809696):0.011967323):0.007609067,((RS_GCF_000695685.1:0.011128166,(((RS_GCF_001558055.1:0.001338965,RS_GCF_000169995.1:0.00184511):0.000644429,(RS_GCF_001635455.1:0.002419177,RS_GCF_000222625.1:0.003032497):0.001289522):0.002707657,((((RS_GCF_900089765.1:0.001063869,RS_GCF_000972265.1:0.003915369):0.005955322,(RS_GCF_000473545.1:0.001191833,(RS_GCF_001558015.1:0.001277297,(RS_GCF_001974615.1:0.002885922,(RS_GCF_001675865.1:0.004516021,(RS_GCF_000091465.1:0.001538078,(RS_GCF_002119525.1:0.001559455,RS_GCF_000153005.1:0.000544746):0.000621168):0.003538164):0.00089988):0.001699813):0.005419006):0.002831997):0.002449935,(((RS_GCF_000272105.2:0.001615366,(((((RS_GCF_002156525.1:0.001813998,RS_GCF_002156455.1:0.001005019):0.000854743,RS_GCF_001486525.1:0.001936421):0.000640702,RS_GCF_002078155.1:0.001383587):0.000436831,RS_GCF_900183395.1:0.001206695):0.001069861,RS_GCF_000272085.2:0.002161521):0.000743912):0.000793353,((RS_GCF_002156475.1:0.003394423,RS_GCF_001974575.1:0.002649087):0.001485681,(RS_GCF_001557765.1:0.001472654,(RS_GCF_001048495.1:0.001208878,RS_GCF_001048535.1:0.000804583):0.001951968):0.000714464):0.000443191):0.000485898,RS_GCF_001557875.1:0.002465452):0.00071042):0.002607323,GB_GCA_000316985.1:0.001378182):0.009111127):0.011083299):0.018856905,(RS_GCF_000272145.2:0.036117558,(RS_GCF_000287195.2:0.015043535,GB_GCA_001874155.1:0.015361746):0.024979279):0.008770351):0.014640766):0.003954669,(((RS_GCF_900089835.1:0.006029524,(RS_GCF_001639065.2:0.001893162,(RS_GCF_000181535.1:0.000850299,(RS_GCF_002214345.1:0.001014333,RS_GCF_001591125.1:0.001024162):0.000716842):0.000850278):0.001824663):0.007646436,(RS_GCF_000755385.1:0.006506971,RS_GCF_000755425.1:0.007295099):0.00906129):0.031417579,((((((((((((RS_GCF_000189275.1:0.011617624,RS_GCF_000808555.1:0.008644698):0.007229301,RS_GCF_000222645.1:0.013688836):0.002912633,RS_GCF_000189255.1:0.010929679):0.00194195,(RS_GCF_000967545.1:0.012335062,(RS_GCF_000775715.1:0.009444928,(RS_GCF_001399455.2:0.007587281,(RS_GCF_001695575.1:0.003187066,RS_GCF_000222665.1:0.001535302):0.00354593):0.002967226):0.001996608):0.003447896):0.003179247,(RS_GCF_002811245.1:0.002591174,RS_GCF_000711795.1:0.002818631):0.032601281):0.002528625,RS_GCF_000165125.1:0.039795883):0.005560349,(RS_GCF_001957165.1:0.036698585,(RS_GCF_000967495.1:0.007025156,RS_GCF_001693615.1:0.00473579):0.007440119):0.007246729):0.004720587,(RS_GCF_001591105.1:0.018087254,RS_GCF_001274785.1:0.011101107):0.008835006):0.008375213,((RS_GCF_001687805.1:0.002972618,(RS_GCF_000222605.1:0.004080462,RS_GCF_000827885.1:0.016554106):0.004509176):0.023360855,(UBA8383:0.031847253,(RS_GCF_001939725.1:0.005301436,(RS_GCF_001939685.1:0.007028584,GB_GCA_000754155.1:0.005909694):0.005224245):0.005549935):0.006452734):0.010418881):0.003905484,(((RS_GCF_001597655.1:0.001784604,(RS_GCF_000960595.1:0.002506769,RS_GCF_000764325.1:0.000967389):0.000870194):0.016030128,(RS_GCF_000009745.1:0.00167467,RS_GCF_002224265.1:0.000926171):0.011938477):0.023601725,((RS_GCF_000400425.1:0.007623677,RS_GCF_000467165.1:0.003566804):0.020848583,((RS_GCF_001558495.1:0.008528313,((RS_GCF_002214395.1:0.006769204,((RS_GCF_000770115.1:0.001838282,(RS_GCF_000171815.1:0.014495587,(RS_GCF_002163755.1:0.002688247,((RS_GCF_001192695.1:0.000393474,(RS_GCF_000017705.1:0.001612882,RS_GCF_000400205.1:0.000216244):0.000405431):0.000631202,((RS_GCF_002140055.1:0.000203408,RS_GCF_002078065.1:6e-09):5e-09,(RS_GCF_000818335.1:0.001216187,((RS_GCF_000772655.1:6e-09,RS_GCF_002142655.1:0.000828424):0.001013863,RS_GCF_000818355.1:0.000814518):0.000202397):0.000202769):0.000527371):0.001062114):0.00162741):0.002001515):0.002103355,(RS_GCF_002021755.1:0.004444853,(RS_GCF_000834075.1:0.002993853,RS_GCF_000818435.1:0.001101095):0.007486974):0.00319433):0.001698079):0.004042933,RS_GCF_002608565.1:0.016740553):0.00404706):0.003040488,((RS_GCF_001680045.1:0.01286587,RS_GCF_000830505.1:0.016559047):0.004422272,(RS_GCF_002563795.1:0.022088197,(RS_GCF_000024825.1:0.003321038,RS_GCF_000354175.2:0.003329262):0.004415119):0.004924726):0.003450861):0.003938508):0.008345483):0.008235686):0.003010733,(RS_GCF_001854765.1:0.033095814,(RS_GCF_900100015.1:0.038228735,RS_GCF_000467125.1:0.021695836):0.008602863):0.005225599):0.005890181,(GB_GCA_000755365.1:0.025760746,RS_GCF_001012815.1:0.019714238):0.010159496):0.004291825):0.004801618):0.003053982):0.005177093):0.008830872,(RS_GCF_002812955.1:0.042347339,(GB_GCA_002342685.1:0.027593858,GB_GCA_002342735.1:0.046937612):0.017196622):0.010940815):0.012017838,(RS_GCF_002157735.1:0.015293292,((RS_GCF_002218025.1:0.014417069,RS_GCF_000286955.2:0.013805419):0.014008039,(RS_GCF_002218045.1:0.009838758,(RS_GCF_002218005.1:0.005450048,RS_GCF_000426765.1:0.005433613):0.005847989):0.006537358):0.008069844):0.048201186):0.016930882,(RS_GCF_001029395.1:0.01097491,((RS_GCF_001557835.1:0.00644101,(RS_GCF_001690985.1:0.00631282,(RS_GCF_001691055.1:0.000199715,(RS_GCF_000196495.1:0.001206866,RS_GCF_000286935.2:0.000199226):0.000197825):0.01423184):0.007217188):0.003341774,RS_GCF_000953695.1:0.009690055):0.019851483):0.045915576):0.034878158,((RS_GCF_002157755.1:0.041474552,RS_GCF_002157795.1:0.043424888):0.030878212,((RS_GCF_000695255.1:0.022742713,(RS_GCF_000972145.1:0.001876968,RS_GCF_000425165.1:0.005583458):0.01207239):0.035770427,((((RS_GCF_000940995.1:0.014887903,RS_GCF_000730475.1:0.016931034):0.004702743,((RS_GCF_001029445.1:0.022377757,RS_GCF_001029435.1:0.019912377):0.008291765,RS_GCF_001029455.1:0.028537371):0.006056458):0.004994572,(RS_GCF_001939735.1:0.018562097,RS_GCF_000331515.1:0.019233601):0.003753738):0.007431805,((RS_GCF_001650345.1:0.016463217,(RS_GCF_001077885.1:0.003775074,RS_GCF_001563765.1:0.012707727):0.018021713):0.016962734,((RS_GCF_000196255.1:0.006762158,RS_GCF_000153425.1:0.002904332):0.044263653,((RS_GCF_002157645.1:0.003719636,RS_GCF_000176795.1:0.001232571):0.034483242,((((RS_GCF_900185565.1:0.001458203,RS_GCF_900185625.1:0.00141995):0.000239343,(RS_GCF_001676075.1:0.002563798,RS_GCF_900185615.1:0.003846268):0.00042266):0.003844576,(((RS_GCF_000949955.1:0.007342351,RS_GCF_002849605.1:0.007960448):0.003565581,(RS_GCF_000950265.1:0.003472255,(RS_GCF_900166975.1:0.003793683,RS_GCF_900166965.1:0.003088769):0.001159948):0.001702257):0.003666916,RS_GCF_000613045.2:0.003368313):0.002181144):0.029082213,(RS_GCF_000950415.1:0.008247569,(RS_GCF_000153325.1:0.006679556,(RS_GCF_000153265.1:0.000934871,RS_GCF_000950315.1:0.001372321):0.001510214):0.005065362):0.006234592):0.017411016):0.018317262):0.006796866):0.006457451):0.010995252):0.02268376):0.012885339):0.015800054,(RS_GCF_001310455.1:0.066498219,((RS_GCF_001707825.1:0.045418527,(((RS_GCF_900115495.1:0.014605723,(RS_GCF_002381345.1:0.09679488,RS_GCF_002464935.1:0.115375803):0.015043336):0.007468331,(RS_GCF_000621165.1:0.00940156,RS_GCF_000264435.2:0.018849145):0.011125752):0.0118105,((RS_GCF_900167155.1:0.017475754,RS_GCF_001559595.1:0.01170599):0.010218164,((RS_GCF_000333895.2:0.002168993,(RS_GCF_900055185.1:0.002200525,RS_GCF_900060185.1:0.003339615):0.001247685):0.009282215,(RS_GCF_000176515.1:0.014907608,GB_GCA_001310415.1:0.015360209):0.005028294):0.011360594):0.005095312):0.01785681):0.017678384,((RS_GCF_002369825.1:0.000633406,(RS_GCF_001996165.1:0.001823329,RS_GCF_001996085.1:0.000779844):0.00060473):0.011447796,((RS_GCF_001995985.1:0.0043257,(RS_GCF_001996005.1:0.003559614,RS_GCF_001722105.1:0.003091688):0.001119628):0.006274689,(RS_GCF_900141775.1:0.010111133,(RS_GCF_000513715.1:0.010876244,RS_GCF_000565345.1:0.006953529):0.010006757):0.005508778):0.017523618):0.057944816):0.015150268):0.017285079):0.025219164):0.038728887,(((((RS_GCF_001870485.1:0.017799818,(RS_GCF_002157895.1:0.021443598,RS_GCF_002157875.1:0.028848147):0.046784145):0.018972621,RS_GCF_002237365.1:0.022566099):0.011439586,((RS_GCF_000243075.1:0.010343674,RS_GCF_002242685.1:0.010281153):0.002898122,(RS_GCF_002245495.1:0.010699514,RS_GCF_000381965.1:0.016678323):0.006978966):0.018712603):0.085277127,((RS_GCF_000023065.1:0.02537117,RS_GCF_000527035.1:0.018662721):0.097132352,(((RS_GCF_000819765.1:0.00871622,(RS_GCF_000388115.1:0.005169013,RS_GCF_000820045.1:0.005292231):0.012195021):0.010093827,(((RS_GCF_000820145.1:0.013728703,((RS_GCF_002214265.1:0.001461006,RS_GCF_002735225.1:0.001356308):0.004305558,(RS_GCF_000820025.1:0.006227247,(RS_GCF_000820005.1:0.001367748,RS_GCF_000819745.1:0.002469451):0.001828859):0.002298019):0.008421114):0.006340384,(RS_GCF_002795305.1:0.022929568,(((((RS_GCF_000819885.1:0.007312544,(RS_GCF_000764645.1:0.003962939,RS_GCF_000819685.1:0.004453197):0.001252874):0.001489892,(((RS_GCF_900156085.1:0.000600616,RS_GCF_002803925.1:0.001046111):6e-09,RS_GCF_002214865.1:0.00060134):0.00020013,(RS_GCF_001634325.1:0.000601611,RS_GCF_001593245.1:0.001004992):6e-09):0.001085466):0.000981701,RS_GCF_000298015.1:0.003933483):0.002398719,RS_GCF_000819725.1:0.00495909):0.001058307,((RS_GCF_000014805.1:0.004229841,(RS_GCF_000612075.2:0.001354794,RS_GCF_000820305.1:0.000269067):0.003109776):0.007658613,(RS_GCF_000687355.2:0.00643047,(RS_GCF_000708125.1:0.000797805,RS_GCF_000764665.1:0.001817546):0.0052901):0.003425098):0.002743306):0.002314122):0.004252794):0.003250743,(((RS_GCF_000754915.1:0.00209932,RS_GCF_000512185.1:0.003499314):0.003908921,(RS_GCF_002812985.1:0.006947945,((RS_GCF_000819865.1:0.003302708,RS_GCF_000764655.1:0.004336724):0.003685363,(RS_GCF_000820185.1:0.005896081,RS_GCF_000819825.1:0.010426444):0.002911457):0.002586468):0.004526384):0.003688813,(GB_GCA_000959705.2:0.006619285,(RS_GCF_000820165.1:0.004147418,RS_GCF_000820085.1:0.005010459):0.001188999):0.005664096):0.003399186):0.006890205):0.02816844,(RS_GCF_900156095.1:0.023839197,(RS_GCF_000820125.1:0.019472077,(RS_GCF_000820105.1:0.00635526,RS_GCF_000819805.1:0.004865852):0.010014844):0.00604239):0.02135803):0.052098425):0.025568123):0.043016507,((((RS_GCF_000429485.1:0.00103196,RS_GCF_000429505.1:0.001596035):0.061830353,(RS_GCF_000414175.1:0.021151749,RS_GCF_001420915.1:0.020431676):0.044551979):0.083966135,(((RS_GCF_900120035.1:0.006508332,(RS_GCF_000170855.1:0.014306519,RS_GCF_001574435.1:0.005135413):0.005121211):0.003306763,(RS_GCF_000291685.1:0.011054186,(RS_GCF_002836355.1:0.003203269,RS_GCF_000276805.1:0.007732354):0.007616208):0.003970106):0.128426938,((((RS_GCF_002239585.1:0.037517329,RS_GCF_000153405.2:0.019441467):0.049001718,(RS_GCF_000420245.1:0.027144935,(RS_GCF_002835465.1:0.029614721,RS_GCF_002835995.1:0.02422886):0.010396702):0.014036157):0.020677867,((RS_GCF_000428725.1:0.00891818,RS_GCF_000381745.1:0.008086105):0.022783851,(RS_GCF_002836415.1:0.008762483,RS_GCF_000015285.1:0.007489538):0.060284267):0.016176278):0.013141525,(RS_GCF_000470315.1:0.022723994,RS_GCF_000482725.1:0.013859267):0.038418566):0.1227628):0.043285563):0.020040858,((((((RS_GCF_001050375.1:0.095347379,(RS_GCF_000300815.1:0.083456166,(RS_GCF_000568405.1:0.021853533,RS_GCF_000281085.1:0.014671636):0.048820022):0.025502715):0.114981936,((((RS_GCF_000429145.1:0.085895506,(((RS_GCF_900129565.1:0.037489564,(RS_GCF_001758465.1:0.018905201,(GB_GCA_002308075.1:0.002451444,(GB_GCA_002313575.1:0.000847306,(UBA11887:0.020432335,(GB_GCA_002684735.1:6e-09,GB_GCA_002335925.1:0.001267106):0.000927056):0.002091344):0.002354189):0.020073369):0.023667081):0.03570743,((((RS_GCF_001562115.1:0.000415225,RS_GCF_001562195.1:0.000384034):0.002748734,(RS_GCF_000213655.1:0.001269258,GB_GCA_002709125.1:0.058176147):0.001998726):0.032651398,(RS_GCF_000730385.1:0.023695449,((RS_GCF_000753865.1:0.014706877,RS_GCF_001886475.1:0.012903851):0.026158981,(RS_GCF_001886455.1:0.008675528,(RS_GCF_000597705.1:0.009024339,(GB_GCA_001886375.1:0.007853331,((RS_GCF_000172635.2:0.002408864,(RS_GCF_001953635.1:0.003969118,RS_GCF_000808575.1:0.002242396):0.001105597):0.001994823,RS_GCF_001885075.1:0.011556501):0.004376581):0.003069108):0.002545071):0.014153377):0.008337522):0.008488619):0.031600729,((RS_GCF_001757105.1:0.023394999,GB_GCA_002729795.1:0.020623998):0.045405254,(RS_GCF_000378185.1:0.064876958,RS_GCF_002499975.1:0.056066087):0.014490314):0.012683258):0.019177466):0.034067627,((RS_GCF_002807685.1:0.027720423,RS_GCF_002807665.1:0.03288463):0.069308717,(((RS_GCF_000226565.1:0.016549057,(RS_GCF_002836745.1:0.005470222,RS_GCF_000428905.1:0.00864654):0.029146234):0.066615297,(GB_GCA_002340325.1:0.15474974,(RS_GCF_000252165.1:0.070976729,GB_GCA_002338515.1:0.071201821):0.046083678):0.032946568):0.036324195,RS_GCF_000155775.1:0.119212539):0.020894004):0.01577858):0.014573864):0.014196281,(RS_GCF_001660395.1:0.078796082,(RS_GCF_000314975.1:0.083816621,((RS_GCF_000315055.1:0.016913977,(RS_GCF_000314935.1:0.012508277,(RS_GCF_000014225.1:0.003256407,(RS_GCF_000315015.1:0.000387179,GB_GCA_002709555.1:0.039776855):0.002025395):0.00601745):0.010892335):0.047140793,(RS_GCF_001565895.1:0.059286401,(RS_GCF_000314995.1:0.013335603,(RS_GCF_000315075.1:0.013805694,RS_GCF_002835935.1:0.014132343):0.006988269):0.053728983):0.020457512):0.028335221):0.016932417):0.016755714):0.020465565,(RS_GCF_002201535.1:0.020127894,(RS_GCF_001466725.1:0.0170115,RS_GCF_002591895.1:0.018677638):0.012715333):0.086411205):0.066909078,((RS_GCF_001458075.1:0.086523888,RS_GCF_000218785.1:0.085548345):0.064672637,((RS_GCF_900177775.1:0.081162102,(((RS_GCF_000753735.1:0.0331532,(RS_GCF_000423165.1:0.032095245,GB_GCA_002716105.1:0.019017051):0.009795445):0.023769622,(RS_GCF_000753715.1:0.052234867,GB_GCA_002423905.1:0.07902014):0.017142525):0.008901737,(RS_GCF_900104245.1:0.070510686,((RS_GCF_900116895.1:0.005273188,RS_GCF_001517265.1:0.005578685):0.023604661,(RS_GCF_900115255.1:0.010789436,(GB_GCA_002279005.1:0.009327136,GB_GCA_002733825.1:0.007751786):0.004601029):0.010146954):0.016996067):0.018432375):0.039107541):0.027101676,(RS_GCF_000299895.1:0.08439193,((RS_GCF_000152885.1:0.002254267,(RS_GCF_001870515.1:0.002727762,GB_GCA_002685255.1:0.004020126):0.004684001):0.047368046,(GB_GCA_002729675.1:0.054563529,((RS_GCF_000008465.1:0.014284734,(RS_GCF_900116625.1:0.00161989,GB_GCA_002694205.1:0.000974344):0.006392128):0.026462823,(RS_GCF_900100855.1:0.005856504,(RS_GCF_002211765.1:0.002214926,RS_GCF_002808045.1:0.003552345):0.006789648):0.02839694):0.031874274):0.014921897):0.050445731):0.016186958):0.044129817):0.059887473):0.016696469):0.01615722,((RS_GCF_900107845.1:0.076278949,(((RS_GCF_001752395.1:0.065065459,(RS_GCF_000296695.1:0.023513712,(GB_GCA_002862515.1:0.016066983,(RS_GCF_000425345.1:0.02045109,(RS_GCF_001513785.1:0.003722262,(GB_GCA_002840125.1:0.003133877,RS_GCF_900108485.1:0.001792518):0.0019605):0.016860897):0.008039463):0.007366435):0.015435149):0.013715339,(((RS_GCF_000245735.1:0.002071357,(RS_GCF_001704375.1:0.003998975,RS_GCF_000280055.1:0.003002778):0.001736482):0.004167704,(GB_GCA_002280155.1:0.006364528,(GB_GCA_002278995.1:0.006435991,(RS_GCF_001441695.1:0.001328039,RS_GCF_000272005.1:0.002081045):0.000885231):0.001892436):0.006919192):0.047297666,(RS_GCF_000987765.1:0.027790467,(RS_GCF_000987775.1:0.014480045,((GB_GCA_002415085.1:0.007509626,GB_GCA_002364615.1:0.010622049):0.009376211,(RS_GCF_000382165.1:0.006523457,RS_GCF_900215315.1:0.010738938):0.003665931):0.00676792):0.00665515):0.043145063):0.015407203):0.031502973,((RS_GCF_000986865.1:0.007911034,(RS_GCF_001275035.1:0.004567869,(GB_GCA_001795365.1:0.008469989,RS_GCF_000217935.1:0.006426412):0.005868177):0.005151318):0.044781079,((RS_GCF_001669775.1:0.028443316,UBA8519:0.029078429):0.017974993,(RS_GCF_000711985.1:0.02761999,UBA8362:0.061751457):0.013564899):0.031807131):0.037771625):0.020793082):0.103981701,(RS_GCF_000374485.1:0.142435483,((RS_GCF_000788395.1:0.012887748,(RS_GCF_002814155.1:0.001484005,(RS_GCF_001399975.1:0.003623683,RS_GCF_000238255.3:0.000532564):0.000560608):0.007874011):0.060125663,(((RS_GCF_900112265.1:0.018384141,(RS_GCF_000724565.1:0.014712426,RS_GCF_002276045.1:0.01668729):0.011951273):0.071889874,(RS_GCF_002156545.1:0.027359872,RS_GCF_002310815.1:0.033541195):0.035931146):0.019666722,(RS_GCF_000967625.1:0.062506986,(((RS_GCF_000576675.1:0.009011507,(RS_GCF_001550155.1:0.006191879,(((GB_GCA_002436365.1:6e-09,(GB_GCA_002295535.1:6e-09,(GB_GCA_002713845.1:0.001524679,UBA11876:0.011136558):5e-09):5e-09):0.000469318,GB_GCA_002360765.1:0.001421659):0.004435491,((GB_GCA_002685175.1:0.002735706,(RS_GCF_001306915.1:0.002412909,RS_GCF_001550135.1:0.00108566):0.000790148):0.001101393,RS_GCF_001641615.1:0.004601629):0.001407079):0.002412218):0.004874111):0.012056095,((((RS_GCF_001974845.1:0.000923208,(RS_GCF_000576475.1:0.003008288,(RS_GCF_002310835.1:0.000408825,RS_GCF_002310795.1:0.000597311):0.000980498):0.000595852):0.003569903,(RS_GCF_000238275.2:0.001502613,(RS_GCF_001974855.1:0.001257479,RS_GCF_000239875.1:0.000909174):0.001518557):0.00122699):0.012626101,((RS_GCF_002221525.1:0.00256177,(RS_GCF_001401855.1:0.002952728,(GB_GCA_001596795.1:0.000666046,RS_GCF_002310855.1:0.001947574):0.001082323):0.005434803):0.008085571,(RS_GCF_001469205.1:0.006540611,((RS_GCF_001468485.1:0.003627856,RS_GCF_000238335.2:0.003703178):0.011534855,((RS_GCF_002221505.1:0.000601356,RS_GCF_001465295.1:0.001574833):0.019242058,((RS_GCF_000690055.1:0.005029899,((RS_GCF_000498015.1:0.00287092,((RS_GCF_000814675.1:0.0,RS_GCF_000803085.1:0.0):0.001558458,RS_GCF_000497995.1:0.000281226):0.001124838):0.003235934,(RS_GCF_000238395.3:0.002910616,RS_GCF_001974875.1:0.001053559):0.0008646):0.002441097):0.001494242,(RS_GCF_000239855.1:0.00648116,(RS_GCF_001999225.1:0.007097037,RS_GCF_000498095.1:0.007115302):0.002500608):0.001246619):0.007025515):0.008659026):0.006924328):0.005303624):0.007294383):0.012882476,((RS_GCF_002165575.1:0.006057133,(RS_GCF_001469215.1:0.005549262,RS_GCF_002723455.1:0.006695956):0.003437118):0.007607624,(RS_GCF_001653135.1:0.01690031,(RS_GCF_001661495.1:0.0059459,RS_GCF_000238355.1:0.007965495):0.008251956):0.008415182):0.008440561):0.017042665):0.040006818,(GB_GCA_000333235.1:0.069884782,((RS_GCF_001444405.1:0.036342927,(RS_GCF_000238375.2:0.039195473,(RS_GCF_001854605.1:0.007785125,RS_GCF_001854475.1:0.00845063):0.019043539):0.013528104):0.009594268,((RS_GCF_002744175.1:0.007444777,(RS_GCF_002208135.1:0.003964016,(((RS_GCF_000276645.1:0.001386281,RS_GCF_000238315.3:0.002374654):0.000395422,(RS_GCF_002289345.1:0.001984918,GB_GCA_002850255.1:0.000197608):0.000789772):0.00021246,RS_GCF_002591815.1:0.000775316):0.000464572):0.005591915):0.035087263,((RS_GCF_001482385.1:0.002862041,(RS_GCF_000967655.1:0.003573633,RS_GCF_001282135.1:0.005319023):0.003088058):0.02702349,((RS_GCF_001625565.1:0.008635095,RS_GCF_001625685.1:0.007732515):0.007266505,(RS_GCF_001625655.1:0.007118363,(RS_GCF_001696455.1:0.006005059,(RS_GCF_001625595.1:0.00719164,RS_GCF_001625575.1:0.002177505):0.005367756):0.003322091):0.007455842):0.025462298):0.00906636):0.014589715):0.012680055):0.013997215):0.018845882):0.016903581):0.015101999):0.06291112):0.029338776):0.020137649):0.01802476,(((RS_GCF_001831495.1:0.037725502,(RS_GCF_000764205.1:0.007181724,GB_GCA_002162925.1:0.016362206):0.042512621):0.059769574,((RS_GCF_900111755.1:0.071996724,RS_GCF_001913705.1:0.069218519):0.022528082,((RS_GCF_000948975.1:0.009425014,RS_GCF_000948985.1:0.012537534):0.050836741,((RS_GCF_001767295.1:0.065041032,((RS_GCF_001957175.1:0.004258274,RS_GCF_002000085.1:0.003911128):0.055853878,(RS_GCF_002104475.1:0.023463437,(RS_GCF_900109795.1:0.039329703,(RS_GCF_002000025.1:0.016327439,(RS_GCF_002104535.1:0.018184494,(RS_GCF_002104515.1:0.017292653,(RS_GCF_002076895.1:0.004163558,RS_GCF_002077175.1:0.002903934):0.010810659):0.007523131):0.004543223):0.005900276):0.007728815):0.028294091):0.013168243):0.013720052,(((((((RS_GCF_000764225.1:0.013565288,UBA10809:0.008499677):0.010626793,(GB_GCA_002163005.1:0.008148064,RS_GCF_000012325.1:0.008867757):0.00323727):0.006024513,(RS_GCF_002836775.1:0.008948985,(RS_GCF_002836255.1:0.007027081,UBA8227:0.010002379):0.004812851):0.009903592):0.00696408,(RS_GCF_000764185.1:0.016550676,RS_GCF_002843355.1:0.034537468):0.005025025):0.005675952,(RS_GCF_000378625.1:0.019749865,RS_GCF_001444365.1:0.037713236):0.008901611):0.033903238,(GB_GCA_002162675.1:0.033414751,(UBA8680:0.023035661,GB_GCA_002733765.1:0.018772795):0.021036366):0.010120711):0.02548707,GB_GCA_002401725.1:0.084924054):0.013133354):0.018658455):0.012022761):0.026770817):0.085116138,(GB_GCA_001874365.1:0.056457352,RS_GCF_002835545.1:0.036537938):0.132846828):0.030394916):0.020620776,((RS_GCF_002165625.1:0.148285731,(RS_GCF_001247655.1:0.024625211,RS_GCF_000299915.1:0.021670646):0.127674394):0.027926579,(((RS_GCF_000422645.1:0.033660273,(RS_GCF_000425405.1:0.003974557,RS_GCF_900100175.1:0.004311874):0.029465549):0.068746063,(RS_GCF_000422665.1:0.075769215,(RS_GCF_000148645.1:0.049921819,RS_GCF_900129905.1:0.048038574):0.014569673):0.035237901):0.056375978,((RS_GCF_000015245.1:0.044112083,((((((RS_GCF_000518805.1:0.036553449,(RS_GCF_000518705.1:0.023016369,(RS_GCF_002215585.1:0.007267209,(RS_GCF_000016065.1:0.002575667,RS_GCF_000832025.1:0.003579756):0.008420565):0.015183343):0.011974265):0.011595539,(((RS_GCF_000518605.1:0.016143,(RS_GCF_000018285.1:0.007104628,RS_GCF_000019185.1:0.009664023):0.005705783):0.010583697,(RS_GCF_002836205.1:0.023799219,RS_GCF_000014885.1:0.00923843):0.014088696):0.022082058,(RS_GCF_000019525.1:0.019807747,((RS_GCF_001957125.1:0.021834363,(RS_GCF_002005305.1:0.009396105,(RS_GCF_000091325.1:0.011796904,RS_GCF_000172075.1:0.020469527):0.009091179):0.016867692):0.012957535,RS_GCF_000018025.1:0.021135862):0.00918062):0.018057048):0.012620779):0.026058538,RS_GCF_000614975.1:0.059523221):0.009926252,((RS_GCF_001957135.1:0.017540431,RS_GCF_002075795.1:0.017134011):0.034851872,(RS_GCF_000013765.1:0.038836403,(GB_GCA_002783895.1:0.006628451,(RS_GCF_002836275.1:0.022484422,(RS_GCF_002836315.1:0.001406942,RS_GCF_000014705.1:0.002769848):0.004865378):0.004486595):0.02549793):0.014931819):0.020181554):0.012092039,(((RS_GCF_000014665.1:0.001790523,(((RS_GCF_002157365.1:0.000400183,(RS_GCF_002196695.1:0.000803498,RS_GCF_000485795.1:0.001590563):0.000197717):0.000198784,RS_GCF_000203935.1:0.000595602):0.000107842,RS_GCF_002216875.1:0.000289205):0.000883129):0.002316557,(RS_GCF_000146165.2:0.00540265,RS_GCF_002209245.1:0.001589705):0.002299603):0.009460529,(RS_GCF_000015185.1:0.007180813,((RS_GCF_900156405.1:0.017514044,(UBA8824:0.002460702,(RS_GCF_000178875.2:0.002182573,GB_GCA_002838165.1:0.002177289):0.00102037):0.00242204):0.010802429,(RS_GCF_000217915.1:0.006655714,GB_GCA_002783505.1:0.005066468):0.004818213):0.003188511):0.004900866):0.030037236):0.019419083,(RS_GCF_000753795.1:0.0602565,((((RS_GCF_000615045.1:0.000443574,(RS_GCF_000614935.1:0.001131745,RS_GCF_000956365.1:0.000931684):5e-09):0.000205802,RS_GCF_000947195.1:0.000756871):0.000206489,RS_GCF_000518445.1:0.001435673):0.000960541,(RS_GCF_002777975.1:0.004330848,(RS_GCF_002836945.1:0.000970257,(RS_GCF_002836975.1:0.000599535,RS_GCF_000813075.1:0.000400044):0.000421727):0.001477998):0.001927341):0.025084037):0.017429993):0.016339275):0.06701123,((RS_GCF_002282895.1:0.047802311,RS_GCF_002282855.1:0.04075156):0.055711374,GB_GCA_002341165.1:0.18188349):0.024057075):0.036277938):0.035439473):0.010462637):0.010810243,(((GB_GCA_002351865.1:0.200489987,(GB_GCA_002472255.1:0.0141629,GB_GCA_002351705.1:0.015802605):0.212338511):0.054274597,((RS_GCF_000482845.1:0.14759837,(RS_GCF_000188195.1:0.10031781,((GB_GCA_002349085.1:0.069560828,((RS_GCF_900167015.1:0.007184529,(RS_GCF_900116345.1:0.004871306,RS_GCF_900114195.1:0.008540726):0.005403108):0.050346727,(UBA7909:0.055217243,(GB_GCA_000431835.1:0.007108956,GB_GCA_002449335.1:0.006563465):0.035337238):0.014000962):0.020292717):0.068360043,(UBA11908:0.110453027,(GB_GCA_002473165.1:0.083144401,UBA8019:0.092599356):0.054475308):0.019118543):0.054747992):0.040350275):0.159511637,((RS_GCF_000378405.1:0.039238442,GB_GCA_002372325.1:0.035074236):0.132528841,(RS_GCF_000222855.1:0.138099849,RS_GCF_900115655.1:0.13592237):0.036420159):0.094532765):0.046195154):0.104086719,((((GB_GCA_002733465.1:0.020052922,GB_GCA_002401655.1:0.023508537):0.200747131,((RS_GCF_000024085.1:0.021610805,(RS_GCF_000374105.1:0.004901402,GB_GCA_002838765.1:0.006945115):0.013232054):0.052457693,(RS_GCF_001708405.1:0.029696312,(GB_GCA_002731505.1:0.030147965,RS_GCF_000981765.1:0.02306756):0.017145941):0.048291607):0.129068443):0.044035755,(GB_GCA_002770795.1:0.217615907,GB_GCA_002746155.1:0.199178577):0.041364578):0.03698837,(GB_GCA_002376965.1:0.231440411,((((GB_GCA_002450655.1:0.411578135,(((GB_GCA_002333145.1:0.044529771,UBA8513:0.033818516):0.090754456,(RS_GCF_001676655.1:0.065922099,RS_GCF_000420045.1:0.052832731):0.086165202):0.046266903,(GB_GCA_002333125.1:0.156990112,(((RS_GCF_002027585.1:0.094777714,(RS_GCF_001553955.1:0.065312058,(RS_GCF_000379845.1:0.025498883,RS_GCF_000320365.1:0.045338693):0.05361772):0.024846949):0.050624407,((RS_GCF_002014985.1:0.057095441,(((RS_GCF_002014825.1:0.028724482,RS_GCF_002014855.1:0.017429902):0.017487245,((RS_GCF_000092265.1:0.024384334,(RS_GCF_001656375.1:0.001878595,(RS_GCF_001064535.1:0.019953602,RS_GCF_001656295.1:0.003514988):0.001761801):0.009816778):0.034281354,RS_GCF_900156515.1:0.057574288):0.008817958):0.047313744,((RS_GCF_002224245.1:0.066117699,(RS_GCF_001598275.1:0.069632631,(RS_GCF_001679005.1:0.033540967,(((RS_GCF_000426885.1:0.007555,(RS_GCF_002014975.1:0.005953866,RS_GCF_002027555.1:0.005400219):0.002572288):0.007289262,RS_GCF_002027545.1:0.007237756):0.003188382,RS_GCF_001679225.1:0.004204558):0.006503165):0.029059127):0.016969555):0.033809236,(RS_GCF_000988685.1:0.005732214,(RS_GCF_001636015.1:0.003600881,RS_GCF_000988605.1:0.004413501):0.001604765):0.044445221):0.024518962):0.017741073):0.078351872,(RS_GCF_002014765.1:0.105796858,(((RS_GCF_000382145.1:0.025673338,RS_GCF_002313155.1:0.014577357):0.013629961,(RS_GCF_000016885.1:0.02341115,(RS_GCF_000213615.1:0.017194735,(RS_GCF_900162815.1:0.00863029,(RS_GCF_001591185.1:0.007199221,(GB_GCA_002385225.1:0.002501221,RS_GCF_900162825.1:0.001774601):0.004809886):0.007821876):0.009525818):0.0108858):0.010488985):0.056045185,(GB_GCA_002454875.1:0.055918485,((RS_GCF_000508345.1:0.001477264,GB_GCA_002686735.1:0.010182505):0.038278465,(RS_GCF_001298525.1:0.040245753,((RS_GCF_001593305.1:0.018272584,RS_GCF_001921745.1:0.020543393):0.008865978,((RS_GCF_002810365.1:0.002903512,UBA10734:0.005102184):0.023585314,(((RS_GCF_000471625.1:0.016632208,((UBA11291:0.005846761,(RS_GCF_001435295.1:0.002416523,RS_GCF_900016235.2:0.001388591):0.006581194):0.007630461,(RS_GCF_000511065.1:0.010863186,RS_GCF_000247495.1:0.010154847):0.00666429):0.003388526):0.005463711,((UBA10709:0.013923147,(RS_GCF_001606025.1:0.008331835,RS_GCF_900163785.1:0.00357677):0.011687889):0.003423016,(RS_GCF_001921765.1:0.013691386,((GB_GCA_002863645.1:0.003143662,(GB_GCA_002377945.1:0.003021337,(GB_GCA_002836735.1:0.002330911,(((GB_GCA_000586435.1:0.002219988,GB_GCA_000586415.1:0.003893135):0.001824578,RS_GCF_002836165.1:0.002196514):0.001180659,GB_GCA_002836715.1:0.002744916):0.000876492):0.000861056):0.000320605):0.00064247,RS_GCF_001435845.1:0.002394791):0.008296386):0.009239291):0.004304659):0.006114861,((RS_GCF_900168255.1:0.017406103,(RS_GCF_000013905.1:0.008897417,(RS_GCF_000012305.1:0.008344361,UBA9367:0.012819868):0.002476151):0.009576121):0.010361931,((GB_GCA_002416155.1:0.004050103,GB_GCA_002352555.1:0.00091273):0.00930875,((GB_GCA_002377905.1:0.007678709,RS_GCF_001652315.1:0.004225479):0.005502543,(GB_GCA_002453355.1:0.010475901,GB_GCA_002414005.1:0.011912091):0.002671154):0.009668252):0.004289409):0.006705331):0.004991327):0.00677823):0.00802411):0.010148941):0.023523137):0.041033485):0.032971912):0.032680522):0.030493493):0.129613371,((RS_GCF_001982605.1:0.012100551,RS_GCF_000619845.1:0.009018841):0.070116936,(((RS_GCF_900096915.1:0.011373573,GB_GCA_001626925.1:0.01520031):0.043844516,(RS_GCF_001753595.1:0.036202736,(RS_GCF_900096995.1:0.008343358,RS_GCF_002174125.1:0.005388936):0.030805502):0.014933692):0.022431694,((((RS_GCF_000248135.1:0.021476249,(RS_GCF_000368685.1:0.016872648,RS_GCF_000760595.1:0.018885784):0.013467031):0.013852822,(((((RS_GCF_000399685.1:0.002257135,(RS_GCF_002144845.1:0.000677621,RS_GCF_000588275.1:0.000348657):0.000674639):0.000497582,((RS_GCF_000399705.1:0.000997712,RS_GCF_001432505.1:0.001418499):0.000204101,(RS_GCF_002158945.1:0.002000188,((RS_GCF_001577285.1:0.000599074,RS_GCF_002012285.1:0.000997385):0.000398337,(RS_GCF_000191145.1:0.000822999,RS_GCF_002137095.1:0.001962355):0.000432019):6e-09):0.00099275):0.000772042):0.002004028,((RS_GCF_000313935.1:0.001819755,((RS_GCF_000368965.1:0.001177787,RS_GCF_001510805.1:0.005665913):0.001257659,RS_GCF_002055515.1:0.002294936):0.003795759):0.001763916,RS_GCF_000836035.1:0.002836709):0.006184515):0.003726767,(RS_GCF_000368065.1:0.003821262,(RS_GCF_002082665.1:0.003815346,RS_GCF_002082805.1:0.010745186):0.003401254):0.003418982):0.01674255,(((RS_GCF_000369065.1:0.012831832,(((RS_GCF_000413935.1:0.004212228,(RS_GCF_000931695.1:0.001491894,RS_GCF_000367945.1:0.002705601):0.002396885):0.001945768,((((RS_GCF_000369545.1:0.001607537,RS_GCF_000369485.1:0.001190212):0.000802717,(RS_GCF_000369405.1:0.001841923,RS_GCF_000369805.1:0.004774404):0.001771055):0.004362929,(RS_GCF_000369525.1:0.002805599,RS_GCF_000368445.1:0.000787759):0.000800943):0.000513321,RS_GCF_000400715.1:0.001582255):0.006254097):0.002656941,(RS_GCF_000805455.1:0.009905013,(RS_GCF_000369705.1:0.002790139,(RS_GCF_000369785.1:0.001452666,RS_GCF_000314615.1:0.001205503):0.002779703):0.002458165):0.003003282):0.003503505):0.002675802,(RS_GCF_000368025.1:0.018276763,(RS_GCF_000368585.1:0.010171204,RS_GCF_000368765.1:0.011508485):0.002236495):0.002487015):0.002808937,((RS_GCF_000368985.1:0.013091908,(RS_GCF_000759995.1:0.01041715,(RS_GCF_000369565.1:0.00116717,(GB_GCA_001897345.1:0.001376616,RS_GCF_000369425.1:0.006129838):0.002502822):0.006523106):0.003117364):0.00339352,RS_GCF_000367985.1:0.023126616):0.003430906):0.017473406):0.011566323):0.010358054,(RS_GCF_000368905.1:0.03591341,(((RS_GCF_000829675.1:0.038042339,RS_GCF_001704115.1:0.050331838):0.020867518,RS_GCF_000368565.1:0.028152677):0.006946502,((((RS_GCF_001612555.1:0.036091863,RS_GCF_000632455.1:0.024862506):0.014810777,((((RS_GCF_002135375.1:0.03337609,RS_GCF_001307195.1:0.016733996):0.018657195,((((RS_GCF_001647535.1:0.007155624,(RS_GCF_000369105.1:0.009126445,RS_GCF_000369665.1:0.003227128):0.004449169):0.013143312,(RS_GCF_000369625.1:0.013246928,(RS_GCF_001647675.1:0.021561174,(RS_GCF_000773685.1:0.013066998,(RS_GCF_002688565.1:0.006295148,RS_GCF_000368625.1:0.007092193):0.006707314):0.005463293):0.002979451):0.007976348):0.009118522,((RS_GCF_001678755.1:0.009837325,(RS_GCF_002135295.1:0.0089587,(RS_GCF_002018365.1:0.001163314,(GB_GCA_002431005.1:0.000924054,RS_GCF_002018395.1:0.002425456):0.000811626):0.009858854):0.004002709):0.014161255,(RS_GCF_001696615.2:0.021787621,((RS_GCF_002135435.1:0.016045,RS_GCF_000373725.1:0.011306532):0.004565572,(RS_GCF_001605895.1:0.014943434,RS_GCF_001707755.1:0.026295019):0.00657329):0.005081894):0.00922394):0.008603781):0.004072507,(((RS_GCF_002135205.1:0.003004343,(RS_GCF_002165305.1:0.002619994,RS_GCF_000368045.1:0.003187248):0.007458606):0.018272833,(RS_GCF_000400735.1:0.007415571,RS_GCF_002795165.1:0.009894343):0.018773403):0.006779441,(RS_GCF_000488255.1:0.021669042,(RS_GCF_000368785.1:0.001400007,(GB_GCA_002296655.1:0.005904319,RS_GCF_001758345.1:0.002688246):0.001730036):0.025974966):0.008807582):0.004900048):0.003763036):0.006554786,(((RS_GCF_002135315.1:0.006187428,RS_GCF_002135355.1:0.002714202):0.008544184,(((RS_GCF_900096895.1:0.004847733,RS_GCF_002135245.1:0.007372705):0.004176204,(GB_GCA_002324955.1:0.005347229,GB_GCA_002455755.1:0.003705314):0.003277471):0.002855277,GB_GCA_002365595.1:0.005832495):0.004841864):0.005897552,((RS_GCF_002135195.1:0.00689943,RS_GCF_001647545.1:0.008696601):0.007449446,((RS_GCF_002135335.1:0.010209188,(RS_GCF_000367925.1:0.004248966,(RS_GCF_002135425.1:0.002987738,RS_GCF_002135275.1:0.003737702):0.001333586):0.003538107):0.009348787,(RS_GCF_900095025.1:0.017888968,RS_GCF_000816495.1:0.030802472):0.004388358):0.004564233):0.017910482):0.011468775):0.007224381,RS_GCF_002165295.1:0.025699212):0.007723289):0.003971194,(RS_GCF_001704615.1:0.024624786,(RS_GCF_001696605.2:0.012873083,((RS_GCF_000214135.1:0.004471598,RS_GCF_002233755.1:0.009029142):0.016773381,(RS_GCF_000368925.1:0.008687723,RS_GCF_000368145.1:0.011508582):0.009502867):0.005431157):0.009197109):0.009009226):0.004928193,(RS_GCF_002135415.1:0.022010503,(RS_GCF_002135235.1:0.006830251,RS_GCF_002135345.1:0.011628889):0.018456241):0.018482074):0.007194052):0.01710322):0.007584486):0.009968689,((RS_GCF_000488215.1:0.044248755,(RS_GCF_900197575.1:0.04663741,RS_GCF_900096955.1:0.047939729):0.018492855):0.024636827,(RS_GCF_000931655.1:0.0029413,RS_GCF_000368265.1:0.004170901):0.031228508):0.011022521):0.022347165):0.064893365):0.066140836):0.091787249):0.034683163):0.081174724):0.022506138,((GB_GCA_002366835.1:0.178648658,(GB_GCA_002401525.1:0.046175821,GB_GCA_002402085.1:0.046754201):0.143412467):0.063031386,((RS_GCF_000198515.1:0.186333481,((GB_GCA_002701845.1:0.058466953,(RS_GCF_002863865.1:0.037924649,(GB_GCA_002471665.1:0.03382744,GB_GCA_002708905.1:0.029589184):0.011095368):0.031508363):0.095224051,(GB_GCA_002748575.1:0.123541293,(GB_GCA_002162955.1:0.052331343,(GB_GCA_002402125.1:0.06710159,GB_GCA_002163245.1:0.041599784):0.016189587):0.0837886):0.032569906):0.025336334):0.047578292,(((RS_GCF_000300995.1:0.034661925,((RS_GCF_001602235.1:0.008708929,RS_GCF_000756655.1:0.012577168):0.020789145,((RS_GCF_000009365.1:0.017721655,(GB_GCA_002726155.1:0.004189398,(RS_GCF_000155615.1:0.004340208,GB_GCA_002733835.1:0.005026963):0.001540384):0.00510305):0.02317538,(RS_GCF_000756665.1:0.021068811,(GB_GCA_002706085.1:0.004704366,RS_GCF_000475295.1:0.002583516):0.019281066):0.020473436):0.005841061):0.016475476):0.041916119,((RS_GCF_000300005.1:0.004254736,RS_GCF_900217905.1:0.002281605):0.049825097,(RS_GCF_002864685.1:0.046596155,((GB_GCA_002715685.1:0.005295042,GB_GCA_002389055.1:0.005811764):0.039856807,(GB_GCA_002313655.1:0.020127329,GB_GCA_002337465.1:0.023842686):0.021276656):0.015745388):0.018025211):0.026673272):0.04917711,(GB_GCA_002840115.1:0.120978578,RS_GCF_000299335.2:0.085192199):0.030210624):0.140097962):0.018612548):0.013753596):0.023427409,(((GB_GCA_002408105.1:0.004634232,GB_GCA_002432625.1:0.003574322):0.240364672,((GB_GCA_002730235.1:0.035530027,((UBA11144:0.028558862,(GB_GCA_002731015.1:0.005118946,UBA8577:0.01028318):0.03237776):0.015276515,(UBA8445:0.00832439,GB_GCA_002480175.1:0.008957068):0.020827631):0.0093528):0.039132557,((GB_GCA_002691485.1:0.003721344,(UBA8357:0.002020153,(UBA11194:0.000419854,(UBA9605:0.010533971,(UBA9601:6e-09,UBA12265:6e-09):0.00050378):0.000648738):0.000598865):0.001161701):0.036480363,(GB_GCA_002705795.1:0.050715062,(RS_GCF_000227525.1:0.002911006,GB_GCA_002705325.1:0.016919807):0.023271914):0.014153927):0.01005339):0.274090612):0.046696639,((((GB_GCA_002728675.1:0.061213915,GB_GCA_002714125.1:0.064398816):0.148935483,(GB_GCA_002478665.1:0.200538414,((GB_GCA_002697205.1:0.150819095,(GB_GCA_002728935.1:0.191608524,(UBA9926:0.09331502,GB_GCA_002689445.1:0.084767973):0.053644669):0.041626206):0.085359569,(((GB_GCA_002725995.1:0.030477603,GB_GCA_002726655.1:0.029237005):0.104805331,(GB_GCA_002690865.1:0.131975259,(UBA8094:0.032001139,GB_GCA_002712135.1:0.046134808):0.042668173):0.087229295):0.02455448,((GB_GCA_002725285.1:0.129330727,GB_GCA_002389265.1:0.135280481):0.042342919,(GB_GCA_002454165.1:0.183055593,((GB_GCA_002711495.1:0.145643044,GB_GCA_002708765.1:0.102418569):0.137985035,(GB_GCA_002694945.1:0.003533239,UBA9659:0.009065134):0.125866196):0.033806181):0.041568552):0.010349361):0.020604133):0.019336832):0.031653911):0.090772772,((GB_GCA_002238665.1:0.448860381,(GB_GCA_002708205.1:0.195738004,((GB_GCA_002715785.1:0.000874322,(UBA9616:0.000332902,UBA8104:0.001995865):0.003481685):0.03852158,(GB_GCA_002435245.1:0.010616807,GB_GCA_002313255.1:0.017315769):0.032704817):0.15266334):0.046009641):0.069901306,(((UBA9545:0.165116091,(GB_GCA_002480525.1:0.008784963,GB_GCA_002720645.1:0.000472172):0.108127698):0.041514886,(GB_GCA_002327525.1:0.165372851,(GB_GCA_002707325.1:0.198358549,GB_GCA_002348385.1:0.100992522):0.047331011):0.028602262):0.024439982,(K_Offshore_80m_m1_177:0.2434079,((GB_GCA_002727775.1:0.000580081,GB_GCA_002693565.1:0.009658137):0.256248053,(GB_GCA_002389675.1:0.145220997,(GB_GCA_002450255.1:0.153416269,(((GB_GCA_002704325.1:0.032148579,(GB_GCA_002684495.1:0.01289579,(UBA8164:0.008035736,UBA11652:0.011557397):0.001998306):0.013107945):0.011237697,(GB_GCA_002336595.1:0.026832762,(GB_GCA_002725095.1:0.007779079,UBA8456:0.000584157):0.0202537):0.014762198):0.091522048,((GB_GCA_002336645.1:0.053368237,GB_GCA_002390555.1:0.024481318):0.081088169,(GB_GCA_002470275.1:0.119980494,(UBA11141:0.048760317,(GB_GCA_002731575.1:0.046922388,GB_GCA_002704225.1:0.04171221):0.009970403):0.06489725):0.021154954):0.030756109):0.022255603):0.036964049):0.031351022):0.04685111):0.021519951):0.041692637):0.085330072):0.053964925,(((((((GB_GCA_002710745.1:0.105500375,GB_GCA_000384995.1:0.101074449):0.177137205,((GB_GCA_002469845.1:0.113886857,((GB_GCA_001438605.1:0.065830058,(RS_GCF_000153445.1:0.015369654,RS_GCF_000511875.1:0.013984416):0.046710959):0.036170721,((GB_GCA_002335945.1:0.056239824,(GB_GCA_002685715.1:0.054475227,(GB_GCA_002378645.1:0.015622906,GB_GCA_002334915.1:0.020591363):0.025916016):0.021511982):0.014859384,(((GB_GCA_002685195.1:0.037476417,GB_GCA_002457245.1:0.094724592):0.012970239,(UBA9550:0.083010632,GB_GCA_002313335.1:0.047424923):0.01162818):0.015205186,GB_GCA_002382445.1:0.067792996):0.036523825):0.012119919):0.016786714):0.023258734,((GB_GCA_002692165.1:0.057992629,(GB_GCA_002591625.1:0.011648873,GB_GCA_002701765.1:0.017475532):0.045508067):0.14541445,(((GB_GCA_002731695.1:0.018265569,GB_GCA_002691825.1:0.014629095):0.02971446,(GB_GCA_002689135.1:0.045005385,(GB_GCA_002338445.1:0.015909904,GB_GCA_002720735.1:0.01918105):0.038522081):0.011941478):0.182010848,(UBA8457:0.101179901,GB_GCA_002339165.1:0.074964394):0.015048575):0.022564436):0.054948843):0.028932951):0.08340769,(((GB_GCA_002733125.1:0.004631804,RS_GCF_000744735.1:0.00453563):0.089041016,((GB_GCA_002390285.1:0.057028185,GB_GCA_002367235.1:0.041526845):0.012122505,(GB_GCA_002746985.1:0.04947886,(GB_GCA_002685455.1:0.072148861,GB_GCA_002390525.1:0.057904232):0.14867535):0.025032216):0.029350456):0.06491427,((GB_GCA_002388905.1:0.107332673,(GB_GCA_002702725.1:0.084212093,GB_GCA_000961645.1:0.094744581):0.029921745):0.041283087,(((GB_GCA_002162755.1:0.012929151,GB_GCA_002746135.1:0.011508922):0.016154448,(GB_GCA_002162815.1:0.019948577,GB_GCA_002162825.1:0.018938553):0.008897943):0.11584349,(GB_GCA_002431545.1:0.134207923,UBA12305:0.104109031):0.038593385):0.05098949):0.022973598):0.017040601):0.04534359,((GB_GCA_001723645.1:0.09255238,RS_GCF_000209515.1:0.067655707):0.108696,(((RS_GCF_002312815.1:0.161939051,((GB_GCA_002746115.1:0.128178095,RS_GCF_002157225.1:0.09707667):0.040875152,(((RS_GCF_000379165.1:0.007078156,RS_GCF_000023025.1:0.004995269):0.072440499,(RS_GCF_900177435.1:0.066862552,(RS_GCF_001922955.1:0.046827585,RS_GCF_000966245.1:0.052663881):0.026559726):0.021207866):0.034591845,(RS_GCF_000013665.1:0.101675168,RS_GCF_000964245.1:0.121754885):0.017211631):0.015466097):0.015556343):0.025006774,(GB_GCA_002432095.1:0.124576505,RS_GCF_001292705.1:0.126808966):0.043695741):0.035457328,((((RS_GCF_002009015.1:0.016541811,RS_GCF_001639145.1:0.014922266):0.003256473,(RS_GCF_000708675.1:0.014985313,(RS_GCF_000220505.1:0.004208731,RS_GCF_001999945.1:0.007883904):0.018138992):0.008826128):0.031109214,((RS_GCF_900100355.1:0.033178687,(RS_GCF_001750105.1:0.012465009,RS_GCF_001507605.1:0.014419317):0.023829866):0.010241208,((RS_GCF_900107725.1:0.010680963,RS_GCF_900129095.1:0.013716179):0.011807976,(RS_GCF_000380565.1:0.0444635,RS_GCF_900112305.1:0.039579361):0.005329759):0.010783507):0.018082452):0.109743621,((GB_GCA_002313265.1:0.148142917,GB_GCA_002707785.1:0.096311991):0.026492129,(((RS_GCF_000377745.1:0.047182709,(RS_GCF_000832015.1:0.019980168,RS_GCF_001187555.1:0.036499708):0.046530789):0.063692799,((RS_GCF_000423345.1:0.036613312,(GB_GCA_002695945.1:0.001888379,RS_GCF_000463525.1:0.002286976):0.029044267):0.056667345,(RS_GCF_002162135.1:0.049631618,(RS_GCF_000019225.1:0.052811231,(RS_GCF_000766945.1:0.027063748,(((RS_GCF_002007605.1:0.01206639,RS_GCF_000263355.1:0.011201823):0.01342408,(RS_GCF_000953825.1:0.016971444,(GB_GCA_002483145.1:0.006756171,UBA8526:0.018229247):0.005132665):0.010185218):0.00905011,(GB_GCA_002483365.1:0.009316225,RS_GCF_001183545.1:0.004562112):0.020955479):0.00891322):0.02630723):0.039718958):0.043594997):0.020655011):0.031544224,RS_GCF_000305785.2:0.127525235):0.017691253):0.017328201):0.016035205):0.012994695):0.029078205):0.025989735,((GB_GCA_002396625.1:0.215811249,GB_GCA_002333095.1:0.214486616):0.042733139,((GB_GCA_002480045.1:0.136121057,(UBA12239:0.065827413,(GB_GCA_002336035.1:0.039880313,(GB_GCA_002726445.1:0.014381985,GB_GCA_002339085.1:0.017828986):0.018831352):0.056852799):0.059404949):0.127399664,(((GB_GCA_002346275.1:0.08787225,RS_GCF_000204315.1:0.06619697):0.11453732,(((RS_GCF_000158175.1:0.115740451,(GB_GCA_002389505.1:0.109603346,RS_GCF_000169115.1:0.102760877):0.032155963):0.021891641,(((GB_GCA_002683335.1:0.042772546,GB_GCA_002377985.1:0.028917892):0.038274952,((GB_GCA_002705465.1:0.041065797,GB_GCA_002721785.1:0.035785819):0.008898349,(GB_GCA_002683395.1:0.045003244,GB_GCA_002696455.1:0.040217377):0.010512644):0.018643538):0.087185328,(GB_GCA_002167765.1:0.085206305,((GB_GCA_002689915.1:0.03051486,RS_GCF_000227505.1:0.02198748):0.02727517,((GB_GCA_002691565.1:0.014858259,(UBA8669:0.006926393,(GB_GCA_002703585.1:0.022827446,(GB_GCA_002469785.1:0.028327882,GB_GCA_002862405.1:0.011509363):0.001499874):0.003885553):0.01088086):0.023471911,(UBA8310:0.061134176,GB_GCA_002390485.1:0.058147119):0.011832243):0.013502437):0.040392087):0.072806934):0.021138563):0.069057554,(((RS_GCF_000764025.1:0.026952865,UBA8101:0.021648004):0.083700665,(GB_GCA_002428935.1:0.070564571,(RS_GCF_000153125.2:0.030474107,RS_GCF_000158155.1:0.031934353):0.044149132):0.065450112):0.035512866,(GB_GCA_002748505.1:0.131886862,((GB_GCA_002692965.1:0.079417879,(RS_GCF_000423125.1:0.019402591,(GB_GCA_002414665.1:0.004502672,GB_GCA_002416125.1:0.005377821):0.012493693):0.048570254):0.029336642,((RS_GCF_001983995.1:0.050915323,(RS_GCF_001953075.1:0.048962045,RS_GCF_000156295.1:0.049898246):0.016156021):0.020487839,(GB_GCA_002699145.1:0.075195833,(GB_GCA_002862985.1:0.062789775,GB_GCA_002862465.1:0.081343582):0.035732833):0.023991443):0.025339131):0.013552836):0.02033516):0.022664075):0.016924329):0.059727258,((RS_GCF_000373485.1:0.101858375,(GB_GCA_900120175.1:0.058847195,(RS_GCF_002117105.1:0.052037237,RS_GCF_000169075.1:0.078391206):0.01588513):0.044625025):0.062038976,((GB_GCA_002415025.1:0.059177562,GB_GCA_002710725.1:0.053928221):0.071478284,(RS_GCF_001586255.1:0.080037664,(RS_GCF_001010805.1:0.076269409,(RS_GCF_000420325.1:0.035751501,(RS_GCF_000422345.1:0.002629247,GB_GCA_002306875.1:0.004078293):0.033905707):0.038615525):0.014046961):0.058678609):0.040637799):0.028252848):0.017376637):0.017388703):0.019015179):0.027663163,((GB_GCA_002746215.1:0.079060862,GB_GCA_002414385.1:0.086500335):0.125218774,(((((GB_GCA_002402175.1:0.075871441,(UBA8143:0.03277027,GB_GCA_002401885.1:0.029652259):0.045737688):0.034354218,((((GB_GCA_002477465.1:0.009932753,(GB_GCA_002684935.1:0.001588915,GB_GCA_002323805.1:0.002133142):0.01762776):0.048012793,((GB_GCA_002691885.1:0.012078613,GB_GCA_002729315.1:0.019902187):0.020720759,(UBA11143:0.041989268,GB_GCA_002719575.1:0.047047158):0.014846408):0.058227197):0.069003187,((((GB_GCA_002705145.1:0.000415658,GB_GCA_002457215.1:0.001096215):0.070335628,(GB_GCA_002377605.1:0.060115926,GB_GCA_002723195.1:0.08844978):0.01862765):0.017459653,(GB_GCA_002172295.1:0.063628282,(GB_GCA_002727755.1:0.070255166,GB_GCA_002714195.1:0.048109918):0.022823097):0.091703759):0.028342098,((GB_GCA_002730035.1:0.023641789,UBA8893:0.024899844):0.05644116,((GB_GCA_002718495.1:0.000939126,(((GB_GCA_002360675.1:0.001277837,UBA8436:0.014821623):0.000316683,GB_GCA_002712055.1:0.000276977):5e-09,UBA9521:6e-09):0.000330629):0.057640953,(GB_GCA_002722015.1:0.002978022,(GB_GCA_002699285.1:0.000341264,((GB_GCA_002376955.1:0.006847081,GB_GCA_002694855.1:0.001295046):0.000457093,(UBA11792:0.000523417,UBA11649:0.004211546):0.001379678):0.00077834):0.002418598):0.047806095):0.055706627):0.01682278):0.013705715):0.020737679,(GB_GCA_002731775.1:0.104418516,GB_GCA_002726595.1:0.11526364):0.014549518):0.014753832):0.013947681,UBA9145:0.11770029):0.015501362,((GB_GCA_002382385.1:0.025808823,UBA8360:0.025200177):0.068332535,GB_GCA_002700775.1:0.220247302):0.037526727):0.064769267,((GB_GCA_001802565.1:0.059738887,GB_GCA_002416505.1:0.062545522):0.069912807,(RS_GCF_001642735.1:0.102137936,((GB_GCA_002706685.1:0.051737088,RS_GCF_001444425.1:0.051262152):0.018346908,(GB_GCA_002422225.1:0.09464535,(RS_GCF_001758195.1:0.026984789,GB_GCA_002711845.1:0.022598966):0.042572123):0.022095285):0.020355752):0.059177985):0.038928645):0.051942492):0.072182966):0.017817715,(GB_GCA_001593685.1:0.208132531,((((RS_GCF_000619885.1:0.172726766,(((UBA8682:0.035872143,(GB_GCA_002335115.1:0.033752763,(GB_GCA_002312935.1:0.019984036,GB_GCA_002470565.1:0.027269914):0.011482131):0.022398334):0.057496986,(UBA8686:0.042800347,(UBA8291:0.016495294,UBA7986:0.006810427):0.04837149):0.041068523):0.118967484,(RS_GCF_001968815.1:0.141575065,((((GB_GCA_000416275.1:0.048647704,(GB_GCA_002163025.1:0.011123509,GB_GCA_000416315.1:0.018175013):0.044514356):0.113693089,(RS_GCF_001922575.1:0.063928589,(RS_GCF_001305295.1:0.035786393,(RS_GCF_900113275.1:0.025507748,RS_GCF_000422765.1:0.032618568):0.01233657):0.047276401):0.035604615):0.032761701,((RS_GCF_000378045.1:0.011366123,(RS_GCF_001651805.1:0.004823169,RS_GCF_001528745.1:0.004464392):0.017668075):0.08262545,((RS_GCF_000585235.1:0.068173246,(RS_GCF_000764495.1:0.039416615,RS_GCF_000691225.1:0.028474331):0.034303867):0.057515794,((RS_GCF_900107855.1:0.036213211,RS_GCF_900155945.1:0.040282678):0.045216849,(RS_GCF_000428985.1:0.035785914,RS_GCF_000705555.1:0.043568724):0.041698335):0.019645435):0.035077743):0.014923919):0.009945746,((RS_GCF_000381785.1:0.031179077,RS_GCF_900111095.1:0.027032999):0.078788982,(RS_GCF_000620085.1:0.076882652,(RS_GCF_000153345.1:0.035599486,(GB_GCA_002435145.1:0.03272577,(RS_GCF_001597735.1:0.013154116,RS_GCF_001597725.1:0.010867194):0.021418971):0.024972578):0.05833152):0.017849934):0.016590103):0.052535693):0.017909873):0.017166812):0.026666196,(((RS_GCF_002173415.1:0.069986178,(RS_GCF_001624705.1:0.012588733,RS_GCF_000153025.1:0.00834681):0.038594121):0.027862442,((RS_GCF_900089775.1:0.032170969,((RS_GCF_000214215.1:0.010556527,RS_GCF_001625355.1:0.007444365):0.029759357,((RS_GCF_900129155.1:0.006774951,RS_GCF_000017285.1:0.005015495):0.016593829,(RS_GCF_000508165.1:0.013848192,RS_GCF_000521805.1:0.027688341):0.008294148):0.011123356):0.012228093):0.025758237,(RS_GCF_000192865.1:0.049897795,((RS_GCF_001639745.1:0.001772854,RS_GCF_001639725.1:0.004817082):0.022902919,(GB_GCA_002685915.1:0.018558754,(RS_GCF_001639695.1:0.010545361,RS_GCF_001517305.1:0.016111415):0.005195115):0.012626804):0.035514144):0.014512772):0.01956525):0.158184346,((RS_GCF_000940805.1:0.168171383,(RS_GCF_000423605.1:0.112635712,(RS_GCF_000153185.1:0.068407591,RS_GCF_002795845.1:0.112347239):0.05832742):0.072599824):0.067054006,((RS_GCF_000153565.1:0.05849553,(GB_GCA_002162985.1:0.084681912,GB_GCA_002683575.1:0.052224024):0.031676763):0.099196435,((GB_GCA_002632185.1:0.026009331,(GB_GCA_002708475.1:0.013227887,(GB_GCA_002162965.1:0.01864223,RS_GCF_000967895.1:0.020814091):0.011047943):0.011137296):0.116698379,(RS_GCF_002237535.1:0.072124792,((RS_GCF_000422845.1:0.059494527,(GB_GCA_002296235.1:5e-09,GB_GCA_002723385.1:0.001984564):0.079673281):0.02881438,(((GB_GCA_002733205.1:0.008663243,(GB_GCA_002335285.1:0.002542021,GB_GCA_002786815.1:0.012043531):0.004467291):0.038110847,(GB_GCA_002433655.1:0.023883095,GB_GCA_002314145.1:0.02534094):0.036744631):0.020010149,(RS_GCF_000355675.1:0.060047834,(GB_GCA_002733645.1:0.048906295,(RS_GCF_900156675.1:0.005640977,GB_GCA_002724925.1:0.007121864):0.046621003):0.035469855):0.020727139):0.01251574):0.016588506):0.049378021):0.048770512):0.056388479):0.024023285):0.023951647):0.01523679,(((RS_GCF_002162375.1:0.109088719,(GB_GCA_002747055.1:0.056246918,GB_GCA_002747395.1:0.047082729):0.106891214):0.07025444,(((RS_GCF_900162675.1:0.010776233,RS_GCF_002286965.1:0.00713807):0.168333305,((((RS_GCF_900115285.1:0.028101962,RS_GCF_900111555.1:0.0259753):0.041172355,((RS_GCF_001752365.1:0.077385131,(RS_GCF_900114775.1:0.023246315,RS_GCF_900106945.1:0.022203104):0.03478988):0.013027125,((RS_GCF_002744715.1:0.041690587,((((RS_GCF_002806975.1:0.02010948,(RS_GCF_002806945.1:0.022687112,((RS_GCF_002846515.1:0.021152584,RS_GCF_001858325.1:0.015595561):0.010668418,(RS_GCF_900142385.1:0.020056265,RS_GCF_002407605.1:0.020941762):0.004933298):0.006399266):0.007399936):0.022060356,(RS_GCF_001043175.1:0.007449033,(RS_GCF_000169375.1:0.003495897,(RS_GCF_000372805.1:0.00682252,RS_GCF_002563885.1:0.009382794):0.002714469):0.001474478):0.068307764):0.014895951,(((RS_GCF_900114155.1:0.042831553,(GB_GCA_002282495.1:0.037941432,((RS_GCF_000284615.1:0.01149736,RS_GCF_000421165.1:0.019921164):0.011875953,((RS_GCF_002258215.1:0.001258152,RS_GCF_000475255.1:0.00219013):0.016826262,(GB_GCA_001314845.1:0.03108037,(RS_GCF_001447155.2:0.004548164,(RS_GCF_001895225.1:0.002334457,RS_GCF_001574445.1:0.003217185):0.002652676):0.012782123):0.005919873):0.005438988):0.004830562):0.006920453):0.012697209,(RS_GCF_001981305.1:0.053159154,(RS_GCF_900114925.1:0.017427054,RS_GCF_000347775.1:0.028123195):0.006792772):0.006068696):0.010020883,((RS_GCF_000708045.1:0.043416277,(RS_GCF_001854125.1:0.023223215,RS_GCF_000830985.1:0.028505479):0.008085476):0.005753985,(RS_GCF_900115175.1:0.017669279,(((RS_GCF_900188435.1:0.007759263,(RS_GCF_001717765.1:0.006322285,(RS_GCF_900188315.1:0.006150525,RS_GCF_000166295.1:0.001659352):0.003289937):0.001224936):0.001279585,RS_GCF_001650765.1:0.003442685):0.008850026,(RS_GCF_001045555.1:0.015943992,RS_GCF_002744735.1:0.01268227):0.00829704):0.005831277):0.009461126):0.004964362):0.004953072):0.006060409,(RS_GCF_000397065.2:0.024108803,(RS_GCF_000686085.1:0.016383538,(RS_GCF_000170835.1:0.003945971,(GB_GCA_002714765.1:0.003122196,RS_GCF_000831005.1:0.004633262):0.000866091):0.016404416):0.028853911):0.008856262):0.011950776):0.009164298,UBA8671:0.075043097):0.007913338):0.012931738):0.021569445,((RS_GCF_000364845.1:0.041166722,GB_GCA_002717955.1:0.060588288):0.022909305,RS_GCF_002287355.1:0.109319292):0.016165243):0.048949665,(RS_GCF_002514725.1:0.086700536,GB_GCA_002695345.1:0.12748268):0.023292233):0.019248653):0.047433623,(GB_GCA_002354735.1:0.227750054,(RS_GCF_000012985.1:0.090088285,(RS_GCF_002260525.1:0.02299219,RS_GCF_000376785.1:0.031753922):0.060098659):0.056764027):0.052741192):0.016939213):0.043014371,((RS_GCF_900167095.1:0.051626759,(RS_GCF_000422425.1:0.047909992,(RS_GCF_000422865.1:0.032823804,(RS_GCF_001995095.2:0.017181585,RS_GCF_002150805.1:0.011393724):0.012664145):0.030744211):0.01776344):0.103513536,(((((RS_GCF_001854625.1:0.082760509,(RS_GCF_000382245.1:0.057886719,(RS_GCF_900112585.1:0.018122495,(RS_GCF_002157205.1:0.006168026,RS_GCF_002155145.1:0.004345005):0.014035065):0.041838877):0.041093693):0.040841276,(RS_GCF_000620025.1:0.111380431,(RS_GCF_000621205.1:0.059700942,RS_GCF_000526695.1:0.094755301):0.033643146):0.033104194):0.029857353,(((RS_GCF_000055785.1:0.016563037,(RS_GCF_900221025.1:0.007237435,RS_GCF_001937175.1:0.004891271):0.02462515):0.051662334,(RS_GCF_000737985.1:0.03398596,(((RS_GCF_001937195.1:0.01712541,RS_GCF_001937155.1:0.021979034):0.007215548,(RS_GCF_002179555.1:0.004798008,RS_GCF_001858555.1:0.002970157):0.008832229):0.006899114,GB_GCA_002695065.1:0.017479162):0.021974735):0.049240498):0.013749751,((((RS_GCF_900100755.1:0.053214383,RS_GCF_900106955.1:0.080592422):0.012497374,((RS_GCF_900102875.1:0.011178056,(RS_GCF_001971685.1:0.010887568,RS_GCF_002286975.1:0.01444067):0.005358581):0.041317658,(((RS_GCF_900142895.1:0.033459096,RS_GCF_000334215.1:0.053916317):0.036228065,(((RS_GCF_900103865.1:0.021468773,((RS_GCF_002119345.1:0.006312004,RS_GCF_900111305.1:0.004930951):0.014636732,(RS_GCF_000686925.1:0.014285378,RS_GCF_900086985.1:0.015345389):0.003637384):0.004411374):0.021617708,(((GB_GCA_002366715.1:0.009631578,((RS_GCF_002211105.1:0.006259743,((RS_GCF_001882345.1:0.004207324,RS_GCF_002265845.1:0.006739485):0.002199715,((GB_GCA_002715145.1:0.005769596,(GB_GCA_002364315.1:0.003564775,RS_GCF_000336575.1:0.001633674):0.001736375):0.00146905,(RS_GCF_001651035.1:0.007395663,RS_GCF_900070345.1:0.005517655):0.002668507):0.001029202):0.001969318):0.00313305,(RS_GCF_002836035.1:0.002433528,(RS_GCF_000235725.1:0.003186234,RS_GCF_000734975.2:0.005210502):0.001582152):0.003552468):0.001977312):0.001811364,(GB_GCA_001507855.1:0.009567407,RS_GCF_002332255.1:0.019252372):0.003412429):0.0204342,((RS_GCF_000377665.1:0.01074095,(RS_GCF_900163645.1:0.003637479,UBA11308:0.003547988):0.012864516):0.017825247,(((RS_GCF_000712975.1:0.006591515,(RS_GCF_000219565.1:0.004166546,(RS_GCF_002082565.1:0.002347298,RS_GCF_000696485.1:0.002917113):0.001079718):0.002974245):0.013697067,(RS_GCF_000236625.2:0.015633444,(RS_GCF_002374315.1:0.00183871,RS_GCF_002009255.1:0.002854472):0.012144203):0.007261416):0.004803087,((RS_GCF_000275725.1:0.003443491,RS_GCF_000800185.1:0.001478488):0.018730409,((RS_GCF_002087295.1:0.013025536,((GB_GCA_002732055.1:0.007218004,(RS_GCF_900129255.1:5e-09,GB_GCA_002685015.1:0.001883352):0.000357617):0.000839596,(GB_GCA_002862385.1:5e-09,GB_GCA_002733025.1:0.000920263):0.001999437):0.003447623):0.003358222,(UBA10382:0.003953105,GB_GCA_002696125.1:6e-09):0.00733819):0.006843938):0.007957497):0.006054754):0.007816759):0.009124057):0.015789087,(RS_GCF_002813215.1:0.042374733,RS_GCF_900155385.1:0.030869602):0.009723235):0.00885682):0.035973951,(((((RS_GCF_000967645.1:0.002700017,GB_GCA_002433675.1:0.002902868):0.030570725,(RS_GCF_900142755.1:0.014947892,RS_GCF_000470745.1:0.01854423):0.028913053):0.031030368,((RS_GCF_002549795.1:0.022142577,((GB_GCA_000196875.1:0.01297303,(RS_GCF_001722495.1:0.001437537,(RS_GCF_900109905.1:0.00080744,RS_GCF_900142315.1:0.000806969):0.000374661):0.011574519):0.032477605,(RS_GCF_000265245.1:0.006777332,RS_GCF_000968715.1:0.003111809):0.023839983):0.006672897):0.012663576,RS_GCF_000425725.1:0.091238911):0.011152358):0.008410499,(((RS_GCF_900109725.1:0.02223221,RS_GCF_000821105.2:0.018815925):0.010449318,(RS_GCF_900116405.1:0.026693011,RS_GCF_001886615.1:0.014159789):0.006709205):0.018613131,(RS_GCF_900116705.1:0.05295693,(RS_GCF_000620045.1:0.04110485,(RS_GCF_900104135.1:0.005186753,RS_GCF_000475415.1:0.003546376):0.019478515):0.022621467):0.008012265):0.009192066):0.010252993,(RS_GCF_900100195.1:0.044500653,(RS_GCF_001545155.1:0.035307902,(RS_GCF_000246875.1:0.004652935,RS_GCF_002151265.1:0.007199019):0.024961184):0.02138953):0.010472637):0.008075868):0.019497483):0.009084969):0.00536632,(RS_GCF_000428505.1:0.034782796,RS_GCF_000759345.1:0.046217462):0.014238103):0.016483921,(((RS_GCF_900113605.1:0.018202155,RS_GCF_000378505.1:0.017107432):0.02104621,(RS_GCF_900102945.1:0.040704632,(RS_GCF_001039575.1:0.040529752,RS_GCF_900128925.1:0.024795581):0.020639099):0.008890279):0.008397705,(RS_GCF_000731955.1:0.048481278,GB_GCA_001577635.1:0.042532624):0.017640675):0.013437942):0.014274651):0.023278292):0.017542222,(RS_GCF_000591415.1:0.021300962,(RS_GCF_001720485.1:0.011820523,(RS_GCF_000754225.1:0.000815478,UBA9363:0.007483165):0.00753835):0.006440527):0.091707097):0.083484548,(RS_GCF_900108915.1:0.175588969,(RS_GCF_001709345.1:0.114104774,(RS_GCF_900112235.1:0.068858296,(RS_GCF_900119735.1:0.046882854,(RS_GCF_000686905.1:0.022875006,RS_GCF_000422325.1:0.013268296):0.069611563):0.027754363):0.070347776):0.041333883):0.024681248):0.029442253):0.056665261):0.013967034):0.02249332,((RS_GCF_002261065.1:0.156791608,(((RS_GCF_001646945.1:0.038655592,(RS_GCF_000373945.1:0.020686333,(RS_GCF_002864045.1:0.017839884,RS_GCF_001647025.1:0.00771911):0.01120523):0.014605949):0.051930154,(RS_GCF_001583435.1:0.046492682,(RS_GCF_000722635.1:0.018384651,RS_GCF_001562015.1:0.010275003):0.04099671):0.034441353):0.056547175,(GB_GCA_002084115.1:0.101475918,(RS_GCF_900174585.1:0.067008907,GB_GCA_002238585.1:0.237033063):0.054094548):0.028046214):0.039070348):0.0365948,(((RS_GCF_900105655.1:0.066523478,(RS_GCF_002287035.1:0.033542351,((RS_GCF_900115905.1:0.034422889,(RS_GCF_900105005.1:0.023933795,(RS_GCF_900114735.1:0.013539222,GB_GCA_000945315.1:0.015671432):0.005288424):0.012685851):0.023478212,(((RS_GCF_900105255.1:0.011957148,GB_GCA_002683975.1:0.018059067):0.023552479,(RS_GCF_002197985.1:0.017603698,(RS_GCF_002307495.1:0.004487283,(GB_GCA_002296055.1:0.006067284,(RS_GCF_900114765.1:0.001769868,GB_GCA_002697375.1:0.001754583):0.003008262):0.002493943):0.010862214):0.02050971):0.025646009,(RS_GCF_900104945.1:0.043081144,(GB_GCA_002840055.1:0.0368401,RS_GCF_000410875.1:0.037039011):0.023395217):0.00905512):0.007245982):0.010492533):0.009181797):0.010856661,RS_GCF_900114825.1:0.054253553):0.049847422,(RS_GCF_900109735.1:0.090464199,((RS_GCF_001267175.1:0.091073,(GB_GCA_001513435.1:0.089545852,(GB_GCA_002342705.1:0.021168096,(GB_GCA_001513025.1:0.019071707,RS_GCF_000421765.1:0.024687024):0.00882571):0.046901307):0.021882404):0.04494569,((RS_GCF_900104805.1:0.023468114,(RS_GCF_900105885.1:0.025274349,(RS_GCF_900109175.1:0.00670191,RS_GCF_900115715.1:0.004277487):0.0221563):0.008756978):0.028321776,((RS_GCF_000380365.1:0.022074663,(RS_GCF_900110885.1:0.014810758,RS_GCF_002220155.1:0.010774227):0.007464374):0.0336189,((RS_GCF_001580025.1:0.171093673,RS_GCF_000364625.1:0.030395732):0.025064212,(((RS_GCF_900110795.1:0.041041238,(RS_GCF_001477295.1:0.004416598,(RS_GCF_001512295.1:0.00465211,(RS_GCF_000730625.1:0.002184476,(RS_GCF_001650425.1:0.001598201,RS_GCF_001518815.1:0.005468283):0.001975705):0.003229701):0.002554562):0.046042112):0.036901227,((RS_GCF_000017205.1:0.003378602,RS_GCF_001045685.1:0.002740214):0.024319137,(RS_GCF_900099785.1:0.012283426,((RS_GCF_000689415.1:0.015709955,(RS_GCF_001586155.1:0.004163206,RS_GCF_900187975.1:0.006479804):0.009194822):0.006200837,((RS_GCF_000349845.1:0.005734394,((((RS_GCF_002091755.1:0.001084061,RS_GCF_001672555.2:0.002077575):0.003364484,GB_GCA_002452115.1:0.005394501):0.000955281,((RS_GCF_002079985.1:0.002371532,RS_GCF_000955805.1:0.001570747):0.001996285,GB_GCA_002796985.1:0.007868847):0.001049932):0.00072842,RS_GCF_002204635.1:0.00687456):0.005809658):0.01849298,RS_GCF_002091655.1:0.019589849):0.005298256):0.004308035):0.017708606):0.017204523):0.011407241,((((RS_GCF_000818015.1:0.03086134,(((GB_GCA_002387205.1:0.014046202,(GB_GCA_002339675.1:0.016854315,(((RS_GCF_000828755.1:0.006637135,(GB_GCA_002360755.1:0.017019984,(RS_GCF_000235745.1:0.00478227,RS_GCF_900129835.1:0.005331487):0.003180766):0.000989665):0.005132576,(GB_GCA_002476945.1:0.018252663,GB_GCA_002452485.1:0.008308385):0.002622728):0.001984345,((RS_GCF_000455665.1:0.014017818,(UBA10829:0.008281333,GB_GCA_002415305.1:0.011878511):0.002688884):0.002285418,(RS_GCF_000590475.1:0.005535747,RS_GCF_000952685.1:0.007621848):0.002605007):0.002940104):0.002426219):0.003826181):0.010542771,(RS_GCF_001705225.1:0.017269158,(GB_GCA_002331645.1:0.013086618,(GB_GCA_002345575.1:0.009223054,RS_GCF_000756775.1:0.009739779):0.006044161):0.011225073):0.008770474):0.015506441,((RS_GCF_001294145.1:0.007440473,RS_GCF_000263395.1:0.005699364):0.013695562,((GB_GCA_000582595.1:0.01317668,GB_GCA_002362915.1:0.007159243):0.007771422,((RS_GCF_000219605.1:0.007069112,(GB_GCA_002325025.1:0.000943238,(GB_GCA_002694715.1:0.001037165,UBA9883:5e-09):0.001962905):0.00229824):0.004130619,(RS_GCF_000307775.2:0.007844111,(RS_GCF_000237885.1:0.009689852,(((GB_GCA_002687655.1:0.002374934,((((GB_GCA_002342105.1:0.000877421,(GB_GCA_002323015.1:0.001622151,GB_GCA_002323655.1:0.003115095):0.000483835):0.000326532,(((GB_GCA_002692525.1:0.005112779,UBA9149:0.000710781):6e-09,GB_GCA_002321055.1:0.001516044):6e-09,(GB_GCA_002376625.1:0.001302362,RS_GCF_900114065.1:0.002227196):5e-09):0.001215526):0.000444089,RS_GCF_000267545.1:0.003221508):0.000252173,UBA9188:0.001641431):0.000452728):0.002618563,(GB_GCA_002729615.1:0.006830145,RS_GCF_000341615.1:0.003044872):0.001859802):0.001273734,(RS_GCF_000661915.1:0.003818753,(RS_GCF_000327065.1:0.005006425,GB_GCA_002311095.1:0.002747136):0.002620179):0.001029607):0.001322553):0.004426635):0.002782555):0.005905406):0.006242542):0.007061161):0.008920653):0.009174134,(GB_GCA_002417905.1:0.124231457,RS_GCF_000425625.1:0.02977034):0.011862805):0.013022913,RS_GCF_000806415.1:0.054672533):0.011124748,(((RS_GCF_900100285.1:0.002726649,RS_GCF_002286785.1:0.004284267):0.027293455,((RS_GCF_002196875.1:0.015065565,(((RS_GCF_002003485.1:0.006915458,RS_GCF_000412695.1:0.012656892):0.002297626,(RS_GCF_001708505.1:0.009763537,RS_GCF_000423545.1:0.008596749):0.002576693):0.003249311,RS_GCF_000949385.1:0.011034748):0.006460474):0.011097442,(RS_GCF_000474255.1:0.018708184,RS_GCF_900111835.1:0.023669269):0.009385908):0.01339166):0.00653027,(((RS_GCF_001592875.1:0.016044114,(RS_GCF_000467105.1:0.012469087,(GB_GCA_002483005.1:0.018629844,RS_GCF_000761545.1:0.009780413):0.003597071):0.010011071):0.019815797,((GB_GCA_002454225.1:0.003421651,RS_GCF_002304225.1:0.001450511):0.036222486,RS_GCF_002835605.1:0.048455037):0.010801476):0.01638783,((RS_GCF_900106975.1:0.004430451,GB_GCA_002418465.1:0.00640199):0.037814146,(((((GB_GCA_002683625.1:0.000359568,RS_GCF_900116605.1:0.000397191):0.025318109,(RS_GCF_002163625.1:0.008751503,RS_GCF_900188155.1:0.006678881):0.014727325):0.017757498,(((RS_GCF_900110925.1:0.023956533,(RS_GCF_001446935.1:0.037860734,(RS_GCF_900113745.1:0.018737639,(GB_GCA_001465025.1:0.017254372,(RS_GCF_900105355.1:0.008197708,(GB_GCA_002840155.1:0.004634871,(GB_GCA_001828745.1:0.009026377,RS_GCF_900099645.1:0.002142896):0.002410545):0.001251451):0.005096606):0.004227148):0.007746989):0.009543207):0.007649868,(GB_GCA_002354655.1:0.015187592,(RS_GCF_000498575.2:0.023665952,(RS_GCF_002025205.1:0.015371026,RS_GCF_900115555.1:0.01155607):0.011324677):0.003707993):0.007271274):0.005561008,(RS_GCF_900100495.1:0.012446612,GB_GCA_001914345.1:0.016603477):0.013461993):0.005080596):0.00523336,(((RS_GCF_900142655.1:0.004525924,(RS_GCF_900113905.1:0.004094989,((RS_GCF_001945395.1:0.002797703,RS_GCF_001945445.1:0.002697818):0.001438184,(RS_GCF_001839655.1:0.004494428,(RS_GCF_900112645.1:0.001730558,RS_GCF_000514255.1:0.002939482):0.003008547):0.00155873):0.00530947):0.004892903):0.003792307,(RS_GCF_900102335.1:0.010996611,(RS_GCF_000834555.1:0.004331625,RS_GCF_900100535.1:0.007212191):0.004103074):0.00359631):0.024544079,(RS_GCF_000465935.2:0.010070035,((RS_GCF_000204295.1:0.004673593,(RS_GCF_000732445.1:0.013771579,((RS_GCF_000418555.1:0.004168456,(RS_GCF_900104265.1:0.00325878,RS_GCF_000287395.1:0.006396519):0.0023159):0.004450563,(GB_GCA_002439135.1:0.002114429,(GB_GCA_002479365.1:5e-09,UBA10808:0.008149365):0.000896947):0.005192301):0.002399939):0.00211489):0.003564665,(RS_GCF_001567565.1:0.009899203,(((RS_GCF_900115475.1:0.008339922,(RS_GCF_002741105.1:0.002535551,GB_GCA_002843095.1:0.002620907):0.003129366):0.003321065,(RS_GCF_900106015.1:0.004525186,(GB_GCA_002282595.1:0.010308696,RS_GCF_000953455.1:0.003460433):0.003646483):0.000969611):0.000254576,(RS_GCF_900101755.1:0.005615902,((RS_GCF_002803095.1:0.00221468,(RS_GCF_001422075.1:0.001426489,(RS_GCF_001653895.1:0.001131646,RS_GCF_000465575.1:0.001129738):0.000519884):0.001053914):0.00046142,(RS_GCF_001941865.1:0.003553204,RS_GCF_900115695.1:0.001818661):0.000835631):0.001284785):0.000764455):0.005540406):0.003561682):0.010300167):0.030382028):0.007847834):0.014192666,((RS_GCF_900105995.1:0.060686428,(GB_GCA_001830395.1:0.041831694,GB_GCA_002256055.1:0.01981152):0.019686624):0.013389027,((RS_GCF_900215525.1:0.043298397,RS_GCF_000826105.1:0.034373632):0.017456167,(((RS_GCF_002753995.1:0.016874344,(((RS_GCF_000800615.1:0.001547688,(RS_GCF_000259195.1:0.003882626,RS_GCF_000955865.1:0.003242967):0.001080146):0.005965172,(RS_GCF_000746525.1:0.005517639,(RS_GCF_000425805.1:0.007673294,RS_GCF_000955815.1:0.004903988):0.002338287):0.00396633):0.007952328,RS_GCF_001320045.1:0.017405952):0.00466546):0.004102969,((RS_GCF_001534745.1:0.028446822,((GB_GCA_002434265.1:0.020087851,(RS_GCF_000759535.1:0.003665624,RS_GCF_000425745.1:0.002934142):0.012123548):0.011843801,((RS_GCF_000800255.1:0.015827111,(RS_GCF_001636055.1:0.006519835,(((RS_GCF_000425785.1:0.00804508,(RS_GCF_002094795.1:0.008183642,(RS_GCF_900102675.1:0.002117309,RS_GCF_001753835.1:0.002459289):0.005894553):0.006695206):0.005031737,((((UBA9285:0.009955223,((RS_GCF_000620365.1:0.002986466,((RS_GCF_001320485.1:0.002891842,RS_GCF_001319945.1:0.007503966):0.00041934,RS_GCF_002112665.1:0.002081407):0.001136415):0.000491749,RS_GCF_001320245.1:0.003446403):0.002993669):0.001701436,(RS_GCF_000730645.1:0.007977748,(RS_GCF_001511775.1:0.002376529,RS_GCF_002021815.1:0.000276495):0.013654388):0.004354242):0.002176675,((RS_GCF_002112755.1:0.003022524,((RS_GCF_001642705.1:0.000822013,((RS_GCF_002113725.1:0.001257711,RS_GCF_002113295.1:0.002508286):0.000701181,RS_GCF_000510325.1:0.001758447):0.000564355):0.00026346,(GB_GCA_002386445.1:0.004356716,RS_GCF_002165135.1:0.001637055):0.000878379):0.001316656):0.004303485,(RS_GCF_000935045.1:0.00212832,((RS_GCF_000730605.1:0.003747822,((RS_GCF_000019125.1:0.00394321,(RS_GCF_001422615.1:0.004649358,(RS_GCF_000412675.1:0.007094055,RS_GCF_001320655.1:0.002760036):0.00227564):0.001053142):0.000783339,(RS_GCF_001767335.1:0.001079242,RS_GCF_002094775.1:0.001382944):0.002455103):0.001382613):0.001197475,RS_GCF_001321005.1:0.008570646):0.000730671):0.000238604):0.002173343):0.003489152,(((RS_GCF_000282535.1:0.005242767,(RS_GCF_000019445.1:0.005923405,RS_GCF_001320525.1:0.007243688):0.002224182):0.001559516,(RS_GCF_000730665.1:0.003587161,GB_GCA_002438125.1:0.006153779):0.002151198):0.002704947,(RS_GCF_002736125.1:0.004331112,RS_GCF_000731675.1:0.007494535):0.008143667):0.002524836):0.001667735):0.003174104,(RS_GCF_000026105.1:0.005772845,(RS_GCF_002099255.1:0.00460138,RS_GCF_001007005.1:0.008291577):0.005279996):0.00433078):0.004577827):0.005881934):0.009024449,RS_GCF_002843585.1:0.022619917):0.003177629):0.005294379):0.018524042,(RS_GCF_900187455.1:0.013938418,((RS_GCF_001941965.1:0.003562106,RS_GCF_001644955.1:0.003675893):0.00264576,(UBA11273:0.005766849,RS_GCF_000730585.1:0.006973296):0.002741935):0.011370064):0.007690282):0.005806694):0.0129586,((GB_GCA_002379585.1:0.007838035,(RS_GCF_900105555.1:0.003303742,RS_GCF_000761155.1:0.002362386):0.006204878):0.019517778,((RS_GCF_000263855.1:0.006487737,RS_GCF_000497835.1:0.007016762):0.019962489,((((RS_GCF_000759445.1:0.005544752,(RS_GCF_900111735.1:0.002029746,RS_GCF_001705435.1:0.001955499):0.003527257):0.006464264,(GB_GCA_002419965.1:0.009693351,((RS_GCF_002080045.1:0.007755728,(RS_GCF_900108875.1:0.006226827,GB_GCA_002338065.1:0.010503931):0.002796202):0.001822281,(RS_GCF_900100795.1:0.003321728,RS_GCF_900110765.1:0.004299366):0.003026855):0.005890998):0.003553553):0.016003263,((RS_GCF_000737235.1:0.011988002,(RS_GCF_000737245.1:0.005217692,(RS_GCF_000452865.1:0.001788005,(RS_GCF_002158995.1:0.003658489,RS_GCF_900187575.1:0.00147501):0.002155352):0.007804553):0.006512497):0.008161478,((((((RS_GCF_000164015.3:0.000405941,((RS_GCF_001467115.1:0.000811965,(RS_GCF_001006455.1:0.000405973,RS_GCF_002068135.1:6e-09):6e-09):0.000202976,(RS_GCF_001538055.1:0.000812541,(RS_GCF_001535805.1:0.00081291,RS_GCF_002699855.1:0.001639187):0.000203305):0.000406107):5e-09):6e-09,(RS_GCF_001400115.1:0.000412998,RS_GCF_000012205.1:0.001434609):0.000614741):0.001219916,((RS_GCF_001401315.1:0.00040724,RS_GCF_001400735.1:0.00122989):0.001713896,((RS_GCF_000012245.1:0.001359722,((RS_GCF_000988395.1:5e-09,RS_GCF_001281365.1:0.001024039):0.000624878,RS_GCF_001482725.1:0.000804043):0.000452711):0.000232332,RS_GCF_000737225.1:0.001261172):0.000968691):0.000446018):0.001187745,(RS_GCF_000007805.1:0.005447773,(RS_GCF_002093745.1:0.004160779,((RS_GCF_900100365.1:0.003950566,(RS_GCF_000452785.1:0.001429394,RS_GCF_001466965.1:0.001439758):0.002052853):0.00210496,RS_GCF_001400695.1:0.00338604):0.000520021):0.00065681):0.001659636):0.008343772,(RS_GCF_002087235.1:0.00260336,(RS_GCF_900143095.1:0.004242896,(RS_GCF_001716855.1:0.002263761,RS_GCF_002723575.1:0.000871569):0.001902251):0.003054824):0.004274151):0.005809633,(RS_GCF_900104015.1:0.012438829,(RS_GCF_001423155.1:0.019036789,RS_GCF_000829415.1:0.021536371):0.01590508):0.004820805):0.009745581):0.007448417):0.007305486,(((RS_GCF_001043055.1:0.009572863,(RS_GCF_900103705.1:0.002579519,RS_GCF_002269125.1:0.003329447):0.005162542):0.004376844,((RS_GCF_000282975.1:0.004872835,(RS_GCF_001043025.1:0.005491478,RS_GCF_001411475.1:0.007288466):0.005012522):0.005767614,((((RS_GCF_001043005.1:0.002564965,((RS_GCF_002269055.1:0.000759266,(RS_GCF_900105835.1:0.00135462,RS_GCF_002269485.1:0.003389816):0.001409776):0.001083581,RS_GCF_002269505.1:0.001081147):0.007372739):0.00348321,RS_GCF_900106095.1:0.005609153):0.002395314,(RS_GCF_001294575.1:0.00228914,RS_GCF_001543265.1:0.0018415):0.006750552):0.004515585,RS_GCF_900104825.1:0.009280394):0.004198525):0.002472217):0.018972635,((((RS_GCF_001293465.1:0.001305903,RS_GCF_000364705.1:0.002882327):0.009541493,(RS_GCF_900108595.1:5e-09,RS_GCF_900105475.1:0.002454179):0.004000029):0.010397558,((RS_GCF_000280765.1:0.002467351,RS_GCF_900109755.1:0.008655873):0.00263471,(RS_GCF_002814235.1:0.008711544,RS_GCF_000820515.1:0.009382345):0.003917113):0.002723819):0.012990858,((((RS_GCF_001921865.1:0.004037745,(RS_GCF_000931465.1:0.006591552,((RS_GCF_001269625.1:0.000878444,RS_GCF_001602135.1:0.000571069):0.000434117,(RS_GCF_900107395.1:0.002088226,(RS_GCF_000761195.1:0.001254344,RS_GCF_900104995.1:0.002008744):0.000255989):0.00209417):0.002825505):0.003233381):0.00528858,(RS_GCF_000633395.1:0.007872554,((GB_GCA_001467175.1:0.007914031,(RS_GCF_002112765.1:0.007254933,RS_GCF_001705845.1:0.003796863):0.003647941):0.005521141,(RS_GCF_000397205.1:0.003703749,(RS_GCF_001547895.1:0.000847509,RS_GCF_900105185.1:0.002100428):0.000654746):0.001034483):0.002201002):0.004184118):0.008530715,RS_GCF_002018875.1:0.013626122):0.004628848,(((RS_GCF_001017815.1:0.000905014,RS_GCF_900113505.1:0.000318861):0.003766004,((((((RS_GCF_001269685.1:0.003529517,(RS_GCF_001307275.1:0.00260637,RS_GCF_900119265.1:0.000780951):0.001489884):0.000906512,(RS_GCF_000585995.1:0.004590244,RS_GCF_001269755.1:0.002617699):0.001373394):0.000954662,(RS_GCF_900100135.1:0.002035638,((RS_GCF_001746815.1:0.000928907,(RS_GCF_000237065.1:0.000635886,(RS_GCF_001269885.1:0.001424326,RS_GCF_000968575.1:0.001256092):0.000410773):0.000939619):0.001706495,RS_GCF_001468775.2:0.002690028):0.000431099):0.001684305):0.001722227,((RS_GCF_000346775.1:0.003182133,RS_GCF_000802155.2:0.002752854):0.004192944,RS_GCF_001269745.1:0.005252375):0.001907743):0.000265315,GB_GCA_002865505.1:0.002161823):0.001251855,((RS_GCF_900106085.1:0.001852746,(RS_GCF_000801235.1:0.00270941,RS_GCF_900106005.1:0.001939866):0.001841723):0.004199338,(RS_GCF_900156465.1:0.003321186,RS_GCF_001269775.1:0.005390634):0.004047139):0.004290941):0.003256009):0.010525923,((((RS_GCF_001020875.1:0.006987855,((RS_GCF_002813455.1:0.002263177,((((GB_GCA_001878715.1:0.000917237,RS_GCF_900105485.1:0.002212103):0.00096318,(RS_GCF_000834545.1:0.00154555,(RS_GCF_002836515.1:0.001461991,RS_GCF_001605965.1:0.002027282):0.001001138):0.001244223):0.002212216,(RS_GCF_000633255.1:0.001858894,(((RS_GCF_000282275.2:0.000223479,RS_GCF_000631985.1:0.001012991):0.000410257,((RS_GCF_900187525.1:0.001242486,(RS_GCF_002588485.1:0.000419571,RS_GCF_000514195.1:0.000614144):0.000204574):0.001007937,(RS_GCF_000828175.1:0.001214495,RS_GCF_001654515.1:0.003343388):0.00144252):5e-09):0.000219437,RS_GCF_000292795.1:0.00123267):0.002464787):0.002924766):0.001988649,(RS_GCF_002417665.1:0.003840416,(RS_GCF_000282255.1:0.001245221,(((RS_GCF_002113125.1:0.003260571,(RS_GCF_002113425.1:0.001241066,RS_GCF_002113405.1:0.001016979):0.001665463):0.001774587,((RS_GCF_002113645.1:0.013110383,RS_GCF_001679645.1:0.005492612):0.003772412,RS_GCF_002113045.1:0.002357868):0.00129598):0.002376192,(RS_GCF_002112305.1:0.001034339,(RS_GCF_000012445.1:0.001977313,RS_GCF_001655595.1:0.001732841):0.002741023):0.000444215):0.002420581):0.003811766):0.00419776):0.002211714):0.002006052,(RS_GCF_900187605.1:0.00187513,(((RS_GCF_000783395.1:0.002717372,(((RS_GCF_002003425.1:0.000936031,(RS_GCF_900187515.1:0.00206485,RS_GCF_000276585.1:0.001086782):0.001549182):0.000996484,RS_GCF_900187485.1:0.000593072):0.000706485,RS_GCF_900110195.1:0.000644195):0.000499802):0.000854786,(RS_GCF_000802985.1:0.001267198,(RS_GCF_001297015.1:0.003247293,(RS_GCF_001269815.1:0.005934662,RS_GCF_000282515.1:0.000655226):0.002258178):0.001032259):0.001100559):0.00096196,RS_GCF_001648775.1:0.001844997):0.001197772):0.001488843):0.004064168):0.010021762,((((RS_GCF_000282415.1:0.006950271,((((((RS_GCF_000282315.2:0.001010963,RS_GCF_001952935.1:0.001258488):0.000522494,(RS_GCF_000967955.1:0.000623145,(RS_GCF_900187425.1:0.000418207,((RS_GCF_000968015.1:0.000820901,RS_GCF_000690555.2:0.000202995):0.001620544,RS_GCF_001424925.1:0.000409975):6e-09):0.000813325):0.001496501):0.001714022,(((RS_GCF_001280445.1:0.002187241,RS_GCF_900105155.1:0.005955784):0.003877384,(RS_GCF_000690905.1:0.007577325,RS_GCF_000952175.1:0.003544474):0.003006981):0.002205569,(RS_GCF_001297125.1:0.004955069,(RS_GCF_001661075.1:0.004732289,(GB_GCA_002029345.1:0.001534057,UBA8181:0.007419556):0.002166932):0.003723835):0.000688066):0.000688936):0.001490988,RS_GCF_900106065.1:0.004862887):0.001909317,(RS_GCF_000293885.2:0.001832873,RS_GCF_002091715.1:0.001638192):0.003366598):0.000898007,(RS_GCF_900103875.1:0.004222927,(RS_GCF_002000165.1:0.003307715,(RS_GCF_001511755.1:0.002805091,RS_GCF_000282215.1:0.003330265):0.001913388):0.001014272):0.001362463):0.002622717):0.004330608,((RS_GCF_000512695.2:0.001768116,(RS_GCF_900104735.1:0.001260961,(RS_GCF_001238485.1:0.002487667,(RS_GCF_000282375.1:0.002030903,(RS_GCF_001625455.1:0.000382005,RS_GCF_002286815.1:0.005390057):0.001019099):0.000849034):0.001646512):0.002628192):0.001781031,RS_GCF_900187445.1:0.002203535):0.003634828):0.002945893,(RS_GCF_000282195.1:0.003191678,RS_GCF_900095355.1:0.001768145):0.005249059):0.002804893,(GB_GCA_002277815.1:0.006403108,(((((RS_GCF_001976065.1:0.002383942,(RS_GCF_000282475.1:0.003098297,(RS_GCF_002236105.1:5e-09,RS_GCF_000408945.1:0.000204794):0.001489408):0.000932629):0.002118389,(RS_GCF_000802965.1:0.003326147,(RS_GCF_001945365.1:0.00126535,RS_GCF_001427125.1:0.003501141):0.002586797):0.000947094):0.000998201,((RS_GCF_001269805.1:0.00384378,RS_GCF_900187615.1:0.004252324):0.003741542,(RS_GCF_001421885.1:0.008214327,(RS_GCF_900105825.1:0.00569222,(((RS_GCF_000282355.1:0.001527727,(RS_GCF_000316175.1:0.001626986,RS_GCF_000282295.1:0.001763112):0.001100264):0.000910903,RS_GCF_000282335.1:0.001846685):0.000773517,((RS_GCF_002113375.1:0.007256789,(RS_GCF_000282395.1:0.000798259,(RS_GCF_002113025.1:0.003328357,RS_GCF_001317545.1:0.002469029):0.000802514):0.001399548):0.001450103,((((RS_GCF_000282455.1:0.002369628,RS_GCF_002303925.1:0.003859924):0.001081161,RS_GCF_001429045.1:0.001208881):0.000756256,RS_GCF_000967965.1:0.003161035):0.001323949,(RS_GCF_001440325.1:6e-09,RS_GCF_002236115.1:0.00103208):0.000980168):0.001881502):0.000578363):0.001653193):0.001264251):0.001335125):0.001707776):0.001879576,(RS_GCF_900105115.1:0.002563938,RS_GCF_900102045.1:0.002382117):0.000948265):0.001718212,(RS_GCF_001984065.1:0.004874886,(RS_GCF_900187565.1:0.0030535,RS_GCF_002356535.1:0.002339325):0.001616924):0.001408604):0.003725319):0.002989665):0.003503461):0.003284974,(RS_GCF_000620245.1:0.009519618,((RS_GCF_900109995.1:0.012010817,RS_GCF_900187635.1:0.005467064):0.00332771,((RS_GCF_900187505.1:0.004689419,RS_GCF_900187415.1:0.005114696):0.004267449,(RS_GCF_001874645.1:0.004842069,RS_GCF_001307155.1:0.005400463):0.006437096):0.001156112):0.001302218):0.00297406):0.002643169,(RS_GCF_900187645.1:0.011131761,(RS_GCF_002251635.1:0.01002585,(((RS_GCF_900106045.1:0.00742509,(RS_GCF_000730425.1:0.00333162,(((RS_GCF_001444295.1:0.002140807,RS_GCF_000510915.2:0.003844051):0.001063356,RS_GCF_001983165.1:0.002066238):0.000626509,RS_GCF_001855215.1:0.002276873):0.002222278):0.005561863):0.005740541,((RS_GCF_002204795.1:0.002276364,RS_GCF_001952855.1:0.001033757):0.001716418,(RS_GCF_900105735.1:0.000614278,(RS_GCF_000242655.1:0.001604335,RS_GCF_000297195.2:0.001726914):0.000486394):0.001047746):0.004072912):0.001360005,(RS_GCF_001050345.1:0.007653491,((RS_GCF_900102035.1:0.001797996,(RS_GCF_001439695.1:0.002969767,RS_GCF_001708445.1:0.005297612):0.002138985):0.004232303,((((RS_GCF_900105935.1:0.003147202,RS_GCF_002022275.1:0.002264319):0.001885757,((RS_GCF_001730645.1:0.001324073,RS_GCF_002742565.1:0.002912008):0.001331909,((RS_GCF_900215245.1:0.001896061,(GB_GCA_001641325.1:0.00116705,RS_GCF_001647715.1:0.000989127):0.001255525):0.001337366,(RS_GCF_900103795.1:0.003356521,(RS_GCF_002263605.1:0.00066212,RS_GCF_001467265.1:0.006955724):0.000783587):0.002103471):0.000443589):0.001318792):0.001281429,(RS_GCF_001186335.1:0.003798894,(RS_GCF_001645105.1:0.002531323,(RS_GCF_001983175.1:0.003313964,(RS_GCF_900105795.1:0.001607336,(RS_GCF_900004915.1:0.00108794,(RS_GCF_900004865.1:6e-09,RS_GCF_002837185.1:0.000613471):0.001024147):0.001821897):0.002803413):0.001747724):0.000754823):0.00098302):0.00139867,(((((((RS_GCF_000275925.1:0.001041249,RS_GCF_002269425.1:0.001023299):0.000491559,(RS_GCF_000503215.1:0.000845316,(RS_GCF_001579805.1:0.001346418,RS_GCF_000411675.1:0.000306782):0.001309261):0.001128053):0.000805234,(RS_GCF_001870415.1:0.001443671,RS_GCF_001870465.1:0.001862834):0.001774265):0.000408924,RS_GCF_000963495.1:0.001374945):0.00094966,(((RS_GCF_002563895.1:0.001695636,RS_GCF_000612585.1:0.001241771):0.000616627,((RS_GCF_002072675.1:0.005433762,(RS_GCF_000821225.2:0.003002992,GB_GCA_002383725.1:0.002925231):0.003208791):0.000799607,RS_GCF_001702265.1:0.00189762):0.000451422):0.000235986,(RS_GCF_002007785.1:0.000860528,(RS_GCF_001541845.1:0.005381082,UBA11243:0.008895433):0.0020004):0.000807557):0.001390112):0.001267206,(GB_GCA_002255865.1:0.002562973,RS_GCF_000346755.1:0.005100611):0.001116798):0.000908461,(RS_GCF_002843605.1:0.002976502,(((RS_GCF_000801895.1:0.003153471,RS_GCF_001297075.1:0.002738445):0.001661365,(RS_GCF_000263715.2:0.001169494,(RS_GCF_001439735.1:0.001130852,(RS_GCF_002216645.1:0.000412227,((RS_GCF_001439845.1:0.001040552,RS_GCF_000262325.2:0.000410933):0.000618969,RS_GCF_900105085.1:0.000618392):8e-09):0.001381192):0.001632538):0.000620138):0.001717839,((((UBA9869:0.006323925,RS_GCF_001702295.1:0.001317202):0.00081481,(RS_GCF_900101085.1:0.001342247,RS_GCF_001269925.1:0.001529425):0.000906013):0.001725917,(RS_GCF_002742485.1:0.004407006,RS_GCF_000632245.1:0.000506952):0.001766513):0.001100677,((RS_GCF_001439785.1:0.001319897,RS_GCF_001439805.1:0.001862683):0.005443661,(RS_GCF_002022265.1:0.002592665,RS_GCF_900005815.1:0.003611833):0.002260159):0.000713901):0.000793982):0.000556106):0.001304935):0.001106975):0.002063429):0.001388102):0.001530581):0.005929153):0.006763395):0.003555166):0.002908568):0.004346883):0.004051566):0.006483534):0.006640311):0.007958311):0.005394787):0.010000461):0.00987523):0.029461544):0.006329946):0.012927369):0.00833447):0.004373053):0.006400279):0.004787338):0.005738889):0.007284027):0.012000374):0.013900404):0.021756232):0.027633186):0.090671937):0.026005863):0.017838525):0.01478526):0.018863641):0.016179659):0.021013173):0.032608332,(((((M_surface_6_m1_057:0.351223189,((GB_GCA_002863045.1:0.195315673,(RS_GCF_000621365.1:0.183453208,((((((RS_GCF_001467025.1:0.034715153,(RS_GCF_000953655.1:0.033989481,(RS_GCF_002240035.1:0.025913018,RS_GCF_001467745.1:0.023294553):0.019880587):0.018876705):0.01392539,(RS_GCF_001467795.1:0.046738788,RS_GCF_001648675.1:0.072135487):0.018836147):0.031559281,((RS_GCF_001648615.1:0.014532759,RS_GCF_000308315.1:0.013118726):0.045077189,(RS_GCF_000621525.1:0.070323104,(RS_GCF_000756815.1:0.054339903,((RS_GCF_001467895.1:0.016461241,RS_GCF_001467585.1:0.017128975):0.025111979,(RS_GCF_900167045.1:0.020508819,RS_GCF_000953635.1:0.022189271):0.029767178):0.01841412):0.011501472):0.013334663):0.00975243):0.024853545,((RS_GCF_900186965.1:0.079196602,(RS_GCF_001468125.1:0.016685048,RS_GCF_001467615.1:0.019040828):0.058683926):0.033030452,(RS_GCF_001467505.1:0.027463749,RS_GCF_001467975.1:0.027974029):0.098413197):0.01515139):0.019822017,((GB_GCA_002786205.1:0.109140935,((((RS_GCF_000162755.2:0.039388427,(RS_GCF_001465875.1:0.034786274,GB_GCA_001899505.1:0.134413932):0.008791598):0.014796897,((RS_GCF_001467695.1:0.018618187,((((RS_GCF_001468105.1:0.003203526,RS_GCF_002848365.1:0.004233848):0.007067541,RS_GCF_000091785.1:0.014278588):0.003776734,RS_GCF_001467545.1:0.010823351):0.001744796,RS_GCF_001468135.1:0.008677636):0.009221518):0.025800583,(RS_GCF_000701265.1:0.046212015,((RS_GCF_001648685.1:0.020255043,(RS_GCF_001468035.1:0.012278271,(RS_GCF_001467525.1:0.011637856,(RS_GCF_001467945.1:0.012205952,RS_GCF_001648595.1:0.007825437):0.004043814):0.002381932):0.012828161):0.004378082,((GB_GCA_001897665.1:0.01488886,(RS_GCF_001468065.1:0.014758919,RS_GCF_000621385.1:0.01451333):0.002945734):0.005168623,RS_GCF_001467605.1:0.029416853):0.003479303):0.0044707):0.011991974):0.025004036):0.030398898,((RS_GCF_001468025.1:0.040801706,(RS_GCF_001467535.1:0.038386674,(RS_GCF_001467865.1:0.011533232,RS_GCF_001467955.1:0.013194251):0.011251667):0.017486498):0.010172829,(GB_GCA_002352055.1:0.055731449,RS_GCF_000953135.1:0.056559483):0.010971553):0.006764106):0.007454821,(RS_GCF_001468085.1:0.070208999,(RS_GCF_000770585.1:0.03093899,(RS_GCF_001886795.1:0.008399917,RS_GCF_000008485.1:0.008879517):0.021807363):0.02350594):0.020266308):0.019384021):0.043512759,RS_GCF_001467785.1:0.122666786):0.019720558):0.011861086,((RS_GCF_001467055.1:0.115540132,(RS_GCF_001467825.1:0.104439444,RS_GCF_001648605.1:0.083687989):0.023339548):0.018984933,(((GB_GCA_002786165.1:0.143856112,GB_GCA_001803185.1:0.170474003):0.037859013,UBA11403:0.110552988):0.013392614,GB_GCA_002423125.1:0.150412274):0.018518876):0.015482952):0.030520296):0.030263636):0.03269056,((UBA10507:0.065431116,GB_GCA_002403515.1:0.065306503):0.223272087,GB_GCA_001804735.1:0.252279716):0.028216552):0.121200623):0.035015954,((GB_GCA_002469885.1:0.277790855,(GB_GCA_002707205.1:0.256341222,GB_GCA_002709565.1:0.184616286):0.058009006):0.028773712,(((GB_GCA_002707695.1:0.276511379,((GB_GCA_001801465.1:0.200784524,GB_GCA_002796245.1:0.258902618):0.061083775,(GB_GCA_001801405.1:0.23632118,(GB_GCA_001801315.1:0.030297934,GB_GCA_001801305.1:0.038502787):0.206401545):0.074304876):0.019468586):0.031539218,((GB_GCA_002413665.1:0.137215132,(GB_GCA_001644445.1:0.164249522,GB_GCA_002404295.1:0.144293843):0.026621657):0.033600351,(GB_GCA_001801575.1:0.180890504,(GB_GCA_001801665.1:0.143804431,((GB_GCA_001801485.1:0.067010109,GB_GCA_001801495.1:0.073976277):0.069711957,(GB_GCA_001801635.1:0.139015753,GB_GCA_001801625.1:0.224339709):0.02361751):0.017475627):0.04921286):0.045510879):0.115553293):0.025853765,((GB_GCA_001801745.1:0.304864774,(RS_GCF_000257395.1:0.138572921,(GB_GCA_002290645.1:0.06145042,(RS_GCF_001881495.1:0.040104743,RS_GCF_000168295.1:0.09788288):0.032964781):0.089068698):0.159438558):0.055172339,(((GB_GCA_001797285.1:0.219178253,(RS_GCF_000017105.1:0.086378396,(RS_GCF_000815025.1:0.247050848,RS_GCF_001077715.1:0.067033854):0.048810909):0.09706403):0.042988017,((GB_GCA_001801425.1:0.147445233,((GB_GCA_001802455.1:0.080406805,GB_GCA_002793195.1:0.095552903):0.020184808,(GB_GCA_001801815.1:0.080695312,GB_GCA_001801515.1:0.105863618):0.027800517):0.047327014):0.135796681,(GB_GCA_002732805.1:0.23862799,(GB_GCA_002323325.1:0.048701274,UBA9148:0.04884):0.237180704):0.037417316):0.033887381):0.086056965,(GB_GCA_002429595.1:0.243533966,(GB_GCA_001801285.1:0.241390564,GB_GCA_001801345.1:0.264400765):0.080430555):0.027389935):0.029499143):0.018781896):0.021913394):0.018318643):0.021729034,((RS_GCF_000953435.1:0.648460938,((RS_GCF_001880225.1:0.075745661,((RS_GCF_000815225.1:0.028979793,RS_GCF_000710735.1:0.021480878):0.041029743,((((RS_GCF_001879645.1:0.018893091,(GB_GCA_002095075.2:0.020698353,RS_GCF_001275365.1:0.029718526):0.009128729):0.007260611,(RS_GCF_001885235.1:0.011968284,RS_GCF_000014645.1:0.010440221):0.007139619):0.023435447,(RS_GCF_000219045.1:0.022107122,(RS_GCF_000833455.1:0.009547559,(RS_GCF_000833255.1:0.005993561,RS_GCF_001042565.2:0.013322742):0.004381491):0.011306215):0.023113365):0.011551449,(RS_GCF_000764555.1:0.037025061,(RS_GCF_002211785.1:0.039566397,RS_GCF_001895265.1:0.01602846):0.024000972):0.010264562):0.026792268):0.047673657):0.19429473,(RS_GCF_000379445.1:0.097088808,RS_GCF_002803295.1:0.130788166):0.0885658):0.134206949):0.064123101,(GB_GCA_002422785.1:0.456589625,(GB_GCA_002708265.1:0.348371231,(RS_GCF_001431315.1:0.227585115,(GB_GCA_001898235.1:0.103804017,RS_GCF_001431295.1:0.133737922):0.084799131):0.074881794):0.058912582):0.036762531):0.028987461):0.019182635,(RS_GCF_001720395.1:0.031925589,(RS_GCF_000300295.4:0.008170618,RS_GCF_001644975.1:0.007112496):0.032837859):0.259858498):0.019893638,(((((RS_GCF_000015345.1:0.165684214,RS_GCF_001889065.1:0.106548993):0.044216468,(RS_GCF_001888055.1:0.170835001,(RS_GCF_000160655.1:0.051423724,RS_GCF_000239355.1:0.074031079):0.097775499):0.032949607):0.218750234,(((RS_GCF_002252155.1:0.003305262,RS_GCF_001632485.1:0.005085351):0.03736067,(RS_GCF_002006755.1:0.007565645,RS_GCF_002006795.1:0.013872126):0.0399766):0.135886336,(RS_GCF_002252045.1:0.053927799,RS_GCF_000510805.1:0.055062546):0.145870129):0.174509538):0.061811137,((((GB_GCA_000213395.2:0.020948595,GB_GCA_000372785.1:0.027156864):0.055361529,((GB_GCA_002729805.1:0.01611272,(RS_GCF_001281385.1:0.019082429,GB_GCA_002711905.1:0.016350679):0.00571674):0.022311538,(GB_GCA_001628405.1:0.035060292,GB_GCA_002169705.1:0.036280272):0.022802743):0.05031675):0.07010156,((((GB_GCA_000205985.2:0.056279121,(GB_GCA_002335045.1:0.01871054,(UBA11107:6e-09,(UBA9677:6e-09,((((((UBA11338:5e-09,((UBA9326:0.000579831,((UBA8254:0.000262754,UBA12349:6e-09):6e-09,UBA9317:6e-09):5e-09):5e-09,UBA9316:6e-09):0.000406285):5.5e-08,((((UBA8372:0.001048605,(UBA9070:6e-09,(UBA8380:6e-09,UBA9071:5e-09):5e-09):0.000520612):1.6e-08,GB_GCA_002430045.1:5e-09):0.000495839,(UBA8377:5e-09,(UBA9055:0.000504904,(((UBA8370:6e-09,UBA8371:5e-09):0.000681511,(GB_GCA_002340545.1:6e-09,(UBA8250:6e-09,(UBA8378:6e-09,((GB_GCA_002367725.1:6e-09,UBA8374:6e-09):5e-09,UBA9069:6e-09):6e-09):0.000620445):6e-09):6e-09):6e-09,UBA10916:6e-09):6e-09):6e-09):5e-09):0.000592433,UBA11330:6e-09):6e-09):0.000196179,UBA10415:0.000347649):5.5e-08,UBA8484:6e-09):5.5e-08,(GB_GCA_002365295.1:6e-09,UBA10918:0.000474448):5e-09):5e-09,(UBA8375:6e-09,(((((((UBA11335:0.001018557,UBA11333:5e-09):0.001217612,((UBA8255:6e-09,(UBA10975:0.001425656,GB_GCA_002340565.1:0.001107917):0.000416501):5e-09,UBA8493:6e-09):5e-09):5e-09,(UBA9067:5e-09,(UBA8252:6e-09,(UBA8678:0.000588306,UBA9928:6e-09):5e-09):5e-09):0.000199989):8.3844e-05,UBA9072:6e-09):0.000138271,(((UBA9056:0.000657867,UBA8677:0.001847222):0.001193132,UBA8376:6e-09):6e-09,(UBA11104:0.000249733,(UBA9626:6e-09,UBA9411:5e-09):5e-09):0.000877694):0.001232569):5e-09,UBA9068:6e-09):5e-09,UBA8379:5e-09):0.000196061):5.5e-08):0.00099883):0.000102995):0.016259372):0.02731448):0.013203816,((RS_GCF_001298715.1:0.055798162,(RS_GCF_001875585.1:0.040777484,RS_GCF_001547755.1:0.075074855):0.017631492):0.039843473,(RS_GCF_001293165.1:0.067215961,(RS_GCF_000010405.1:0.09559442,RS_GCF_000015105.1:0.051666894):0.061402393):0.01916145):0.009705204):0.015520776,GB_GCA_002007405.1:0.145060715):0.031581355,UBA8171:0.098628887):0.036059641):0.297006562,(GB_GCA_002281095.1:0.296930118,(RS_GCF_900141795.1:0.175591996,(((RS_GCF_900112445.1:0.020238509,(RS_GCF_000227665.2:0.016344808,RS_GCF_000214825.1:0.036227325):0.011958769):0.099054411,(RS_GCF_000934765.1:0.076926896,(GB_GCA_002421475.1:0.058189862,RS_GCF_000711195.1:0.048020057):0.026463202):0.01939897):0.067808564,((RS_GCF_000483485.1:0.062574506,(RS_GCF_000381085.1:0.1013686,(GB_GCA_002299245.1:0.07791336,(RS_GCF_000478585.1:0.02543848,RS_GCF_000702325.1:0.040327514):0.022496516):0.019274429):0.025139075):0.038208859,(((RS_GCF_000744875.1:0.042323457,(RS_GCF_000526715.1:0.032023928,RS_GCF_000711315.1:0.030017186):0.015973226):0.03745151,(UBA7953:0.089127694,GB_GCA_002299585.1:0.108265952):0.055452476):0.017718646,(((RS_GCF_000711305.1:0.0104571,RS_GCF_001507555.1:0.009946414):0.036768351,(RS_GCF_000012605.1:0.034178827,(GB_GCA_001873715.1:0.031133058,RS_GCF_002848135.1:0.024084429):0.057822176):0.015770456):0.01725234,(RS_GCF_001507535.1:0.028004503,RS_GCF_000384235.1:0.032866028):0.12540015):0.021447949):0.038754811):0.044641537):0.06411757):0.052913626):0.061870568):0.034584962):0.032187922,(GB_GCA_002432655.1:0.307002589,((((((GB_GCA_002352345.1:0.155465812,(GB_GCA_002101225.1:0.087889993,(GB_GCA_002401365.1:0.085140521,((GB_GCA_002733135.1:0.071133106,((GB_GCA_002162705.1:0.038324405,(GB_GCA_002700385.1:0.058299971,(RS_GCF_000444935.1:0.001033787,(RS_GCF_000442595.1:0.001381078,RS_GCF_000384415.1:6e-09):0.000758158):0.036837541):0.014848579):0.016907296,(GB_GCA_002101235.1:0.046030756,GB_GCA_002101205.1:0.077060305):0.012874026):0.015198621):0.013486093,(GB_GCA_002162695.1:0.07261687,GB_GCA_002292375.1:0.070042157):0.010235898):0.032802783):0.027425295):0.172341748):0.042523311,((GB_GCA_001901525.1:0.180005687,((RS_GCF_002189065.1:0.04249103,RS_GCF_002072955.1:0.037118391):0.113125338,((GB_GCA_002843155.1:0.07133034,(RS_GCF_000968535.2:0.008318002,(RS_GCF_000341735.1:0.004012879,UBA12269:0.008420239):0.003100632):0.067311099):0.032343463,((RS_GCF_000733935.1:0.079482466,(M_DeepCast_65m_mx_187:0.094551774,((RS_GCF_000214665.1:0.033957372,RS_GCF_001644015.1:0.045356484):0.024681645,((((RS_GCF_001644035.1:0.006029866,(RS_GCF_001644045.1:6e-09,RS_GCF_000785705.2:6e-09):0.007385393):0.002180322,((RS_GCF_000365425.1:0.002652033,RS_GCF_000515215.1:0.003117819):0.003363674,GB_GCA_002083615.1:0.018955613):0.001524053):0.005723679,RS_GCF_000702925.1:0.008560358):0.032672638,(RS_GCF_001312005.1:0.038053468,RS_GCF_001644025.1:0.05475369):0.016486369):0.021553879):0.015436368):0.048976918):0.033870891,(((((((RS_GCF_002209385.1:0.043718445,RS_GCF_000384075.1:0.028493836):0.034677261,RS_GCF_000963695.1:0.119228752):0.013895569,(GB_GCA_002422395.1:0.045179536,(GB_GCA_002299425.1:0.070201385,GB_GCA_002299495.1:0.053172188):0.06460567):0.014390428):0.019678789,((GB_GCA_002380945.1:0.024797585,(GB_GCA_002256685.1:0.017923099,GB_GCA_002134785.1:0.03288812):0.011414485):0.043131301,((RS_GCF_900163745.1:0.020173676,RS_GCF_900163755.1:0.03892647):0.061904592,UBA10906:0.147804762):0.015152772):0.011545603):0.007342572,((GB_GCA_002862125.1:0.02818215,(GB_GCA_002256705.1:0.016330543,GB_GCA_002256465.1:0.020418707):0.006540951):0.029156498,(RS_GCF_000190755.2:0.041023404,(RS_GCF_000427625.1:0.020216424,(RS_GCF_000745375.1:0.001700191,RS_GCF_000383855.1:0.000863566):0.019462133):0.029992861):0.009845039):0.008891779):0.009150868,(RS_GCF_000496735.2:0.049560628,(M_DeepCast_65m_m1_284:0.088683859,GB_GCA_002483425.1:0.060770484):0.017720969):0.060907147):0.010947148,(RS_GCF_000372865.1:0.064944209,(RS_GCF_000527095.1:0.027623467,(RS_GCF_000733855.1:0.001929203,RS_GCF_000214275.2:0.0007402):0.032478761):0.057575896):0.020227375):0.032622377):0.013246995):0.022224016):0.039740103):0.053339488,(GB_GCA_002352385.1:0.130881114,GB_GCA_002311315.1:0.198013023):0.029984515):0.018715101):0.022416961,(RS_GCF_001312345.1:0.177493936,(((M_DeepCast_65m_m2_091:0.205600105,((RS_GCF_002005105.1:0.031589119,RS_GCF_000427385.1:0.039992932):0.060186551,(RS_GCF_900155475.1:0.088570367,(((K_DeepCast_150m_m1_262:0.002928822,K_DeepCast_300m_mx_124:0.536485311):0.096826413,GB_GCA_002423305.1:0.049197957):0.00882755,UBA8825:0.114904104):0.056891893):0.022802829):0.01696992):0.020134898,RS_GCF_000934725.1:0.119773501):0.018551573,(RS_GCF_000424685.1:0.131418362,M_DeepCast_65m_m1_270:0.184704567):0.026376794):0.032043743):0.038797702):0.0248732,(GB_GCA_001566965.1:0.097536886,RS_GCF_000421465.1:0.106324162):0.10488342):0.067119029,(((GB_GCA_001044195.1:0.172816991,GB_GCA_001276605.1:0.178144867):0.120501978,((RS_GCF_000228725.2:0.14402667,(UBA10422:0.122820032,RS_GCF_001469165.1:0.10243602):0.034375015):0.044992262,(((RS_GCF_002813775.1:0.076608732,RS_GCF_000379525.1:0.056157431):0.062718925,((RS_GCF_001583505.1:0.006973172,RS_GCF_000224005.2:0.005792145):0.089012712,((RS_GCF_000223985.1:0.013338193,(RS_GCF_001499735.1:0.0166946,(GB_GCA_002423035.1:0.0132496,RS_GCF_900106925.1:0.007079067):0.003757568):0.005869577):0.075507033,(RS_GCF_000227745.2:0.068862817,((RS_GCF_000025485.1:0.021712689,RS_GCF_900107145.1:0.045108681):0.049615865,(RS_GCF_000224065.1:0.033570647,RS_GCF_000585215.1:0.033891676):0.037665443):0.019412399):0.014112107):0.013189556):0.02029118):0.040449866,(RS_GCF_000327045.1:0.121163168,GB_GCA_900092645.1:0.145120635):0.017592583):0.020119513):0.058375853):0.033240276,(((RS_GCF_001443665.1:0.087125683,(RS_GCF_001715975.1:0.062478081,(RS_GCF_001708955.1:0.007147673,RS_GCF_001709035.1:0.008291331):0.04946406):0.057324057):0.05789196,((RS_GCF_001007875.1:0.020791104,RS_GCF_000428045.1:0.029129982):0.082893341,(RS_GCF_002020805.1:0.078231701,GB_GCA_002084195.1:0.088869042):0.024745981):0.052378943):0.027082269,(((UBA10354:0.152120229,(RS_GCF_002021095.1:0.016269105,RS_GCF_000787395.1:0.009178363):0.115191581):0.078703844,(RS_GCF_000828615.1:0.132365333,(RS_GCF_002009425.1:0.104393285,RS_GCF_000801295.1:0.099399537):0.040570106):0.031976848):0.020861141,GB_GCA_001801995.1:0.185274924):0.015117505):0.025185157):0.057638876):0.021883266,(((((RS_GCF_001975725.1:0.110174715,(RS_GCF_001753165.1:0.049091214,(RS_GCF_000754095.2:0.032909561,RS_GCF_001753245.1:0.04999605):0.022570338):0.067186943):0.112137585,(((RS_GCF_000321415.2:0.023901169,RS_GCF_000227685.2:0.016372466):0.083765985,((RS_GCF_000377785.1:0.017584745,(RS_GCF_000381945.1:0.013444154,(RS_GCF_001995255.1:0.005563217,RS_GCF_000381465.1:0.006031282):0.004651724):0.015494137):0.060659294,((RS_GCF_000377845.1:0.016474277,((RS_GCF_000376925.1:0.004762178,(RS_GCF_000378605.1:0.003106397,RS_GCF_000025545.1:0.005381466):0.001313214):0.003115303,(RS_GCF_000381245.1:0.010206744,RS_GCF_000385215.1:0.007433198):0.002375267):0.006117115):0.024486208,((RS_GCF_000377345.1:0.015418499,RS_GCF_000381825.1:0.019888043):0.012418969,(RS_GCF_000377405.1:0.009194135,(RS_GCF_000376845.1:0.010144908,(RS_GCF_000420165.1:0.011651736,((RS_GCF_000377905.1:0.009443575,RS_GCF_000381505.1:0.005505744):0.014556679,RS_GCF_000376865.1:0.025355655):0.005447669):0.003968591):0.005637268):0.014190276):0.016113719):0.038370142):0.061333148):0.137052516,((RS_GCF_900156225.1:0.128252991,((RS_GCF_900110965.1:0.030576008,RS_GCF_000225005.1:0.017283539):0.056936471,(RS_GCF_900114895.1:0.086206496,(RS_GCF_900109495.1:0.015784882,(RS_GCF_001632845.1:0.003935276,(RS_GCF_000633935.1:5e-09,GB_GCA_000583815.1:6e-09):0.007042674):0.008529216):0.049670894):0.022525146):0.019282748):0.04330732,(((RS_GCF_000021985.1:0.004604799,RS_GCF_000377945.1:0.008600379):0.037760391,(RS_GCF_002000365.1:0.04129156,RS_GCF_000378965.1:0.035939324):0.026221156):0.05632204,RS_GCF_000227725.1:0.187643113):0.02396759):0.032033693):0.036597461):0.026685623,((UBA7956:0.241035191,(GB_GCA_002338385.1:0.140735337,GB_GCA_002386945.1:0.146477517):0.149583351):0.028899812,((GB_GCA_002747455.1:0.062344872,RS_GCF_000419525.1:0.068126901):0.129831529,((RS_GCF_000260135.1:0.035285342,((RS_GCF_900107695.1:0.01955028,RS_GCF_000621325.1:0.029506427):0.034280311,GB_GCA_002425225.1:0.047954983):0.014615597):0.075650177,(RS_GCF_000380185.1:0.143639673,(GB_GCA_002746895.1:0.098706262,(GB_GCA_002747435.1:0.088757068,(RS_GCF_900167255.1:0.083106321,RS_GCF_000371925.1:0.099817642):0.026248854):0.017048539):0.020376352):0.019123087):0.066129567):0.08351248):0.02530519):0.02696385,(((RS_GCF_001614315.2:0.249537368,(GB_GCA_002432635.1:0.232013483,(GB_GCA_001730015.1:0.21478442,(UBA7957:0.171703225,(GB_GCA_002746645.1:0.135519171,RS_GCF_002215215.1:0.114467962):0.108610116):0.039129644):0.041212002):0.03811071):0.030459325,RS_GCF_000155715.1:0.248457989):0.025328469,((GB_GCA_002281735.1:0.211529785,(RS_GCF_001641825.1:0.157051979,(RS_GCF_001663815.1:0.056663993,((RS_GCF_000024765.1:0.011345054,GB_GCA_002282715.1:0.013731391):0.050528836,(GB_GCA_002255445.1:0.030105221,GB_GCA_002281295.1:0.045348932):0.032048384):0.035770947):0.089417082):0.120105845):0.085954232,(GB_GCA_001735895.1:0.255042461,(GB_GCA_002401185.1:0.059594912,GB_GCA_002746365.1:0.055266419):0.204493804):0.047425379):0.018474456):0.015213327):0.021175329,((((((GB_GCA_001464585.1:0.09860433,GB_GCA_001464965.1:0.08196798):0.090415517,(GB_GCA_002415485.1:0.114941391,GB_GCA_001447805.1:0.109286062):0.075854761):0.037719886,((GB_GCA_002450975.1:0.162020716,((GB_GCA_002450895.1:0.167322221,GB_GCA_002448875.1:0.218605562):0.04656394,GB_GCA_001801365.1:0.181599963):0.018104007):0.018471653,(GB_GCA_002436485.1:0.218286559,(RS_GCF_900102855.1:0.134394856,(GB_GCA_002376325.1:0.068674409,GB_GCA_002840095.1:0.062360651):0.077255442):0.027329973):0.020334481):0.019663168):0.018619007,((GB_GCA_002400775.1:0.258046537,((RS_GCF_001723685.1:0.148307834,(RS_GCF_000828835.1:0.141605203,(UBA10656:0.096157662,GB_GCA_002085445.1:0.082245409):0.02742939):0.02218749):0.044352146,(RS_GCF_002149925.1:0.175062798,(RS_GCF_001305575.2:0.038281513,RS_GCF_000245015.1:0.032431542):0.122729378):0.030703721):0.095620004):0.020002708,((RS_GCF_002356115.1:0.124626467,(RS_GCF_000024725.1:0.04764566,(RS_GCF_000012805.1:0.021946576,RS_GCF_000143085.1:0.019767595):0.053616483):0.02882248):0.124266113,(UBA8967:0.157778015,(GB_GCA_002299915.1:0.124495694,(((GB_GCA_002163115.1:0.044440449,(GB_GCA_002400805.1:0.0135818,GB_GCA_002163085.1:0.011657318):0.027230791):0.034005712,(GB_GCA_002733105.1:0.065704953,(GB_GCA_002402245.1:0.079620986,(GB_GCA_002733335.1:0.025709516,(GB_GCA_002733505.1:0.0240655,GB_GCA_002733715.1:0.025991364):0.011613103):0.041636937):0.01799609):0.022059943):0.020288865,((RS_GCF_000156355.1:0.046196101,(GB_GCA_002706095.1:0.009278296,(RS_GCF_900114205.1:0.008046615,RS_GCF_000214595.1:0.006841469):0.008880446):0.035273844):0.033958061,(RS_GCF_000349205.1:0.081596496,(RS_GCF_000260965.1:0.09526211,((RS_GCF_000260985.4:0.006846748,(GB_GCA_002354415.1:6e-09,GB_GCA_002354555.1:6e-09):0.004623088):0.010140286,(GB_GCA_002363955.1:0.013361767,RS_GCF_001720165.1:0.013127686):0.004493155):0.053026996):0.01669115):0.021404273):0.035369494):0.027535434):0.029003327):0.118420525):0.050766968):0.020698377):0.017115045,((GB_GCA_002255365.1:0.199289312,(GB_GCA_002747185.1:0.109294498,((GB_GCA_002343485.1:0.061571033,UBA8418:0.077326835):0.019983993,((RS_GCF_000531125.1:0.024625552,GB_GCA_002352185.1:0.019248296):0.045298943,((GB_GCA_002352125.1:0.050820799,((GB_GCA_002433805.1:0.0458276,UBA10638:0.042048129):0.01701231,RS_GCF_001051235.1:0.062058865):0.013014888):0.007550687,GB_GCA_002391525.1:0.044702056):0.017532966):0.016188956):0.02275633):0.138380939):0.025985187,(RS_GCF_002020875.1:0.175783811,((RS_GCF_002356355.1:0.012692906,GB_GCA_002699185.1:0.005463248):0.131695624,UBA9214:0.185674459):0.026398213):0.027081491):0.019966174):0.024959564,((RS_GCF_900112605.1:0.245955189,(RS_GCF_900110585.1:0.166074429,((RS_GCF_000153205.1:0.194222566,(RS_GCF_000374645.1:0.112622526,(RS_GCF_000485905.1:0.088789495,RS_GCF_000319575.2:0.076125258):0.10995387):0.029077991):0.043397326,(RS_GCF_000014785.1:0.125065224,(RS_GCF_000015585.1:0.086987287,RS_GCF_002356555.1:0.121631787):0.125264737):0.036636875):0.026423456):0.051527555):0.034197013,(((((RS_GCF_000733765.1:0.223142705,(((RS_GCF_900129825.1:0.067699674,RS_GCF_000271305.1:0.066176196):0.089028678,(RS_GCF_000420645.1:0.124811862,RS_GCF_000711955.1:0.102180294):0.061427198):0.029565979,((RS_GCF_900113085.1:0.092424661,(RS_GCF_900111015.1:0.070825123,(RS_GCF_000474945.1:0.034742006,(RS_GCF_000426685.1:0.007151564,RS_GCF_000382285.1:0.006471168):0.028015591):0.034184619):0.043069185):0.048790813,(RS_GCF_000711245.1:0.024163459,GB_GCA_002706265.1:0.02578372):0.180395865):0.027977162):0.065510985):0.083274649,((GB_GCA_002683405.1:0.152034344,(GB_GCA_002403445.1:0.236993042,((RS_GCF_000215955.2:0.020219571,(GB_GCA_002433465.1:0.014823049,GB_GCA_002729955.1:0.008753043):0.009624659):0.060230036,(RS_GCF_000732535.1:0.050305831,(GB_GCA_002291565.1:0.035238798,GB_GCA_002320455.1:0.03377356):0.056672):0.048857398):0.04312095):0.073093116):0.107476621,(RS_GCF_002088235.1:0.2551357,GB_GCA_002732075.1:0.209707099):0.03296838):0.032744932):0.069015412,((GB_GCA_002344355.1:0.175982464,(((RS_GCF_900101825.1:0.083047185,GB_GCA_002352135.1:0.113415756):0.063468642,((GB_GCA_002420085.1:0.133625653,(GB_GCA_002771025.1:0.025524946,(GB_GCA_002839995.1:0.019772798,GB_GCA_002840015.1:0.018159499):0.009385574):0.095689493):0.030027286,(((RS_GCF_000429065.1:0.039348672,UBA8155:0.05696556):0.0972088,((GB_GCA_001801685.1:0.07279404,RS_GCF_000420545.1:0.053106901):0.042255288,(RS_GCF_000426365.1:0.06704529,(RS_GCF_000747155.1:0.046574864,((RS_GCF_000747075.1:0.003586866,(GB_GCA_001830235.1:6e-09,UBA12134:0.008001472):0.00352731):0.017190218,(GB_GCA_001724815.1:0.030866746,RS_GCF_000743535.1:0.042790987):0.010653073):0.015997081):0.014208023):0.025225998):0.025235295):0.019600298,(((((((RS_GCF_000972865.1:0.028680388,((RS_GCF_000510725.1:0.018238706,RS_GCF_000185965.1:0.01680029):0.019787146,(RS_GCF_000513995.1:0.007044842,RS_GCF_000526975.1:0.004677124):0.016531781):0.011480902):0.042311788,((UBA10653:0.04902525,RS_GCF_900018785.1:0.048755138):0.020122195,((((GB_GCA_002429615.1:0.008126135,RS_GCF_001431645.1:0.006674112):0.030406294,((UBA8801:0.021791567,(RS_GCF_000007245.1:0.039059204,RS_GCF_000576405.1:0.031375998):0.087711687):0.005576728,(RS_GCF_000401255.1:0.019955742,(((((RS_GCF_000972745.1:0.001340049,RS_GCF_001741965.1:0.001125369):0.005149982,(RS_GCF_001423495.1:0.003836496,(RS_GCF_001908755.1:0.00243619,RS_GCF_000505565.1:0.002147806):0.00169476):0.004549988):0.00225146,RS_GCF_001705545.1:0.019310382):0.003466848,((RS_GCF_001660815.1:0.006744127,(RS_GCF_900092025.1:0.008200754,((((RS_GCF_002218265.1:0.003179468,RS_GCF_000961235.1:0.00051533):0.001729207,((GB_GCA_000724905.2:0.002868017,GB_GCA_001304695.1:0.003085464):0.001913395,(RS_GCF_001854165.1:0.005434332,(RS_GCF_000265825.1:0.001227608,RS_GCF_001564415.1:0.000818359):0.001533146):0.000858995):0.001537871):0.003373045,(RS_GCF_002846195.1:0.003286164,RS_GCF_001746655.1:0.010233226):0.001148977):0.000587583,RS_GCF_000772705.2:0.003841078):0.000732311):0.001541651):0.00193924,((RS_GCF_001908725.1:0.00565032,(RS_GCF_001423585.1:0.004425344,RS_GCF_001010415.1:0.007668041):0.003019456):0.003825539,((RS_GCF_000802405.1:0.002134566,RS_GCF_000764855.1:0.001858287):0.004330925,(RS_GCF_001642575.1:0.002067228,RS_GCF_000454545.1:0.004400808):0.003141789):0.002969472):0.001962895):0.003135329):0.005819652,RS_GCF_000007145.1:0.009572977):0.016396554):0.023583041):0.007960868):0.007365152,((((GB_GCA_002420685.1:0.008033489,GB_GCA_002387845.1:0.009375901):0.017535921,((RS_GCF_000295735.1:0.020161792,(((GB_GCA_002338245.1:0.002452637,(GB_GCA_002397305.1:0.002772143,(GB_GCA_002380055.1:0.001618042,GB_GCA_002469625.1:0.000586557):0.001259699):0.001025615):0.000832595,(RS_GCF_002205165.1:0.000868021,RS_GCF_001806305.1:0.004389648):0.001937065):0.011339462,(RS_GCF_000661955.1:0.004674397,(GB_GCA_002365915.1:0.003727666,GB_GCA_002435595.1:0.005321215):0.003915114):0.00568959):0.00511451):0.004629901,((GB_GCA_002387865.1:0.005283011,GB_GCA_002387785.1:0.007922668):0.004063101,(RS_GCF_001704155.1:0.004088062,GB_GCA_002386405.1:0.004860065):0.005150582):0.010310145):0.00840387):0.013706511,((RS_GCF_002836635.1:0.004296151,RS_GCF_001431535.1:0.003132543):0.031115135,((RS_GCF_001499755.1:0.002083127,(RS_GCF_002798995.1:0.001635685,(RS_GCF_002750935.1:0.001724115,(RS_GCF_900188015.1:0.00142284,RS_GCF_002803515.1:0.001422556):0.001330528):0.000917024):0.002424087):0.010267799,((GB_GCA_002377295.1:0.008564416,((UBA9336:0.000427169,(UBA9405:0.000390523,GB_GCA_002364755.1:0.003875219):0.000522486):0.001659337,RS_GCF_002025605.1:0.004865582):0.006387054):0.002688585,(RS_GCF_000020665.1:0.006010735,((((RS_GCF_000382065.1:0.004664364,(((((RS_GCF_900186865.1:0.002058112,(RS_GCF_002138415.1:0.002720068,(RS_GCF_001069645.1:0.001488114,RS_GCF_001274655.1:0.004227592):0.000408418):0.001339904):0.00130524,(RS_GCF_002740025.1:0.003653652,RS_GCF_002799165.1:0.004039583):0.001025415):0.000719623,RS_GCF_002799155.1:0.002140032):0.000699194,((RS_GCF_000223885.1:0.001361877,RS_GCF_002192255.1:0.003057272):0.000653759,((RS_GCF_002799245.1:0.002718367,UBA11242:0.001187217):0.001360058,RS_GCF_000158575.1:0.004659967):0.000443125):0.00115054):0.000325776,(RS_GCF_000284595.1:0.001425617,RS_GCF_001651505.1:0.00265407):0.000803013):0.00084656):0.000898086,RS_GCF_001676395.1:0.00365838):0.00135007,((RS_GCF_001676385.1:0.009203104,RS_GCF_900113425.1:0.008251586):0.003030498,RS_GCF_001431665.1:0.004195582):0.002069752):0.002441507,(RS_GCF_002205245.1:0.000252682,(RS_GCF_001071175.1:0.000805533,GB_GCA_002367155.1:0.001606353):0.000583266):0.00274918):0.004310003):0.003563246):0.007224759):0.015254462):0.017635558):0.015934741,((((GB_GCA_002329155.1:0.024843717,(RS_GCF_001700965.1:0.022168259,(GB_GCA_002359895.1:0.012788561,RS_GCF_001431415.1:0.010722548):0.01024476):0.006763711):0.005884819,(RS_GCF_001431585.1:0.016064937,GB_GCA_002345545.1:0.019835312):0.007766901):0.009947826,((RS_GCF_001431505.1:0.005340528,GB_GCA_900078405.1:0.008795932):0.016475584,(UBA8068:0.006277736,(RS_GCF_001431425.1:0.010499959,(GB_GCA_002363375.1:0.004291951,RS_GCF_001314305.1:0.005068195):0.004947089):0.002474418):0.00889113):0.0104784):0.014815303,(RS_GCF_001431485.1:0.026645366,RS_GCF_001431525.1:0.024870713):0.068604281):0.008656628):0.025208316):0.008187412,(((RS_GCF_900092495.1:0.003331705,RS_GCF_900094325.1:0.003448816):0.022406631,(RS_GCF_000963005.1:0.006555537,RS_GCF_000087965.2:0.007749901):0.014164928):0.005527732,((RS_GCF_000815185.1:0.001389456,(GB_GCA_000226895.2:0.00660872,RS_GCF_001043115.1:0.002951067):0.001643966):0.001478631,RS_GCF_000225975.1:0.002261995):0.00834028):0.029985999):0.01186497):0.013610395):0.014411807,((RS_GCF_900109775.1:0.020729659,RS_GCF_000233915.3:0.023029954):0.050553416,(RS_GCF_900104085.1:0.05491786,(RS_GCF_001431405.1:0.055256297,(RS_GCF_900215535.1:0.033964718,(RS_GCF_900167565.1:0.051813319,((RS_GCF_900104255.1:0.008043314,(RS_GCF_900116385.1:0.005236959,RS_GCF_001427585.1:0.005807152):0.00376595):0.0077298,(GB_GCA_002863005.1:0.009252972,(RS_GCF_001556105.1:0.014435202,RS_GCF_001427635.1:0.00935737):0.004170773):0.008114204):0.025144974):0.013783843):0.0069533):0.009918278):0.010485574):0.015723331):0.029617516,((RS_GCF_000422305.1:0.05502778,GB_GCA_001683895.1:0.081915011):0.017495168,(((GB_GCA_002240395.1:0.010816053,RS_GCF_001014645.1:0.011831918):0.021746741,(RS_GCF_002849595.1:0.042233735,(RS_GCF_002324875.1:0.027862437,(RS_GCF_002327105.1:0.030050452,(RS_GCF_001306995.1:0.021263407,RS_GCF_002307375.1:0.014834971):0.012652534):0.012026108):0.009232035):0.013051058):0.046927138,(RS_GCF_000472505.1:0.07042144,((RS_GCF_000559025.1:0.034610059,(RS_GCF_002798175.1:0.043144304,RS_GCF_001482195.1:0.051779163):0.017221557):0.029994357,RS_GCF_001717465.1:0.088375279):0.017801326):0.014767378):0.012826113):0.020788711):0.011066546,((RS_GCF_900155935.1:0.059794562,(RS_GCF_002798275.1:0.020496229,(RS_GCF_002798255.1:0.007857342,(RS_GCF_002798195.1:0.004929765,RS_GCF_002798295.1:0.003949775):0.006782351):0.013372633):0.057562204):0.056200978,(RS_GCF_900129205.1:0.065395308,RS_GCF_000423885.1:0.054328459):0.051551106):0.019285903):0.01088143,((RS_GCF_000768355.1:0.063299322,(((RS_GCF_900167055.1:0.042647199,(RS_GCF_000768345.1:0.030470848,RS_GCF_000855665.1:0.048265781):0.035723699):0.012227169,(RS_GCF_000768335.1:0.033244104,RS_GCF_000423325.1:0.103236635):0.010556745):0.018586926,GB_GCA_001830245.1:0.05127382):0.015699303):0.007802809,((RS_GCF_001427225.1:0.058146321,RS_GCF_000426005.1:0.105106735):0.01496385,((RS_GCF_001429315.1:0.010312498,(RS_GCF_900114355.1:0.00374721,RS_GCF_001429345.1:0.002193409):0.009924997):0.020523227,((RS_GCF_001442535.1:0.018678745,(RS_GCF_001442805.1:0.016939028,(RS_GCF_001427785.1:0.004087539,RS_GCF_001442785.1:0.002582527):0.017040559):0.011338421):0.008281953,(RS_GCF_000336385.2:0.020044606,(RS_GCF_900106525.1:0.011141321,(RS_GCF_001442515.1:0.00540398,RS_GCF_900107375.1:0.006091019):0.010380098):0.019612105):0.010075177):0.021577173):0.017876459):0.010094193):0.029630654):0.010122878,RS_GCF_000770795.1:0.083391253):0.05616518):0.020584056):0.031172836):0.038417537,(((((GB_GCA_002297645.1:0.055709256,GB_GCA_002632325.1:0.083469061):0.056083343,((GB_GCA_002483055.1:0.035810088,RS_GCF_001632775.1:0.030401411):0.067766275,(RS_GCF_900115085.1:0.036419086,GB_GCA_001899855.1:0.048514726):0.067360888):0.019021867):0.0338306,(GB_GCA_001725155.1:0.100007243,RS_GCF_000378125.1:0.131262338):0.025377083):0.015163551,((RS_GCF_000953855.1:0.079153735,(RS_GCF_002077135.1:0.148611449,GB_GCA_001899805.1:0.134369309):0.023932873):0.015940646,(RS_GCF_000761445.1:0.113857274,((RS_GCF_000964085.1:0.028892585,((RS_GCF_900119235.1:0.020543574,(RS_GCF_900109915.1:0.014739274,RS_GCF_900110505.1:0.011001821):0.006668756):0.006774706,((GB_GCA_001887595.1:0.007532412,RS_GCF_001636625.1:0.011511531):0.017890343,(RS_GCF_000745005.1:0.015255772,RS_GCF_000800155.1:0.012330468):0.010787783):0.013318986):0.012637796):0.059469148,(RS_GCF_000242255.2:0.114655407,((GB_GCA_002279065.1:0.012309925,(RS_GCF_000334915.1:0.007379938,RS_GCF_001641285.1:0.007206986):0.005709177):0.052206306,((((RS_GCF_001428405.1:0.031188856,RS_GCF_900109025.1:0.043948511):0.007917645,((((RS_GCF_002001085.1:0.025445606,GB_GCA_001898415.1:0.029488357):0.010436041,((((RS_GCF_900142825.1:0.015413192,GB_GCA_002413455.1:0.01739186):0.007628611,(RS_GCF_002001175.1:0.014362673,(RS_GCF_002001165.1:0.009788387,(RS_GCF_002001045.1:0.013706678,RS_GCF_002001125.1:0.011355121):0.004319515):0.00568062):0.009904827):0.011042554,((RS_GCF_002749725.1:0.020282441,(RS_GCF_001427365.1:0.003519015,RS_GCF_000264295.1:0.004147406):0.009585348):0.015769141,((RS_GCF_001428385.1:0.00883083,GB_GCA_001830405.1:0.006956463):0.007911532,(RS_GCF_001617365.1:0.017082034,((RS_GCF_000264375.1:0.007226073,RS_GCF_000427505.1:0.011237961):0.010001556,RS_GCF_000230695.2:0.011600071):0.004556402):0.007597809):0.005821602):0.005036022):0.004728057,(RS_GCF_001426645.1:0.006221278,RS_GCF_000264315.1:0.004396664):0.042674703):0.004765653):0.022849685,(GB_GCA_001899565.1:0.025938229,RS_GCF_002001105.1:0.017602255):0.02979908):0.008050293,RS_GCF_900114325.1:0.042438307):0.01075752):0.0059357,RS_GCF_001182895.1:0.053329015):0.005113496,((RS_GCF_000632805.1:0.016002482,(RS_GCF_001010355.1:0.018447594,(RS_GCF_000292265.1:0.012024271,RS_GCF_900100425.1:0.012391741):0.005984685):0.007949576):0.025989582,(RS_GCF_900112865.1:0.028202845,RS_GCF_900114495.1:0.022825644):0.014237672):0.012592651):0.010440172):0.016296552):0.017487729):0.037751904):0.028886452):0.034092265):0.041049307,(GB_GCA_002405525.1:0.139813792,GB_GCA_002785585.1:0.185811542):0.039002442):0.018389449):0.04008947):0.117812354,((RS_GCF_002591915.1:0.065757181,RS_GCF_002000055.1:0.05352206):0.32412595,(RS_GCF_001187785.1:0.122898238,GB_GCA_002722315.1:0.147531334):0.12233808):0.040232059):0.066447678):0.024750916,((GB_GCA_002862435.1:0.055740546,(GB_GCA_002410145.1:0.057617247,GB_GCA_002862965.1:0.064262168):0.024439321):0.214433674,((RS_GCF_001579945.1:0.202337938,((GB_GCA_001303245.1:0.105686655,(M_DeepCast_65m_mx_133:0.112108696,M_DeepCast_100m_m1_014:0.11621858):0.047369626):0.073781778,(GB_GCA_001914695.1:0.150449391,(GB_GCA_002292945.1:0.08120911,((K_Offshore_80m_m2_057:0.065230853,(K_Offshore_120m_m1_194:0.018673252,(M_DeepCast_100m_m2_072:6e-09,M_DeepCast_65m_mx_134:0.015393319):0.006352121):0.018889743):0.03219217,((K_DeepCast_100m_m2_290:0.008751364,((K_DeepCast_65m_m1_161:0.016039565,M_surface_9_mx_037:6e-09):0.016654387,(K_DeepCast_300m_m2_070:0.035365392,M_surface_9_m2_039:0.014665611):0.015708967):0.017734763):0.01815057,(M_DeepCast_100m_mx_044:0.001775456,(((M_DeepCast_10m_m1_110:0.00284428,((M_surface_9_mx_064:0.007137156,(K_Offshore_40m_m1_011:6e-09,(M_surface_6_m2_085:0.000935537,(K_Offshore_0m_mx_160:0.01209159,K_Offshore_surface_m1_044:0.00212767):0.001003101):0.006728536):0.001572717):0.001698028,(((K_DeepCast_35m_m1_077:0.002347491,(K_Offshore_40m_mx_227:0.001176773,K_Offshore_surface_m1_032:0.002326948):0.006143014):0.000758975,K_Offshore_0m_mx_117:0.054068413):0.00335266,((((M_DeepCast_100m_m1_331:0.006348329,K_DeepCast_250m_m1_004:0.009561037):0.00763119,((M_surface_6_mx_073:0.10639261,(K_DeepCast_35m_m2_045:0.004189258,M_surface_9_m2_068:0.002299158):0.001895825):0.001684533,M_surface_7_m1_262:0.00265305):0.0040913):0.005582914,K_DeepCast_150m_m1_089:0.00874747):0.013320998,(K_Offshore_80m_m1_208:0.003736559,K_Offshore_120m_m2_034:0.001334989):0.006895937):0.00268508):0.019722046):0.015036281):0.003119509,M_surface_10_mx_057:0.00521515):0.005673264,M_surface_8_m1_253:0.011204027):0.014187006):0.016659373):0.033177056):0.034415362):0.092912705):0.075036195):0.028982416):0.066506836,((GB_GCA_002171615.1:0.304441993,(GB_GCA_002311835.1:0.112178847,(GB_GCA_002712225.1:0.095201683,GB_GCA_002718345.1:0.159701196):0.039426571):0.094988057):0.0982799,(((GB_GCA_002728725.1:0.014069079,GB_GCA_002715745.1:0.036076598):0.274776589,((GB_GCA_002338615.1:0.121607498,(GB_GCA_002338605.1:0.074682538,GB_GCA_002685275.1:0.195659825):0.036022476):0.030279088,RS_GCF_001677435.1:0.125961726):0.039370515):0.102323639,((GB_GCA_002453985.1:0.172918941,((GB_GCA_002168035.1:0.046285732,(GB_GCA_002691305.1:0.050246145,GB_GCA_002717445.1:0.035866902):0.019399338):0.012522587,(UBA11654:0.010109612,(GB_GCA_001629325.1:0.002139354,GB_GCA_001629365.1:0.009093377):0.004186347):0.024233004):0.208298771):0.25583903,((K_DeepCast_100m_m2_315:0.177701938,K_Offshore_80m_m2_176:0.188310011):0.058934594,(GB_GCA_002729495.1:0.176890037,(GB_GCA_002688175.1:0.030634635,GB_GCA_002729875.1:0.032298299):0.155129915):0.032545482):0.028971105):0.036102264):0.016952318):0.03513115):0.036833932):0.028622254):0.01535283,(((UBA12302:0.257631101,(RS_GCF_001697225.1:0.066163827,(UBA10968:0.009843853,UBA9582:0.012242341):0.062387111):0.179211968):0.102116607,((GB_GCA_002296665.1:0.324633267,(GB_GCA_002299125.1:0.015742117,UBA7966:0.009497806):0.282872107):0.040392575,(((GB_GCA_002389045.1:0.189681776,(GB_GCA_001801885.1:0.164043965,(((GB_GCA_002292815.1:0.037590392,GB_GCA_002470825.1:0.060128383):0.063136523,(GB_GCA_002721165.1:0.080115812,(GB_GCA_002698845.1:0.060068621,GB_GCA_002692205.1:0.077092535):0.056527834):0.08690474):0.098341948,GB_GCA_001802375.1:0.156652081):0.026218163):0.024293767):0.027224791,(GB_GCA_001801865.1:0.212309845,GB_GCA_001801825.1:0.19213135):0.032224329):0.078357076,(((UBA11873:0.220269532,(M_surface_10_m2_141:0.14495543,GB_GCA_001464935.1:0.149329943):0.065665103):0.018291679,((GB_GCA_002390205.1:0.266562296,(GB_GCA_002292285.1:0.124517867,K_Offshore_120m_m1_138:0.202106747):0.029483749):0.039062448,GB_GCA_002170535.1:0.449184414):0.038125669):0.076883532,GB_GCA_002007425.1:0.266621353):0.026093955):0.024165112):0.02554419):0.017034996,((((GB_GCA_001750645.1:0.47229298,GB_GCA_001750625.1:0.649230151):0.115991872,(GB_GCA_002631715.1:0.337986375,GB_GCA_002454015.1:0.42726792):0.046944281):0.044963295,(((((GB_GCA_002722995.1:6e-09,GB_GCA_002297985.1:0.000575245):0.511695973,((GB_GCA_002323935.1:0.234112286,K_Offshore_40m_m1_054:0.220735338):0.375945648,((GB_GCA_002320385.1:0.181837219,(GB_GCA_002308435.1:0.107486321,GB_GCA_002722435.1:0.105192502):0.104674927):0.383158271,((GB_GCA_002690495.1:0.1460811,GB_GCA_002691585.1:0.170961134):0.369136858,GB_GCA_002480165.1:0.537729675):0.065038134):0.031700694):0.046052921):0.084699979,(M_surface_10_mx_151:0.315695085,M_surface_9_m2_177:0.240208169):0.501725909):0.029899709,((RS_GCF_002776555.1:0.578634265,((GB_GCA_002702235.1:0.253696197,GB_GCA_002705445.1:0.230732204):0.168219762,((GB_GCA_002716945.1:0.164597962,GB_GCA_002701705.1:0.190132423):0.046023408,(((GB_GCA_002720195.1:0.176566291,GB_GCA_002728355.1:0.19966897):0.038898682,GB_GCA_002718845.1:0.1358176):0.035895631,GB_GCA_002698665.1:0.163178786):0.045787806):0.292179349):0.046468183):0.051417369,(((GB_GCA_002725325.1:0.171483144,(GB_GCA_002716745.1:0.159425128,((GB_GCA_002727535.1:0.046711315,GB_GCA_002690945.1:0.059135331):0.076103995,(GB_GCA_002684055.1:0.083294891,(GB_GCA_002170245.1:0.044707296,GB_GCA_002692425.1:0.045851399):0.04218391):0.06159483):0.047592697):0.041946474):0.332775982,((GB_GCA_000307935.1:0.068559434,(GB_GCA_002469975.1:0.026439078,GB_GCA_002358345.1:0.035482045):0.0622895):0.177318216,((GB_GCA_000385055.1:0.072673642,GB_GCA_000384935.1:0.076889579):0.055925094,(GB_GCA_002721465.1:0.110611752,((GB_GCA_002690725.1:0.080991336,GB_GCA_002169105.1:0.093478425):0.025387385,(GB_GCA_002721385.1:0.083344776,(GB_GCA_002710265.1:0.077137305,GB_GCA_000252525.1:0.071584057):0.02260125):0.021362385):0.019693547):0.038784992):0.107827904):0.15872752):0.100141809,(GB_GCA_002689405.1:0.396569957,(GB_GCA_001628035.1:0.172838291,(GB_GCA_002707915.1:0.132212369,GB_GCA_002730855.1:0.12722607):0.072899021):0.141041036):0.08354721):0.08282604):0.04424089):0.08815083,GB_GCA_002352565.1:0.456500442):0.032468148):0.040892149,(((RS_GCF_001705075.1:0.289832704,(GB_GCA_002448955.1:0.177113827,(GB_GCA_001643475.1:0.213708104,((RS_GCF_002355415.1:0.092969929,GB_GCA_001785035.1:0.14682198):0.056406938,((GB_GCA_001785175.1:0.110334059,GB_GCA_001785115.1:0.096755596):0.026020251,((RS_GCF_002355735.1:0.031027302,GB_GCA_001785205.1:0.038002235):0.080186633,(GB_GCA_002451215.1:0.011437,GB_GCA_001304215.1:0.004549014):0.133254155):0.021960914):0.023946024):0.043849366):0.02178519):0.031541848):0.057718302,(UBA10353:0.272038009,((GB_GCA_002470515.1:0.228065973,UBA10349:0.212870258):0.105790146,(GB_GCA_001543005.1:0.28622851,((GB_GCA_002724185.1:0.170996559,GB_GCA_002721105.1:0.188356379):0.099411623,(((UBA11615:0.009289763,GB_GCA_002729195.1:0.006796141):0.1145952,(GB_GCA_002726415.1:0.079219223,(GB_GCA_002327725.1:0.036447754,((GB_GCA_002346525.1:0.041124765,((GB_GCA_002694065.1:0.00206151,UBA8593:0.000373522):0.014289259,(GB_GCA_002713825.1:0.018048304,GB_GCA_002456985.1:0.015491504):0.006615506):0.016499814):0.035910014,(UBA11881:0.034638276,GB_GCA_002171735.1:0.040283373):0.017767545):0.012301724):0.079837745):0.07495083):0.057733542,(((GB_GCA_002718155.1:6e-09,UBA9619:6e-09):0.106186568,(UBA8245:0.031967591,(GB_GCA_002456995.1:0.020651694,(GB_GCA_002731295.1:0.004272205,GB_GCA_001629395.1:0.014167196):0.010865027):0.013993369):0.107545361):0.064439766,UBA9454:0.257546957):0.026076167):0.036487942):0.082879949):0.049799892):0.029499075):0.028975209):0.04631481,((M_DeepCast_100m_mx_180:0.495873279,(((((((((GB_GCA_002171155.1:0.163447133,(GB_GCA_002167365.1:0.083526128,GB_GCA_002170285.1:0.076369869):0.044910981):0.115726831,(GB_GCA_002170395.1:0.189963792,GB_GCA_002684875.1:0.269598788):0.081346267):0.179445161,((GB_GCA_002293155.1:0.085615631,M_surface_7_m1_164:0.069371195):0.071870686,((M_DeepCast_100m_m2_214:0.091087455,UBA9276:0.147529088):0.040853949,(K_DeepCast_35m_m1_018:0.130883971,GB_GCA_002342295.1:0.110396011):0.028760333):0.055390398):0.031888225):0.080730986,((GB_GCA_002386465.1:0.13189541,RS_GCF_000186425.1:0.204501448):0.029024177,((M_surface_7_m1_304:0.13035924,(GB_GCA_001724315.1:0.085375323,(GB_GCA_001724855.1:0.053521164,GB_GCA_001898645.1:0.061045396):0.035991216):0.035510317):0.037072614,(K_DeepCast_35m_m1_286:0.123720183,(GB_GCA_002342365.1:0.055989177,((K_Offshore_40m_m2_080:0.010935957,K_Offshore_40m_mx_206:0.080558889):0.034324675,(GB_GCA_002359635.1:0.033233213,K_Offshore_surface_m2_092:0.035442844):0.010551049):0.025964032):0.071706695):0.145415609):0.020577513):0.054135328):0.025970688,(GB_GCA_002428895.1:0.193623401,(RS_GCF_000170915.1:0.00377017,(GB_GCA_001601825.1:0.010444475,GB_GCA_002473065.1:0.006503238):0.00448552):0.094961169):0.15128804):0.011222067,((((RS_GCF_001295775.1:0.194527389,(GB_GCA_002405475.1:0.128000224,(RS_GCF_000482785.1:0.027074874,RS_GCF_002105195.1:0.032675977):0.103142714):0.061621595):0.025784515,((RS_GCF_002188465.1:0.017973756,(GB_GCA_001898625.1:0.011802336,RS_GCF_002188635.1:0.004338388):0.010602442):0.080186116,((((RS_GCF_000988095.1:0.104669559,((UBA11404:0.057299119,(GB_GCA_002292845.1:0.052651612,GB_GCA_002737415.1:0.059355573):0.020136487):0.029614636,GB_GCA_002422175.1:0.137285585):0.038179294):0.014581415,(RS_GCF_900089455.2:0.067541299,(((RS_GCF_002261225.1:0.009066258,(RS_GCF_002209485.1:0.010124617,RS_GCF_001433395.1:0.01299067):0.010613041):0.02992742,(RS_GCF_001676725.1:0.025470559,(RS_GCF_002119725.1:0.025268836,(RS_GCF_001676705.1:0.01501702,((RS_GCF_002261215.1:0.012700327,RS_GCF_001704295.1:0.012187893):0.006459289,(RS_GCF_002261425.1:0.003606228,RS_GCF_002119685.1:0.000945446):0.015625292):0.004492707):0.009629863):0.007915901):0.024619993):0.019505189,(((RS_GCF_002261185.1:0.025027871,(RS_GCF_000518845.1:0.033254457,(RS_GCF_000518965.1:0.019283079,RS_GCF_000067205.1:0.016091534):0.005692299):0.005744499):0.018759969,((((((RS_GCF_001298955.1:0.006801308,(RS_GCF_001571245.1:0.004743006,((RS_GCF_001189595.1:0.003359531,RS_GCF_002812705.1:0.001658558):0.002271451,(RS_GCF_001005835.1:5e-09,UBA8629:0.001199723):0.004175174):0.00159635):0.002776946):0.003927509,(RS_GCF_002209535.1:0.002403629,UBA12350:0.005174519):0.004564792):0.005356248,(RS_GCF_001428845.1:0.008540366,(RS_GCF_000236785.1:0.007066604,(RS_GCF_900156745.1:0.007816669,(RS_GCF_001428165.1:0.00395214,(RS_GCF_001427425.1:0.003220756,(UBA8433:0.011978241,(GB_GCA_002418565.1:0.001366806,GB_GCA_002331005.1:0.000590459):0.000512609):0.001205249):0.001822901):0.003137074):0.004025262):0.005055725):0.004877559):0.00219654,(RS_GCF_000633435.1:0.008237756,(RS_GCF_001558755.1:0.004137454,(RS_GCF_001514355.1:0.002282669,RS_GCF_001457475.1:0.002486147):0.003377581):0.005448669):0.008575743):0.004588661,((RS_GCF_001639685.1:0.005343285,((GB_GCA_000974745.1:0.000853677,RS_GCF_001299355.1:0.001680769):0.002465435,(RS_GCF_000165835.1:0.002926298,RS_GCF_002192695.1:0.002693428):0.001276508):0.002412013):0.004076565,(RS_GCF_000757485.1:0.00737465,RS_GCF_001945385.1:0.006490662):0.004116751):0.002372819):0.028825179,(((RS_GCF_002119705.1:0.000408416,RS_GCF_001704355.1:0.000819986):0.001227288,(RS_GCF_000318015.1:0.000204287,(RS_GCF_000689915.1:5e-09,(RS_GCF_000689675.1:0.000204184,(((RS_GCF_001704255.1:0.001430496,RS_GCF_000306945.1:0.001431374):5e-09,RS_GCF_000195675.1:6e-09):6e-09,(RS_GCF_000317935.1:0.001635994,RS_GCF_000829175.1:0.000204199):5e-09):5e-09):0.000408531):0.00020416):0.002287763):0.032231286,((RS_GCF_000773675.1:0.036458569,(RS_GCF_000070465.1:0.020590669,((RS_GCF_000657795.2:0.006124614,RS_GCF_001078275.1:0.004110475):0.006143871,(RS_GCF_000612485.1:0.014513807,RS_GCF_002261355.1:0.009120254):0.010273524):0.007520759):0.010929121):0.015438181,(RS_GCF_002261335.1:0.017163745,RS_GCF_002261475.1:0.016485135):0.020711369):0.011344889):0.007783224):0.005719835):0.00603324,((RS_GCF_002119665.1:0.021564872,(RS_GCF_900078705.1:0.005052397,RS_GCF_900078315.1:0.005827461):0.023623508):0.014736715,RS_GCF_000382185.1:0.068908025):0.016445784):0.014030482):0.024245545):0.014919013):0.013445195,(((((RS_GCF_000621025.1:0.132616176,(RS_GCF_000373745.1:0.049534186,RS_GCF_000759065.1:0.047401807):0.102571912):0.040679709,RS_GCF_000743945.1:0.189708558):0.014985141,(RS_GCF_000506865.1:0.073576609,(RS_GCF_000687755.1:0.044067283,RS_GCF_000276685.1:0.044264328):0.135385786):0.043698862):0.030367207,(GB_GCA_001513225.1:0.068793942,(RS_GCF_000506985.1:0.016982559,(RS_GCF_002810445.1:0.018305104,(RS_GCF_000521505.1:0.01362868,(UBA10707:0.007410923,RS_GCF_000219915.2:0.00731662):0.003086238):0.008136032):0.009779088):0.072335464):0.021266472):0.059693249,(((GB_GCA_001603715.1:0.084779779,((UBA11281:0.013696705,(RS_GCF_001516865.1:0.006889954,(RS_GCF_002242175.1:0.004876899,(RS_GCF_002443155.1:0.001735955,RS_GCF_000429385.1:0.003696146):0.002102723):0.003024771):0.005015337):0.075063589,RS_GCF_002005365.1:0.131462764):0.027765893):0.020086827,(((RS_GCF_000308195.1:0.060087963,(RS_GCF_002236805.1:0.048743632,(GB_GCA_002337405.1:0.0174271,(GB_GCA_002694155.1:0.031738802,GB_GCA_002359265.1:0.008632463):0.005795494):0.055372001):0.027961909):0.015280774,(RS_GCF_000209655.1:0.044087571,(RS_GCF_900129885.1:0.019504855,(GB_GCA_002849655.1:0.010705944,GB_GCA_002849615.1:0.012757857):0.024148676):0.026107301):0.020293628):0.011524301,RS_GCF_002209565.1:0.061961545):0.014953681):0.009134297,(RS_GCF_001592225.1:0.043315967,(GB_GCA_002421865.1:0.027092865,RS_GCF_000612685.1:0.01314318):0.023153206):0.087067898):0.017402547):0.015714351):0.011689244,((RS_GCF_000319245.1:0.04418942,(RS_GCF_000340865.1:0.039419851,RS_GCF_000340905.1:0.039341827):0.018562134):0.145335393,(RS_GCF_000340825.1:0.131764755,RS_GCF_000340795.1:0.112916043):0.083920205):0.203525223):0.039084612):0.077642483):0.023881706,((((GB_GCA_002255655.1:0.031934311,((RS_GCF_000253115.1:0.001864006,(RS_GCF_000092605.1:0.002959772,GB_GCA_001602895.1:0.00781621):0.001778677):0.014503624,(RS_GCF_002028405.1:0.015906632,RS_GCF_001517285.1:0.017785511):0.012295529):0.013206169):0.089579046,(RS_GCF_000377645.1:0.085001724,(RS_GCF_900088825.1:0.039466463,RS_GCF_000733775.1:0.043918665):0.024019152):0.082617053):0.064541529,(((RS_GCF_001017435.1:0.065940687,(RS_GCF_000381125.1:0.001756309,RS_GCF_001592165.1:0.00130957):0.061034109):0.024723724,(((RS_GCF_000015725.1:0.012602336,RS_GCF_001425905.1:0.009888016):0.081658845,((GB_GCA_002339015.1:0.057600407,((GB_GCA_001770725.1:0.008300644,RS_GCF_001447195.1:0.00889296):0.035893358,(RS_GCF_000768065.1:0.034895541,GB_GCA_001770775.1:0.046997958):0.010442603):0.017858921):0.053263096,(RS_GCF_900156335.1:0.073747278,RS_GCF_000019785.1:0.06723158):0.04395011):0.012813926):0.017609824,(((((RS_GCF_900109745.1:0.021108323,(RS_GCF_001483865.1:0.010197791,RS_GCF_002205615.1:0.009993255):0.010427918):0.017554882,(RS_GCF_002205645.1:0.022681664,(RS_GCF_001598255.1:0.016577041,((RS_GCF_002205125.1:0.006605829,(GB_GCA_000285635.1:0.005305208,RS_GCF_001653795.1:0.008220235):0.002336277):0.016650894,(RS_GCF_900113225.1:0.003286993,RS_GCF_002761755.1:0.005375946):0.009049584):0.004788951):0.011388398):0.015891894):0.044058949,((RS_GCF_002205845.1:0.021480184,(RS_GCF_001426885.1:0.016722571,(RS_GCF_001425165.1:0.017451067,(RS_GCF_001425055.1:0.006839712,RS_GCF_001425705.1:0.007652867):0.010778067):0.008543162):0.013150818):0.054349257,(RS_GCF_001984095.1:0.051886268,(RS_GCF_001477625.1:0.043263966,GB_GCA_002255955.1:0.037532924):0.029728864):0.014293246):0.013954681):0.042635621,((M_surface_9_m1_249:0.140747565,((RS_GCF_000244995.1:0.075658252,(RS_GCF_002198735.1:0.055628274,GB_GCA_001770815.1:0.059182127):0.028142156):0.02091891,(GB_GCA_001724995.1:0.106806907,((GB_GCA_001464055.1:0.067951893,(RS_GCF_001295865.1:0.022116589,RS_GCF_001295905.1:0.019471933):0.040995972):0.024328518,(GB_GCA_001725505.1:0.052734348,(RS_GCF_000190375.1:0.007438371,RS_GCF_000284255.1:0.012001785):0.055872066):0.015652117):0.017287234):0.023734533):0.00939103):0.011646777,((RS_GCF_000969605.1:0.072311322,(RS_GCF_001571085.1:0.017949672,RS_GCF_000430725.1:0.018805327):0.053097824):0.012380083,(GB_GCA_002255925.1:0.066189701,(RS_GCF_000333615.1:0.054577123,RS_GCF_002222655.1:0.078677533):0.018696169):0.04306393):0.009396045):0.014758666):0.010686406,(RS_GCF_001293525.1:0.087919151,((((RS_GCF_000799605.1:0.006375934,RS_GCF_000800095.1:0.005651167):0.005103838,(RS_GCF_900142965.1:0.006530724,RS_GCF_001425825.1:0.010250722):0.006369691):0.045950253,(RS_GCF_000799305.1:0.045453239,(RS_GCF_002116905.1:0.024249473,RS_GCF_001425785.1:0.025486847):0.05172984):0.012660898):0.016027982,((GB_GCA_002281415.1:0.050242311,(GB_GCA_001464195.1:0.012085615,GB_GCA_002255905.1:0.013163187):0.02901991):0.045920873,(GB_GCA_001263235.1:0.060239127,RS_GCF_001425865.1:0.05749645):0.022726253):0.017653209):0.01516034):0.025001195):0.016955712):0.014269633):0.037641139,(RS_GCF_000477435.1:0.230964594,(((GB_GCA_002340675.1:0.076641612,RS_GCF_000496475.1:0.076031496):0.091527295,(((RS_GCF_000807215.1:0.034113147,RS_GCF_001675355.1:0.029560182):0.08071281,((RS_GCF_002837145.1:0.036118556,(RS_GCF_002837135.1:0.058040504,GB_GCA_001770995.1:0.054908557):0.019275957):0.015351559,(((RS_GCF_000828915.1:0.002413017,GB_GCA_002282515.1:0.005076299):0.026089141,(RS_GCF_000828895.1:0.011936349,RS_GCF_000696225.1:0.009900977):0.018111548):0.081474525,GB_GCA_002291945.1:0.05968069):0.019325729):0.017952638):0.032965292,(GB_GCA_002344885.1:0.107439236,((RS_GCF_002127215.1:0.044224559,(RS_GCF_001777155.1:0.019696264,RS_GCF_000723405.1:0.01754225):0.043053129):0.01403385,((((RS_GCF_001571225.1:0.026861818,(RS_GCF_002127265.1:0.027390625,(RS_GCF_001713375.1:0.010434697,RS_GCF_001428625.1:0.00948336):0.016035656):0.006651542):0.012838613,(((RS_GCF_001640105.1:0.0,RS_GCF_001761385.1:0.0):0.059707179,(RS_GCF_002001205.1:0.030062722,(GB_GCA_002842215.1:0.005227844,(GB_GCA_000576245.1:0.001129729,GB_GCA_001770705.1:0.002642739):0.002385339):0.018354561):0.010386585):0.009512751,(RS_GCF_001592305.1:0.007011246,GB_GCA_001770905.1:0.007473104):0.017346714):0.011273803):0.00748392,GB_GCA_002840835.1:0.039381028):0.016769544,(UBA12311:0.059278937,(RS_GCF_001592285.1:0.006590513,RS_GCF_001571145.1:0.007959499):0.03010154):0.017486971):0.011282147):0.023485461):0.015753021):0.01698813):0.023266131,(((RS_GCF_900110225.1:0.040729437,RS_GCF_000374625.1:0.056487609):0.079287914,((GB_GCA_002421885.1:0.073920672,((((GB_GCA_001725235.1:0.008471709,RS_GCF_900116825.1:0.005170483):0.040922106,(((GB_GCA_002472915.1:0.004776799,RS_GCF_000410635.1:0.004001212):0.072218501,((RS_GCF_001515545.1:0.036009852,(RS_GCF_000739875.1:0.021021089,(GB_GCA_002501455.1:0.026693088,RS_GCF_002002425.1:0.029373645):0.007498101):0.029689783):0.020274157,((RS_GCF_001544075.1:0.021196149,(RS_GCF_002754475.1:0.022341535,(RS_GCF_000168855.1:0.002022434,(RS_GCF_002157685.1:0.001558589,(RS_GCF_001406795.1:0.002702143,RS_GCF_000241525.1:0.001330713):0.001150387):0.00233433):0.005177404):0.02299757):0.016142608,(RS_GCF_000429845.1:0.034416476,(RS_GCF_900111975.1:0.003922989,GB_GCA_001969245.1:0.005996548):0.028013327):0.015916507):0.017503242):0.013567192):0.017446888,GB_GCA_002331385.1:0.058292449):0.010747034):0.007865752,(((RS_GCF_000282995.1:0.056898396,(GB_GCA_002434305.1:0.025811308,RS_GCF_900103645.1:0.041676265):0.010478402):0.022941226,(RS_GCF_000400995.2:0.030039894,(RS_GCF_002214645.1:0.02297745,(RS_GCF_002250385.1:0.004046922,RS_GCF_000204645.1:0.004239839):0.024447927):0.008792053):0.009000597):0.009885417,((RS_GCF_000739995.1:0.006599726,GB_GCA_001897845.1:0.005417902):0.04549876,(GB_GCA_001725255.1:0.040516807,(GB_GCA_001724135.1:0.021568743,RS_GCF_000484635.1:0.020702383):0.021542679):0.062369808):0.016465076):0.009308198):0.016036995,((((RS_GCF_000175235.1:0.014265035,((RS_GCF_002157165.1:0.00682793,(RS_GCF_000526295.1:0.013436948,(RS_GCF_002176815.1:0.006191606,GB_GCA_002327945.1:0.01421371):0.004257653):0.0033526):0.005371149,(RS_GCF_000426205.1:0.00598432,RS_GCF_900107605.1:0.002783051):0.009202167):0.007105965):0.010450501,((RS_GCF_000015565.1:0.06347857,RS_GCF_000193225.1:0.059023394):0.02841245,(((RS_GCF_002754495.1:0.011312313,(GB_GCA_002377855.1:0.009589026,RS_GCF_000935585.1:0.015449651):0.006563274):0.021522522,((((RS_GCF_001428225.1:0.004346638,(RS_GCF_001425125.1:0.004241283,(RS_GCF_000302535.1:0.000568681,(GB_GCA_001724795.1:0.00379384,RS_GCF_001556145.1:0.001373954):0.000766586):0.007298174):0.001862412):0.006855223,(RS_GCF_002245625.1:0.003914797,RS_GCF_001633105.1:0.008523364):0.010667506):0.003238127,(((GB_GCA_001897585.1:0.00197236,(GB_GCA_001770675.1:0.001866975,RS_GCF_001411535.1:0.002405134):0.000914946):0.001665008,(RS_GCF_000204195.1:0.007957402,RS_GCF_002797445.1:0.019888402):0.007230453):0.005480102,RS_GCF_000238595.1:0.009555413):0.005697123):0.003477771,(GB_GCA_001464865.1:0.012520751,RS_GCF_001714725.1:0.008509209):0.013183631):0.00504953):0.003716322,((RS_GCF_001422735.1:0.008214875,RS_GCF_001424425.1:0.006434919):0.020742804,(RS_GCF_001428665.1:0.011807376,RS_GCF_000276605.1:0.006153982):0.017949564):0.006923737):0.0039217):0.004450297):0.015951933,((RS_GCF_001424265.1:0.024989666,RS_GCF_900113035.1:0.016237055):0.021063422,(RS_GCF_900102625.1:0.029995799,(RS_GCF_900112675.1:0.0244364,(GB_GCA_002397315.1:0.012359318,(RS_GCF_000015325.1:0.006621308,(RS_GCF_900104515.1:0.008222734,(RS_GCF_000687165.1:0.003055759,RS_GCF_000176855.2:0.003012032):0.002968498):0.001516995):0.009601212):0.013011122):0.021752223):0.007389192):0.015506611):0.008164029,((RS_GCF_900111115.1:0.050294392,RS_GCF_000688255.1:0.056181172):0.013923135,(GB_GCA_001724785.1:0.068697876,(UBA9957:0.004782355,GB_GCA_001770955.1:0.003265906):0.026707829):0.008018139):0.012759055):0.009731318):0.012109512):0.014374821,((((((RS_GCF_900114785.1:0.022365756,RS_GCF_001591385.1:0.019210446):0.02435197,(((RS_GCF_900101545.1:0.015951105,(RS_GCF_001541225.1:0.018717082,(RS_GCF_001984055.1:0.016556234,RS_GCF_002157355.1:0.015006552):0.00967336):0.012886711):0.005264364,(RS_GCF_000620225.1:0.021718498,(RS_GCF_900090195.1:0.007448106,RS_GCF_900107745.1:0.007759697):0.01960062):0.007660824):0.014995896,(RS_GCF_001577265.1:0.041946822,((RS_GCF_001399555.1:0.005578533,RS_GCF_900115375.1:0.003043725):0.027485183,(((RS_GCF_000023345.1:0.003432167,RS_GCF_000463015.1:0.004483126):0.008596888,(RS_GCF_900099805.1:0.006839257,RS_GCF_001424835.1:0.003312548):0.006606875):0.006467911,((RS_GCF_900115685.1:0.01095474,RS_GCF_000184745.1:0.008132904):0.008529719,(RS_GCF_900100965.1:0.011296867,((RS_GCF_900112425.1:0.013316644,((RS_GCF_002849325.1:0.003131123,RS_GCF_002754375.1:0.003025085):0.003796973,(RS_GCF_001426505.1:0.005076086,RS_GCF_001753775.1:0.00396951):0.003156782):0.013792693):0.0046624,(((RS_GCF_900106655.1:0.005957728,(RS_GCF_000382045.1:0.013856699,RS_GCF_900109805.1:0.005659341):0.01318626):0.004348163,(RS_GCF_001425205.1:0.00763512,RS_GCF_000282635.1:0.005092648):0.006679646):0.004024895,(GB_GCA_001725035.1:0.005979234,RS_GCF_001645605.1:0.004502252):0.007451193):0.002722643):0.004133696):0.004233891):0.004791529):0.00952986):0.009705554):0.012114702):0.014809123):0.016915106,(RS_GCF_001556675.1:0.022679613,((RS_GCF_900156165.1:0.01011658,RS_GCF_001476815.1:0.00914518):0.041862837,RS_GCF_000745855.1:0.033994525):0.016073912):0.02347031):0.03448145,(RS_GCF_001421705.1:0.068472383,(RS_GCF_001422405.1:0.036340581,(RS_GCF_001422445.1:0.010742587,RS_GCF_001422365.1:0.013942127):0.02797203):0.049620852):0.013273271):0.009565587,((((RS_GCF_002002705.1:0.060637002,((RS_GCF_900104385.1:0.052081415,RS_GCF_001955695.1:0.039592144):0.031024216,((GB_GCA_001770935.1:0.036568307,(GB_GCA_002256115.1:0.062819076,(RS_GCF_001955715.1:0.031852571,((RS_GCF_002163715.1:0.013670543,GB_GCA_002390825.1:0.018728412):0.020081413,(RS_GCF_002251855.1:0.013448713,GB_GCA_001795465.1:0.011002128):0.013370324):0.020560887):0.009539625):0.011820956):0.025026743,((GB_GCA_002422455.1:0.040602499,(RS_GCF_000013605.1:0.039419233,GB_GCA_002413825.1:0.024301092):0.010120605):0.013008254,((GB_GCA_002381045.1:0.0523951,(GB_GCA_002789135.1:0.038113798,(GB_GCA_002789915.1:0.029549948,(GB_GCA_001771065.1:0.023046269,GB_GCA_002842265.1:0.019070129):0.004428793):0.022516295):0.008610226):0.007246072,((RS_GCF_002017865.1:0.026511829,(GB_GCA_002083775.1:0.016966837,RS_GCF_001938565.1:0.02510131):0.006889619):0.016379813,(GB_GCA_002786915.1:0.043936281,GB_GCA_002781645.1:0.034786605):0.023914741):0.01197681):0.033671412):0.01781694):0.01960048):0.009552083):0.007803534,(K_Offshore_40m_m1_237:0.115122445,((RS_GCF_002001015.1:0.020284349,(GB_GCA_002281715.1:0.00546932,(RS_GCF_002379095.1:0.003486519,RS_GCF_002379085.1:0.003650188):0.005506214):0.013478116):0.025090027,(GB_GCA_002256925.1:0.043716851,((RS_GCF_000013865.1:0.02410234,(RS_GCF_900116715.1:0.01056691,(RS_GCF_900103405.1:0.003114305,RS_GCF_000282655.1:0.003790619):0.01247501):0.021576902):0.007657313,(((GB_GCA_002413395.1:0.040824954,(GB_GCA_002381615.1:0.018578144,(GB_GCA_001770785.1:0.025491733,RS_GCF_000688115.1:0.014433825):0.012137392):0.010604407):0.009239002,(RS_GCF_900112285.1:0.027166216,(RS_GCF_000015505.1:0.013144989,(RS_GCF_000751355.1:0.014677658,RS_GCF_000709345.1:0.008397517):0.011579613):0.025142658):0.009500701):0.007893177,RS_GCF_001598235.1:0.025734957):0.005270854):0.006644623):0.014147258):0.02438523):0.037158839):0.010517232,(GB_GCA_002842205.1:0.0559268,((GB_GCA_002415385.1:0.048815338,RS_GCF_001044395.1:0.055393399):0.013239623,(RS_GCF_001580455.1:0.046315431,(RS_GCF_000215705.1:0.050017084,(RS_GCF_001424545.1:0.033912899,RS_GCF_000426125.1:0.043990899):0.01917404):0.01367645):0.009984967):0.030829176):0.012850692):0.010185933,(((RS_GCF_002778315.1:0.024704747,(GB_GCA_002282445.1:0.032194018,RS_GCF_002778325.1:0.027559926):0.018218562):0.059654827,((RS_GCF_001269365.1:0.01836388,RS_GCF_001412575.1:0.010675465):0.055803842,(K_Offshore_120m_m1_203:0.063335748,(GB_GCA_002255935.1:0.01418473,(((RS_GCF_001269345.1:0.013666564,(RS_GCF_001517545.1:0.017923085,((RS_GCF_001269405.1:0.001555776,GB_GCA_002256145.1:0.003012425):0.014674825,(RS_GCF_002778285.1:0.008977635,RS_GCF_002778275.1:0.011656555):0.004703629):0.002402314):0.002259331):0.002076005,(RS_GCF_001412535.1:0.010694471,(RS_GCF_000293865.1:0.018652296,M_surface_10_m1_315:0.020069301):0.004778851):0.004658085):0.007730477,(RS_GCF_001269385.1:0.0077243,RS_GCF_001270065.1:0.009347916):0.008785939):0.013476946):0.027442853):0.018440719):0.026776271):0.013630846,(GB_GCA_002342165.1:0.099976772,(((GB_GCA_001797315.1:0.010577304,(RS_GCF_001592265.1:0.00754477,GB_GCA_002633085.1:0.008219728):0.007775364):0.024005693,((RS_GCF_000211835.1:0.012818766,RS_GCF_000600295.1:0.013813807):0.066293468,(RS_GCF_001432305.1:0.026507008,UBA7973:0.042463773):0.010694307):0.016453954):0.018541789,GB_GCA_002454975.1:0.071657984):0.009294536):0.016282381):0.009008671):0.008041733):0.011851413,(RS_GCF_000518645.1:0.001497003,RS_GCF_000381265.1:0.002301811):0.061824491):0.011338415):0.017056266):0.011032442,((RS_GCF_900129055.1:0.08704756,(RS_GCF_001005215.1:0.063042853,(RS_GCF_002285285.1:0.00614201,RS_GCF_002285265.1:0.005437734):0.053488545):0.037917292):0.078441607,(RS_GCF_001262075.1:0.098531265,(GB_GCA_001897615.1:0.068145729,RS_GCF_000422885.1:0.062499227):0.022403149):0.019576):0.013938959):0.017143638):0.016179707):0.042462224):0.060940289):0.077677003,((((RS_GCF_001931675.1:0.061805899,(RS_GCF_001465545.3:0.021475392,((GB_GCA_002216225.1:0.007736495,RS_GCF_000815105.2:0.008119987):0.009152362,((RS_GCF_000389825.1:0.004674081,(RS_GCF_001010785.1:0.003293696,RS_GCF_000807775.1:0.005585112):0.002537188):0.008953707,((RS_GCF_000767615.3:0.012304716,((RS_GCF_001029105.3:0.005072245,RS_GCF_000934605.2:0.004384602):0.00162725,(RS_GCF_001721285.1:0.006581077,(RS_GCF_000814845.2:0.001533018,RS_GCF_000972785.3:0.00417328):0.00564713):0.003660589):0.005822514):0.00557386,RS_GCF_000282835.1:0.013828676):0.002198484):0.002797491):0.006727316):0.057797674):0.031136907,((RS_GCF_000775775.1:0.107928658,(RS_GCF_001684025.1:0.051874031,RS_GCF_000227585.1:0.059579946):0.126520308):0.045146051,(((RS_GCF_900155955.1:0.008730177,RS_GCF_000198775.1:0.005401182):0.055313432,((RS_GCF_000373005.1:0.029658813,RS_GCF_900177465.1:0.027625386):0.025211387,(((RS_GCF_000687455.2:0.019404708,(((RS_GCF_001527685.1:0.002715737,RS_GCF_001527545.1:0.001929151):0.006393918,(RS_GCF_002362295.1:0.005287931,(RS_GCF_001718695.1:0.000996552,RS_GCF_000959245.1:0.001124831):0.003443713):0.005211283):0.002346884,((((RS_GCF_002355095.1:0.00252248,RS_GCF_002563755.1:0.00424709):0.004797551,(((((RS_GCF_001524185.1:0.001107823,RS_GCF_001523915.1:0.000520413):0.000988428,(((RS_GCF_000959445.1:0.008158708,RS_GCF_001718795.1:0.003986886):0.001738218,(RS_GCF_001531005.1:0.001052874,(RS_GCF_001718315.1:0.001419961,RS_GCF_001533185.1:0.000807925):0.001593699):0.000880955):0.000677117,RS_GCF_001524645.1:0.003605167):0.000325961):0.000784914,RS_GCF_000949135.1:0.003810332):0.000889071,(RS_GCF_001443045.1:0.0027092,RS_GCF_000203915.1:0.006151086):0.001257331):0.00156089,RS_GCF_000292915.1:0.005977182):0.000237104):0.002064535,((RS_GCF_001718535.1:0.003972259,(RS_GCF_001411495.1:0.004057842,RS_GCF_001718555.1:0.003769301):0.000953535):0.00094712,(((RS_GCF_000701165.1:0.00451739,(((GB_GCA_001883705.1:0.00490083,RS_GCF_001039005.1:0.005650217):0.001050063,((RS_GCF_001028665.1:0.003028987,RS_GCF_900119135.1:0.003743549):0.000622078,RS_GCF_001742165.1:0.004514294):0.000664627):0.001406379,((RS_GCF_001029145.1:0.00148248,(RS_GCF_001718575.1:0.000611008,RS_GCF_002223125.1:0.001836774):0.000641132):0.000600057,(RS_GCF_000724975.1:0.002927734,RS_GCF_000012945.1:0.003021808):0.001032788):0.002176532):0.000906497):0.00080422,RS_GCF_002099195.1:0.003120223):0.001138788,(((((RS_GCF_001523445.1:0.002214904,RS_GCF_001523905.1:0.00301708):0.000993071,(RS_GCF_002223345.1:0.003074331,(RS_GCF_001729305.1:0.00134353,RS_GCF_000818575.1:0.00111322):0.001011212):0.000503787):0.000383989,RS_GCF_000504665.1:0.004582722):0.000431941,(RS_GCF_000019505.1:0.00130506,RS_GCF_000236215.2:0.00227387):0.000642778):0.001972513,RS_GCF_000732615.1:0.005518018):0.000650269):0.000460962):0.005126905):0.005820003,(RS_GCF_001524505.1:0.00729347,(RS_GCF_000959505.1:0.009802474,RS_GCF_000959525.1:0.004939862):0.005018152):0.00295316):0.004046794):0.004208545):0.011638996,((RS_GCF_000959725.1:0.015441656,(RS_GCF_001411805.1:0.006365339,RS_GCF_000960995.1:0.005830799):0.011754624):0.018017831,(RS_GCF_900176645.1:0.022965709,(RS_GCF_001524625.2:0.008403571,((RS_GCF_000959365.1:0.002752265,(RS_GCF_001523745.1:0.004297328,RS_GCF_001523835.1:0.003725234):0.003584421):0.009202316,(RS_GCF_000012365.1:0.005218766,(RS_GCF_000385525.1:0.007396412,RS_GCF_000011705.1:0.007311686):0.000991527):0.004751554):0.002171889):0.007351229):0.011089177):0.005764867):0.029202301,((((RS_GCF_000698555.1:0.010643359,RS_GCF_001544615.1:0.006075826):0.007109139,(((RS_GCF_001544595.1:0.004626613,RS_GCF_000402035.1:0.006007151):0.007678899,(((GB_GCA_000234195.1:0.012308984,RS_GCF_001189335.2:0.00818831):0.011940238,(RS_GCF_001545075.1:0.004091771,GB_GCA_001189345.1:0.012722888):0.004912958):0.003358798,((RS_GCF_900044055.2:0.007504326,(((RS_GCF_001544795.2:0.005237713,(RS_GCF_001544835.2:0.008767973,RS_GCF_000698575.1:0.005822697):0.001703778):0.001660812,RS_GCF_001545035.1:0.015781975):0.004290622,(RS_GCF_001544915.2:0.010997759,(RS_GCF_001580565.1:0.004305231,(RS_GCF_001544655.2:0.006143722,RS_GCF_000648925.1:0.005689127):0.001774422):0.0018925):0.002209555):0.001684021):0.001930002,((RS_GCF_000828875.1:0.007034163,(RS_GCF_001544695.2:0.003987388,RS_GCF_001544755.2:0.002368315):0.006252187):0.002898317,RS_GCF_001544875.2:0.014975112):0.00278015):0.002858302):0.003751427):0.002574461,((RS_GCF_001189365.1:0.012589143,(GB_GCA_001235855.1:0.015636242,GB_GCA_001184395.1:0.019570185):0.007439177):0.011018182,(RS_GCF_001184405.1:0.02505674,GB_GCA_001045575.1:0.035081516):0.004822519):0.002827477):0.004799795):0.016892554,(((RS_GCF_001544455.2:0.007013224,(RS_GCF_001424345.1:0.002656457,RS_GCF_001557535.1:0.004768291):0.002234919):0.007655755,((((RS_GCF_900215135.1:0.002516542,RS_GCF_001544555.2:0.002401063):0.000708091,RS_GCF_001190015.1:0.014726416):0.002361132,(RS_GCF_002220365.1:0.004926587,RS_GCF_000729995.1:0.005614397):0.003198669):0.003133943,RS_GCF_001028175.1:0.006371264):0.006353101):0.030726432,(RS_GCF_000698595.1:0.012966858,((RS_GCF_001544495.1:0.007631313,RS_GCF_001544975.2:0.00609826):0.007950822,(RS_GCF_001544535.1:0.011436954,(RS_GCF_001544475.1:0.003705554,RS_GCF_001544515.1:0.002955368):0.01153197):0.002647268):0.003134563):0.007734377):0.006513297):0.031784254,(((RS_GCF_001922345.1:0.025682453,((RS_GCF_900168175.1:0.005355105,RS_GCF_001449005.1:0.003744213):0.006993677,((RS_GCF_000519245.1:0.008853706,RS_GCF_000020045.1:0.006965037):0.003190805,(RS_GCF_001319865.1:0.01020757,(RS_GCF_900108945.1:0.005864209,RS_GCF_900007165.1:0.003496215):0.009211385):0.001591198):0.00269889):0.01421546):0.006696427,((RS_GCF_002362315.1:0.002572658,RS_GCF_900113825.1:0.002062012):0.027336076,(RS_GCF_900107685.1:0.023679832,((((RS_GCF_900019265.1:0.011149052,(RS_GCF_900177725.1:0.0075713,(((RS_GCF_000092885.1:0.004324539,RS_GCF_000173575.1:0.005739602):0.001812773,(RS_GCF_001580545.1:0.007567578,(RS_GCF_000372945.1:0.006314012,RS_GCF_001865575.1:0.007820887):0.001653151):0.000992165):0.003564146,RS_GCF_001931485.1:0.011537964):0.003708331):0.011459599):0.004732854,(((RS_GCF_900142195.1:0.0,RS_GCF_900104005.1:0.0):0.000202281,RS_GCF_002087245.1:0.000407666):0.010302152,(((RS_GCF_000685055.1:0.003370886,(RS_GCF_001634365.1:0.002685509,(RS_GCF_900142905.1:0.005427027,(RS_GCF_900230185.1:0.004264476,(RS_GCF_900116445.1:5e-09,GB_GCA_001294705.1:0.001652259):0.001164152):0.001255045):0.001788785):0.001838289):0.00723714,((RS_GCF_900104795.1:0.005297544,(RS_GCF_002278075.1:0.004958238,(RS_GCF_000178415.2:0.003221663,RS_GCF_000756045.1:0.002241086):0.00140955):0.001370535):0.002095596,(RS_GCF_000020125.1:0.00682986,(RS_GCF_001645125.1:0.000207338,RS_GCF_001645135.1:0.000207465):0.010295963):0.00139827):0.002215972):0.001314996,((RS_GCF_000739735.1:0.005615845,RS_GCF_900099835.1:0.009800579):0.00187193,(RS_GCF_000745015.1:0.003779437,GB_GCA_002220305.1:0.002919921):0.010393733):0.001632462):0.002331329):0.001395183):0.002789787,((RS_GCF_000472525.1:0.004424726,(GB_GCA_001636975.1:0.002987545,(RS_GCF_002196005.1:0.001718564,RS_GCF_000685095.1:0.000540279):0.001631052):0.003006467):0.001938934,(RS_GCF_000172415.1:0.005299638,(RS_GCF_000176935.3:0.005099771,(RS_GCF_000472545.1:0.006071348,RS_GCF_000472445.1:0.004276674):0.002013247):0.002279449):0.003607971):0.003523145):0.013258954,(RS_GCF_900141745.1:0.010755646,(RS_GCF_900100735.1:0.008144487,RS_GCF_900142845.1:0.010330732):0.003229374):0.009845457):0.004766096):0.007931524):0.006151382):0.00666181,(RS_GCF_000739795.1:0.030277842,(RS_GCF_900104845.1:0.017684339,((RS_GCF_000684975.1:0.016811422,RS_GCF_000685035.1:0.012025219):0.005725287,((RS_GCF_900096975.1:0.009988114,(RS_GCF_000472825.1:0.009741225,(RS_GCF_000739775.1:0.004613052,RS_GCF_000519185.1:0.009180958):0.006240215):0.003970616):0.00594362,((RS_GCF_000685075.1:0.007177394,RS_GCF_000785435.1:0.007857):0.005093621,(RS_GCF_000685015.1:0.014908408,RS_GCF_002071575.1:0.013091393):0.005012739):0.006323505):0.007412651):0.015600648):0.009641241):0.008987517):0.009301184):0.008257452):0.009670618):0.022752736):0.020410325,(RS_GCF_900095735.1:0.094476324,RS_GCF_000970345.1:0.109828947):0.042204368):0.012309714):0.027143671):0.02972496,((RS_GCF_900176405.1:0.147805932,((RS_GCF_002224225.1:0.03232627,RS_GCF_900187875.1:0.021534851):0.080120609,((K_Offshore_surface_m1_010:0.048659815,(GB_GCA_002342245.1:0.017121564,GB_GCA_002292975.1:0.021272813):0.023291408):0.046867385,(GB_GCA_002299505.1:0.063301999,(((RS_GCF_001953355.1:0.032253501,((RS_GCF_001870385.1:0.013391208,RS_GCF_001659725.1:0.016357392):0.005257671,(((RS_GCF_002206625.1:0.016938379,RS_GCF_002192535.1:0.011144649):0.007189826,GB_GCA_000428385.1:0.030402729):0.004016154,(((UBA8364:0.043615945,RS_GCF_001889925.1:0.01080152):0.003214739,(RS_GCF_000019745.1:0.022045991,(GB_GCA_001678065.1:0.021894351,RS_GCF_001595965.1:0.00082424):0.006345115):0.004141679):0.007949504,RS_GCF_000016345.1:0.019891444):0.003418105):0.003421402):0.012213469):0.006821269,((RS_GCF_002206635.1:0.018549354,(RS_GCF_000342265.1:0.006400757,(GB_GCA_001830325.1:0.008563389,RS_GCF_000973625.1:0.015008494):0.002856885):0.003742605):0.006236524,(RS_GCF_001595985.1:0.018157536,RS_GCF_002797575.1:0.042486484):0.00534509):0.01028004):0.009252406,RS_GCF_900205755.1:0.033157423):0.035422617):0.039171345):0.056402741):0.020043267):0.10004332,(RS_GCF_000272025.1:0.06731181,(((RS_GCF_001879565.1:0.008979239,(RS_GCF_001586135.1:0.010623963,(GB_GCA_002251605.1:0.005420988,(RS_GCF_001587155.1:0.002905621,RS_GCF_002549815.1:0.002200286):0.000983618):0.004834928):0.00295735):0.010435147,((RS_GCF_001628775.1:0.002557281,RS_GCF_000954135.1:0.001729339):0.008276948,(GB_GCA_002298975.1:0.009868833,((RS_GCF_900115545.1:0.003508283,((RS_GCF_000020205.1:0.003313415,(RS_GCF_000620465.1:0.00241539,(RS_GCF_001544155.1:0.001531731,RS_GCF_000023425.1:0.001727699):0.00133418):0.000902576):0.001719052,(RS_GCF_000955795.1:0.00257418,RS_GCF_000607165.1:0.001318481):0.001415618):0.000795483):0.008173682,(RS_GCF_000801955.1:0.003939941,(RS_GCF_001078575.1:0.003358918,RS_GCF_001663855.1:0.003255314):0.005504228):0.006988898):0.004657836):0.004631658):0.010732534):0.054075071,((RS_GCF_001281465.1:0.00241794,RS_GCF_001658125.1:0.003326902):0.026448651,(RS_GCF_001854325.1:0.025951745,((RS_GCF_000876015.1:0.012934809,(GB_GCA_000282815.1:0.013124991,(RS_GCF_000955785.1:0.006177407,(RS_GCF_000243095.1:0.003304583,RS_GCF_000832305.1:0.003692456):0.006497085):0.005235328):0.006762944):0.02289115,(((GB_GCA_001725945.1:0.009575195,RS_GCF_000203875.1:0.007979745):0.009222764,(RS_GCF_000812465.1:0.011636266,(((RS_GCF_900094595.1:0.002529675,(RS_GCF_000069785.1:0.003161903,(RS_GCF_000372525.1:0.00172479,RS_GCF_001598055.1:0.00175157):0.000484288):0.001132241):0.005237744,(RS_GCF_002011925.1:0.005174871,(RS_GCF_000379565.1:0.004740977,(RS_GCF_000219215.1:0.002172224,RS_GCF_000009285.1:0.004942762):0.000919008):0.001877428):0.00496334):0.002811884,((GB_GCA_000471925.1:0.004773282,RS_GCF_000744095.1:0.004302306):0.0040529,(RS_GCF_001592245.1:0.003858933,RS_GCF_000426345.1:0.00376779):0.009413451):0.001859535):0.006922161):0.004368266):0.00527587,(RS_GCF_900101625.1:0.012657229,(RS_GCF_900115455.1:0.018472463,((RS_GCF_000292345.1:0.011702843,(GB_GCA_900185755.1:0.002114473,RS_GCF_000196015.1:0.00135578):0.011834022):0.004424681,(RS_GCF_000974605.1:0.014507455,(RS_GCF_900104095.1:0.004509731,(RS_GCF_002858765.1:0.004845579,RS_GCF_001652915.1:0.002968222):0.001000177):0.010154465):0.004011621):0.010435098):0.004865495):0.011455978):0.007514157):0.007150935):0.007779076):0.02843093):0.018267647):0.03559288):0.023882928):0.035278326,((((M_surface_10_m1_233:0.107876038,(((K_Offshore_0m_mx_098:0.004941307,(K_Offshore_surface_m2_066:0.006052873,K_Offshore_40m_m2_045:0.002316532):0.005286889):0.008736719,((K_Offshore_0m_mx_055:0.010765777,K_Offshore_40m_mx_130:0.00814735):0.010060981,M_surface_6_mx_048:0.117322864):0.004034887):0.016904906,K_Offshore_40m_mx_035:0.032276659):0.037255431):0.012701597,(M_surface_10_mx_121:0.090604607,K_Offshore_surface_m1_273:0.017329878):0.042826252):0.043136224,((((((((RS_GCF_000344615.1:0.013521262,UBA11349:0.018209967):0.013184066,(RS_GCF_001571185.1:0.020287097,((RS_GCF_002250505.1:0.007594717,RS_GCF_001677885.1:0.004868807):0.007701089,(RS_GCF_001865675.1:0.00267912,(RS_GCF_900112025.1:0.001315578,((((RS_GCF_002846335.1:0.002937549,(RS_GCF_002813325.1:0.000748022,(RS_GCF_000242815.1:0.005971418,(RS_GCF_002754575.1:0.000815578,(RS_GCF_002327145.1:0.001425492,RS_GCF_001854915.1:0.001437283):0.000608973):0.001150958):0.00119099):0.001018898):0.001964968,(((RS_GCF_002749695.1:0.001245771,((RS_GCF_002735705.1:0.001448832,RS_GCF_001758635.1:0.000851533):0.000207195,RS_GCF_002002885.1:0.000208377):0.000212124):0.000599696,((RS_GCF_002797895.1:0.002011347,(RS_GCF_000988085.1:0.001285033,RS_GCF_000632025.1:0.000993503):0.000615909):0.00027522,RS_GCF_000745325.1:0.001856002):0.000813381):0.000248803,RS_GCF_001758765.1:0.000808608):0.0004119):0.000245155,(RS_GCF_900156175.1:0.001637607,RS_GCF_002127585.1:0.004316999):0.001154924):0.000662984,RS_GCF_002127575.1:0.001806692):0.001299588):0.001573261):0.005363465):0.019455728):0.009507944):0.017547046,(((RS_GCF_900116645.1:0.013249765,(RS_GCF_001425265.1:0.00537507,RS_GCF_001425045.1:0.002670073):0.01863111):0.012756873,(GB_GCA_002454505.1:0.03797284,(RS_GCF_001191005.1:0.022442495,(RS_GCF_000425385.1:0.005388391,(RS_GCF_001427305.1:0.005427744,(RS_GCF_900113115.1:0.005749681,RS_GCF_001425005.1:0.004010987):0.00116653):0.005568683):0.037101638):0.006919971):0.010000374):0.018875232,(RS_GCF_900114705.1:0.027595602,((RS_GCF_900110275.1:0.015001731,(RS_GCF_001758545.1:0.007448657,RS_GCF_000381565.1:0.00783726):0.009223385):0.004457047,((RS_GCF_001423125.1:0.011981974,(RS_GCF_000383895.1:0.005375419,RS_GCF_001758785.1:0.005226494):0.005598362):0.016482949,(RS_GCF_900100205.1:0.012395802,(RS_GCF_900143065.1:0.011217831,RS_GCF_900109645.1:0.013273):0.00606254):0.018511876):0.008593788):0.013263895):0.008870042):0.012086558):0.009310602,((GB_GCA_002428015.1:0.026799087,((RS_GCF_002760655.1:0.014638258,RS_GCF_002760665.1:0.01802036):0.020833064,(RS_GCF_900129765.1:0.026155396,(RS_GCF_001485665.1:0.00567351,RS_GCF_002752675.1:0.005093626):0.022389749):0.006144518):0.005996409):0.013600466,((RS_GCF_001424165.1:0.017307494,((UBA8114:0.004289827,UBA8343:0.008831601):0.007117702,(UBA11196:0.008552496,(UBA9086:0.00521863,GB_GCA_002354135.1:0.006721679):0.002981865):0.010677287):0.008978228):0.012586507,(((RS_GCF_900112225.1:0.025167811,(RS_GCF_000740675.1:0.012044122,RS_GCF_000427785.1:0.008052728):0.009136157):0.010166406,((RS_GCF_000315425.1:0.004226483,GB_GCA_002339265.1:0.00574425):0.017301506,(RS_GCF_000382345.1:0.017834657,RS_GCF_002007115.1:0.026631322):0.006995181):0.007680342):0.011378242,((RS_GCF_001425685.1:0.010453961,(RS_GCF_001941825.1:0.005698089,(RS_GCF_001426525.1:0.004931679,(RS_GCF_000759615.1:0.003654892,RS_GCF_900101265.1:0.007930762):0.003005322):0.002992494):0.004316439):0.011557459,(RS_GCF_000745265.1:0.021418454,RS_GCF_001412595.1:0.018758279):0.008879677):0.026860422):0.005896587):0.0359521):0.011666521):0.035039611,GB_GCA_002482715.1:0.106093141):0.022402479,((RS_GCF_000622895.1:0.073841412,(((((RS_GCF_900107095.1:0.00467903,(RS_GCF_900113705.1:0.001875809,RS_GCF_900111995.1:0.002240725):0.002939319):0.004727751,(RS_GCF_001584145.1:0.004582779,RS_GCF_900112135.1:0.005935177):0.003035891):0.004411074,(RS_GCF_000786695.1:0.008985047,(RS_GCF_002564105.1:0.002924444,RS_GCF_001584185.1:0.004616067):0.004027168):0.003060377):0.007401204,(RS_GCF_001584165.1:0.005201978,GB_GCA_002325825.1:0.039748325):0.006965353):0.036161129,((RS_GCF_001189915.1:0.025337943,(RS_GCF_000577615.1:0.014078995,((RS_GCF_000256565.1:0.010215848,RS_GCF_001267925.1:0.005077094):0.008435703,(RS_GCF_000282135.1:0.004501072,(RS_GCF_002257565.1:0.004448049,RS_GCF_001189965.1:0.0041901):0.002190104):0.007918793):0.004796925):0.017189037):0.013943358,(RS_GCF_000282575.1:0.035473292,(RS_GCF_001571165.1:0.010475621,(RS_GCF_002025725.1:0.016016012,(RS_GCF_000300975.2:0.007348708,((RS_GCF_001929405.1:0.001400027,RS_GCF_001040945.1:0.003031817):0.004108645,(RS_GCF_001483945.1:0.007111213,(RS_GCF_000261365.1:0.005297443,(RS_GCF_000478365.1:0.003484029,RS_GCF_002213425.1:0.003315878):0.001753244):0.002536192):0.002830952):0.003116039):0.010883471):0.011291351):0.007461053):0.030500609):0.027294722):0.007004257):0.006589883,((GB_GCA_002415335.1:0.044655778,GB_GCA_001770855.1:0.04678617):0.009682541,(((RS_GCF_900130075.1:0.007746075,(GB_GCA_001464355.1:0.014038069,(RS_GCF_000026125.1:0.010396244,GB_GCA_002384815.1:0.012233519):0.007986334):0.013541658):0.005481493,RS_GCF_000013625.1:0.013376322):0.035378342,RS_GCF_000195205.1:0.066460996):0.012171419):0.010216589):0.007298942):0.012317819,(UBA8502:0.063257762,(RS_GCF_000312045.1:0.050759673,(RS_GCF_900188095.1:0.054370427,(RS_GCF_001428545.1:0.035241369,(RS_GCF_000818395.1:0.033711346,RS_GCF_002211445.1:0.030517228):0.008727248):0.011936213):0.007739679):0.012091519):0.00933568):0.011283107,RS_GCF_000441555.1:0.42279838):0.011460248):0.026635837,(RS_GCF_002127965.1:0.040426187,RS_GCF_000158475.2:0.040801785):0.113885222):0.055129161):0.026330958):0.017792551):0.016396721,(RS_GCF_000828975.1:0.176926048,((RS_GCF_002221595.1:0.105926243,(RS_GCF_000205025.1:0.003933187,GB_GCA_000980495.1:0.004301948):0.090586856):0.125730896,((UBA9396:0.209133916,(GB_GCA_002329575.1:0.056587622,GB_GCA_000437635.1:0.051512932):0.074418492):0.054667111,((GB_GCA_002404465.1:0.142882763,(UBA10669:0.105777774,(UBA9746:0.06058538,UBA9827:0.020093483):0.080091596):0.019908052):0.065871184,((RS_GCF_001578585.1:0.073718311,(GB_GCA_000980335.1:0.107876091,RS_GCF_000250875.1:0.08070214):0.025646949):0.074777391,RS_GCF_001182045.1:0.21674548):0.027052334):0.026659968):0.038378092):0.084652761):0.064997345):0.021047009):0.0698427,(((((GB_GCA_002451065.1:0.181847709,(((GB_GCA_001770325.1:0.113169558,(GB_GCA_001771985.1:0.06061866,GB_GCA_001772005.1:0.052782357):0.019060217):0.019149725,(K_Offshore_80m_m1_178:0.09498789,(GB_GCA_001303585.1:0.088902626,GB_GCA_001771935.1:0.08295662):0.017617953):0.043446789):0.027888306,((GB_GCA_001464815.1:0.039117114,K_Offshore_40m_m1_292:0.038533353):0.095407371,(K_Offshore_80m_m2_113:0.080611641,GB_GCA_002412495.1:0.065729269):0.070117278):0.022575051):0.050919742):0.028215541,((K_Offshore_120m_m2_141:0.004073691,K_Offshore_80m_m2_139:0.001283129):0.194809519,(GB_GCA_001464695.1:0.088652258,(GB_GCA_001464895.1:0.089661603,GB_GCA_001464765.1:0.114003197):0.033505132):0.060872713):0.033397039):0.01422468,(((GB_GCA_001303445.1:0.132954576,((GB_GCA_001770655.1:0.0950741,(GB_GCA_001772055.1:0.092076406,GB_GCA_001644455.1:0.095287277):0.042498506):0.021808515,((GB_GCA_001770285.1:0.089161779,((K_Offshore_surface_m1_265:0.01155432,K_Offshore_40m_m1_259:0.010144856):0.047708357,(M_surface_6_m1_036:0.063352572,(K_DeepCast_65m_m2_129:0.004882898,(K_Offshore_40m_m2_212:0.004174159,K_DeepCast_35m_m2_259:0.001691493):0.008190074):0.006518138):0.02989625):0.065064773):0.035136939,(GB_GCA_001770625.1:0.05814696,(M_DeepCast_65m_m2_058:0.148701929,GB_GCA_001770475.1:0.065281869):0.015776836):0.050824813):0.022736318):0.028768996):0.082109739,(GB_GCA_001770575.1:0.135049766,((K_Offshore_80m_m2_043:0.138887648,GB_GCA_001770355.1:0.138471505):0.025599219,(GB_GCA_001770415.1:0.07199447,GB_GCA_001770425.1:0.054285743):0.078998501):0.029938244):0.037342408):0.037852775,(GB_GCA_001872285.1:0.184823001,(((((GB_GCA_001897745.1:0.045154959,(((UBA11064:0.05592221,(GB_GCA_000585075.1:0.020808725,(GB_GCA_000987445.1:0.011253447,GB_GCA_002352265.1:0.010253606):0.014077917):0.031975241):0.017586213,((GB_GCA_900089955.1:0.040010552,RS_GCF_000024165.1:0.037746602):0.01971517,((GB_GCA_000585035.2:0.021245294,(GB_GCA_000584975.2:0.015141533,GB_GCA_002425405.1:0.009450257):0.017428467):0.027261256,(GB_GCA_002345025.1:0.019966337,GB_GCA_000585015.1:0.03410684):0.051067648):0.010445825):0.011175481):0.053702008,(GB_GCA_900089945.1:0.069070557,(RS_GCF_900099695.1:0.068095571,GB_GCA_002304785.1:0.056640114):0.018235957):0.021880084):0.016699691):0.045180317,(((GB_GCA_002340095.1:0.041749389,RS_GCF_000429665.1:0.036229218):0.053021652,(GB_GCA_002337055.1:0.084222923,(RS_GCF_000519045.1:0.031459265,(((RS_GCF_000012425.1:0.022717695,(GB_GCA_002842145.1:0.009108572,GB_GCA_002840785.1:0.00540363):0.024473323):0.011003685,(RS_GCF_001551835.1:0.027112137,GB_GCA_002440665.1:0.042504907):0.010098718):0.006771033,((GB_GCA_002842345.1:0.026917471,(GB_GCA_002840765.1:0.008615639,GB_GCA_002345845.1:0.011743825):0.010912443):0.022761874,(RS_GCF_001956855.1:0.020023222,(GB_GCA_002425245.1:0.017770013,(GB_GCA_002470165.1:0.010871657,RS_GCF_000429605.1:0.001801314):0.005326816):0.02196535):0.022492298):0.010826318):0.010529537):0.041548093):0.022404164):0.032743382,(RS_GCF_000236665.1:0.074649825,RS_GCF_001307855.1:0.105678378):0.018560257):0.021019332):0.071305437,((RS_GCF_001713355.1:0.043997809,((RS_GCF_000385375.1:0.003746076,RS_GCF_000527135.1:0.004116783):0.009833795,(RS_GCF_000372885.1:0.044326108,(RS_GCF_000378945.1:0.006248265,RS_GCF_000214035.1:0.00751517):0.01366506):0.008961249):0.021505785):0.131442487,((RS_GCF_000373965.1:0.070154966,(GB_GCA_002307175.1:0.082616628,(RS_GCF_002855595.1:0.048522839,RS_GCF_002284945.1:0.067843145):0.020135005):0.018735075):0.096491102,((GB_GCA_002426855.1:0.110983639,((((RS_GCF_000025965.1:0.009756514,RS_GCF_001274695.1:0.004892994):0.03860478,(RS_GCF_000349945.1:0.043353995,(RS_GCF_000378245.1:0.008105254,(RS_GCF_001190925.1:0.010725318,RS_GCF_900156155.1:0.010334481):0.005841342):0.026368046):0.015481824):0.021605121,GB_GCA_002344405.1:0.106334183):0.012974097,(GB_GCA_002863805.1:0.070338557,(((RS_GCF_002354895.1:0.042351268,(RS_GCF_001696715.1:0.065208005,((((RS_GCF_001051995.2:0.011107929,RS_GCF_002245655.1:0.008126715):0.011329008,(RS_GCF_000443165.1:0.04852502,(RS_GCF_000310205.1:0.017008769,RS_GCF_001591165.1:0.023315063):0.012087971):0.007149522):0.012426355,(RS_GCF_000310125.2:0.027955956,(UBA9855:0.020065676,((RS_GCF_000310185.1:0.006797947,RS_GCF_000310225.1:0.0103783):0.016028018,GB_GCA_002422685.1:0.029973706):0.003569505):0.008765784):0.009396973):0.008635467,(RS_GCF_001922305.1:0.001791522,GB_GCA_002382165.1:0.0044821):0.032747302):0.015072238):0.011871259):0.016664231,GB_GCA_002842325.1:0.06278377):0.01179399,RS_GCF_001682385.1:0.047058917):0.018784026):0.012944582):0.025440579):0.013287252,RS_GCF_002028455.1:0.097688211):0.026179617):0.026053499):0.020184662):0.010070407,(GB_GCA_001464495.1:0.133732001,((GB_GCA_002347405.1:0.061555486,GB_GCA_002347285.1:0.052279781):0.061096211,((RS_GCF_000828635.1:0.028981061,GB_GCA_001828935.1:0.027283538):0.049176438,(GB_GCA_002842395.1:0.082799061,(GB_GCA_000934545.1:0.038925161,GB_GCA_002424865.1:0.055989247):0.052645578):0.024923761):0.042135875):0.025833599):0.032210185):0.022275824,(GB_GCA_002840845.1:0.052551824,(M_DeepCast_100m_m1_373:0.036985913,GB_GCA_002066955.1:0.0352942):0.016557066):0.077403182):0.019786739):0.048746613):0.019951815):0.013229067,(((RS_GCF_001581915.1:0.162919903,(RS_GCF_001431705.1:0.051111614,RS_GCF_001581925.1:0.044382562):0.123555755):0.131829811,((((GB_GCA_002470125.1:0.118447577,((GB_GCA_002414205.1:0.105376973,((GB_GCA_001801085.1:0.043295311,GB_GCA_001801105.1:0.051201056):0.019667043,((GB_GCA_002780675.1:0.058364351,(GB_GCA_002381565.1:0.030519313,(GB_GCA_001802335.1:0.044306864,(GB_GCA_001801025.1:0.007172283,RS_GCF_000145255.1:0.006545901):0.024387939):0.010643461):0.020403285):0.033492142,((GB_GCA_002429165.1:0.040400377,(GB_GCA_001577345.1:0.057778529,GB_GCA_002403995.1:0.027414004):0.008529331):0.020856984,(GB_GCA_001801175.1:0.034044627,(GB_GCA_001801215.1:0.037042803,GB_GCA_001801055.1:0.03585239):0.017552481):0.009146585):0.013400414):0.010335061):0.01837495):0.034036531,((RS_GCF_000974685.1:0.029526044,RS_GCF_000746095.1:0.028804406):0.068044476,(GB_GCA_002278935.1:0.096048379,((GB_GCA_002421915.1:0.035019137,GB_GCA_002787455.1:0.035920098):0.032595256,(UBA12482:0.035052056,RS_GCF_000025705.1:0.034999118):0.020980404):0.031653099):0.015046201):0.013697612):0.022915928):0.084943062,(((RS_GCF_900115725.1:0.090229374,(((UBA8640:0.033111686,RS_GCF_900114305.1:0.027020823):0.028862106,(RS_GCF_900111165.1:0.048393568,(RS_GCF_900111605.1:0.013298961,RS_GCF_900110145.1:0.013344163):0.032103687):0.042582518):0.059774103,(RS_GCF_900112825.1:0.052382672,(RS_GCF_000219585.1:0.040649488,((GB_GCA_002083595.1:0.007455728,RS_GCF_900106555.1:0.011292601):0.04280793,((GB_GCA_002083395.1:0.065767296,GB_GCA_002435335.1:0.073479656):0.015274455,(RS_GCF_900105875.1:0.013957925,(RS_GCF_900206265.1:0.005456153,RS_GCF_000175095.2:0.005215191):0.011100677):0.055286697):0.009133035):0.010531417):0.011400876):0.033965847):0.029645619):0.026351631,((RS_GCF_900114795.1:0.069519224,(RS_GCF_900100485.1:0.036346448,(RS_GCF_900107265.1:0.02530481,(RS_GCF_900114745.1:0.012484175,(RS_GCF_900113925.1:0.006775053,RS_GCF_001007935.1:0.004799296):0.010132876):0.02738507):0.020098286):0.02279251):0.051680255,(RS_GCF_900103035.1:0.128702619,(RS_GCF_900107165.1:0.069843213,(RS_GCF_900167395.1:0.046325516,(RS_GCF_900100815.1:0.011942261,RS_GCF_900116685.1:0.015752824):0.044052558):0.051028866):0.015539912):0.057374827):0.041992919):0.033920786,(GB_GCA_002721545.1:0.167414393,(RS_GCF_900119085.1:0.09982751,((RS_GCF_900102495.1:0.034472624,(RS_GCF_000832065.1:0.021514935,(RS_GCF_900101945.1:0.012347045,RS_GCF_000355765.4:0.022540234):0.006988585):0.023135129):0.008242805,((RS_GCF_900109785.1:0.059515303,((RS_GCF_900113575.1:0.061267428,(RS_GCF_900116835.1:0.015019401,(RS_GCF_900110185.1:0.004833106,(RS_GCF_000196355.1:0.012710036,RS_GCF_900111585.1:0.006845782):0.000982991):0.006998503):0.056504894):0.012017954,((RS_GCF_900142705.1:0.011043154,(RS_GCF_000619905.2:0.00306263,RS_GCF_900100985.1:0.002258208):0.005642912):0.0379572,(RS_GCF_900115325.1:0.035634839,(RS_GCF_900110495.1:0.009355995,RS_GCF_900215485.1:0.010762209):0.021152253):0.009285943):0.008695134):0.006930867):0.009510733,GB_GCA_001899235.1:0.084403334):0.007837375):0.018017163):0.032535935):0.018862679):0.078181676):0.024059183,(((GB_GCA_002632355.1:0.111468469,(GB_GCA_002770925.1:0.022376233,(RS_GCF_000971475.1:0.011878721,RS_GCF_000297055.2:0.012924745):0.011155054):0.073413578):0.031663071,(UBA9220:0.14666465,GB_GCA_002347615.1:0.097173081):0.035950879):0.020347983,(GB_GCA_001770235.1:0.157866015,((((RS_GCF_000981505.1:0.024344735,(UBA9308:0.01357847,K_Offshore_40m_m1_049:0.020493495):0.007864039):0.104237422,(RS_GCF_001044375.1:0.226598763,(UBA9060:0.11391956,(GB_GCA_002384685.1:0.029476373,RS_GCF_000168995.1:0.034967094):0.092262658):0.070202238):0.091461683):0.105361173,(((RS_GCF_001648895.1:0.065670888,(RS_GCF_000183115.1:0.052166075,(RS_GCF_000617925.1:0.034158883,(RS_GCF_000013705.1:0.032676224,RS_GCF_900187985.1:0.026938084):0.013632995):0.044224479):0.015648167):0.021315015,(RS_GCF_000953015.1:0.08103349,((M_DeepCast_65m_m2_126:0.050771528,((GB_GCA_001803395.1:0.027202228,(GB_GCA_002429455.1:0.032147279,(GB_GCA_002842195.1:0.028836578,RS_GCF_000093025.1:0.031290571):0.014485315):0.014220956):0.01344513,((RS_GCF_000023705.1:0.017521252,(RS_GCF_000744605.1:0.005511232,RS_GCF_000384255.1:0.007740719):0.009113201):0.020836589,(GB_GCA_002842285.1:0.036034057,(GB_GCA_002281815.1:0.030079346,RS_GCF_000799735.1:0.025663461):0.015315443):0.006682618):0.007641965):0.008341304):0.030950116,(GB_GCA_002401735.1:0.10748084,((GB_GCA_002083635.1:0.029422177,(RS_GCF_000384375.1:0.015866156,RS_GCF_000799165.1:0.01650693):0.01073325):0.039434961,((((RS_GCF_001183865.1:0.007080515,RS_GCF_000378225.1:0.00641317):0.011926108,(RS_GCF_000515275.1:0.013664519,RS_GCF_000384155.1:0.008552263):0.013593971):0.008954128,(RS_GCF_900100975.1:0.019946213,RS_GCF_001425425.1:0.031304263):0.006954366):0.078153672,(GB_GCA_002414145.1:0.052577867,(GB_GCA_002281475.1:0.027265541,(GB_GCA_001464125.1:0.018882352,RS_GCF_000525025.1:0.018543986):0.012946053):0.019375661):0.013118984):0.022175934):0.011446044):0.023121775):0.040701996):0.014900329):0.012049463,((GB_GCA_002423265.1:0.019574693,RS_GCF_001704575.1:0.014160528):0.026813844,(GB_GCA_002842135.1:0.017448517,(GB_GCA_002479405.1:0.010913274,(GB_GCA_002842435.1:0.006309878,GB_GCA_002842255.1:0.007546631):0.002628503):0.00765841):0.017050795):0.048575585):0.023864271):0.03814227,RS_GCF_001645185.1:0.085116329):0.084639203):0.016003919):0.02429453):0.017177914,(((GB_GCA_002341815.1:0.130933566,(UBA11351:0.080158569,RS_GCF_002162035.1:0.058927075):0.033612982):0.083163942,((K_DeepCast_150m_m2_250:0.148647558,(GB_GCA_002339725.1:0.09477586,((K_DeepCast_150m_m1_387:0.057953357,(GB_GCA_002784045.1:0.08398159,GB_GCA_002281555.1:0.080111287):0.020102489):0.051149496,(GB_GCA_002360535.1:0.100825518,GB_GCA_001871525.1:0.108758387):0.021484184):0.016203084):0.020368439):0.069598278,((GB_GCA_002450925.1:0.060903303,(GB_GCA_002421825.1:0.026470974,GB_GCA_002327405.1:0.027537658):0.020541119):0.084086581,((GB_GCA_002281775.1:0.038273269,GB_GCA_001897705.1:0.036873673):0.018145313,(RS_GCF_000012745.1:0.036675953,(((GB_GCA_001899765.1:0.033718264,(RS_GCF_000373385.1:0.006302408,(GB_GCA_001899305.1:0.007007889,GB_GCA_002343685.1:0.005081292):0.004951463):0.009638174):0.008461434,(((GB_GCA_002256785.1:0.045710585,(GB_GCA_001802655.1:0.021297357,(GB_GCA_002257045.1:0.010844836,GB_GCA_002279795.1:0.006738804):0.011967723):0.030781764):0.016494102,((UBA12164:0.011731138,GB_GCA_001831015.1:0.000518823):0.0149982,(GB_GCA_002424845.1:0.027504925,(RS_GCF_001530125.1:0.013870207,(GB_GCA_002842315.1:0.011980899,GB_GCA_002256995.1:0.005979213):0.007027391):0.023648633):0.006856391):0.005409929):0.005248424,(RS_GCF_000376425.1:0.013131389,(GB_GCA_002281975.1:0.006028999,(GB_GCA_001897685.1:0.005510541,GB_GCA_001897675.1:0.005284884):0.00233592):0.008877401):0.011792554):0.004093043):0.009254814,(GB_GCA_001899775.1:0.052244407,GB_GCA_002403375.1:0.025902363):0.006539971):0.007388602):0.01084979):0.089524096):0.050367763):0.03091538):0.019878383,((((RS_GCF_000428465.1:0.041242836,(RS_GCF_002735695.1:0.031610414,RS_GCF_900119825.1:0.019984622):0.041594203):0.088603992,(RS_GCF_900115065.1:0.093373997,((RS_GCF_001294205.1:0.085360201,(RS_GCF_000374805.1:0.066528078,(RS_GCF_001808185.1:0.068220362,(RS_GCF_900176275.1:0.040036104,RS_GCF_000711875.1:0.04192584):0.031059625):0.019589006):0.01495893):0.020636578,((RS_GCF_002735645.1:0.009436285,RS_GCF_000969645.2:0.006742928):0.094335392,((RS_GCF_000428145.1:0.033504826,RS_GCF_000430805.1:0.026894729):0.065188735,(RS_GCF_000620145.1:0.076874599,RS_GCF_000429785.1:0.053050979):0.043330409):0.017646981):0.019841774):0.022691306):0.052812858):0.032410007,((((RS_GCF_001619695.1:0.06771531,((RS_GCF_001302325.1:0.001492967,RS_GCF_001517245.1:6e-09):0.074170585,((RS_GCF_001037925.1:0.042270643,(RS_GCF_900090205.1:0.043505173,RS_GCF_000335715.1:0.028001386):0.019191843):0.052279341,((RS_GCF_000527175.1:0.008032098,(RS_GCF_000283535.1:0.0077466,RS_GCF_900177275.1:0.005285276):0.011155297):0.04959335,(((RS_GCF_001515285.1:0.010203196,(RS_GCF_002217795.1:0.003478902,RS_GCF_001515305.1:0.007183651):0.006383891):0.037809329,((RS_GCF_001043555.1:0.005212472,(RS_GCF_001043705.1:0.003564981,(RS_GCF_002081825.1:0.00474888,RS_GCF_002081815.1:0.002933507):0.00242951):0.00350371):0.029164574,(RS_GCF_002213445.1:0.025127736,((RS_GCF_001855555.1:0.017586266,RS_GCF_001676875.1:0.009450675):0.009017206,(RS_GCF_002848345.1:0.017451248,((RS_GCF_001855565.1:0.001008411,RS_GCF_000812585.1:0.000658053):0.013784567,(RS_GCF_000971355.1:0.013720247,RS_GCF_000007705.1:0.008594711):0.007727033):0.003978468):0.007789403):0.010772952):0.015759134):0.014567636):0.024174889,RS_GCF_000422925.1:0.090855868):0.012028583):0.013787295):0.01235095):0.018180736):0.016830544,((RS_GCF_000382305.1:0.04602598,RS_GCF_001457815.1:0.034740423):0.086226663,((RS_GCF_000745895.1:0.081970805,(RS_GCF_001590725.1:0.056775157,(RS_GCF_002777855.1:0.014125003,((RS_GCF_002777865.1:0.005868814,RS_GCF_000600005.1:0.00125491):0.018560276,(RS_GCF_002777745.1:0.011041259,(RS_GCF_000695565.1:0.013199411,(RS_GCF_002777825.1:0.005172562,RS_GCF_002777425.1:0.002959568):0.005136353):0.002644946):0.007163595):0.006020074):0.055062259):0.027842658):0.030281292,(((RS_GCF_001027865.1:0.049439738,((((RS_GCF_001815685.1:0.018355593,(RS_GCF_000173895.1:0.011651963,(RS_GCF_000176735.1:0.005352699,(RS_GCF_000196295.1:0.011346443,(RS_GCF_000020105.1:0.012968038,RS_GCF_000800415.1:0.006696684):0.002667141):0.002393141):0.008566806):0.018423104):0.005262073,(((RS_GCF_000174655.1:0.003429516,RS_GCF_000220865.1:0.003374343):0.001441446,((RS_GCF_001813335.1:0.001816479,(RS_GCF_000173875.1:0.002314487,(RS_GCF_002863285.1:0.004710587,RS_GCF_001063455.1:0.002517198):0.002112911):0.001289841):0.000714088,(RS_GCF_000813705.1:0.006837746,RS_GCF_002073715.1:0.003226398):0.00029877):0.002603007):0.011707902,RS_GCF_000090875.1:0.028350329):0.008627128):0.018801318,((RS_GCF_002327085.1:0.013376273,RS_GCF_002803635.1:0.006659751):0.029573116,(RS_GCF_001592185.1:0.032331436,RS_GCF_002216145.1:0.041909503):0.00755316):0.006474964):0.017137389,((RS_GCF_000818035.1:0.003954026,RS_GCF_900113545.1:0.004711503):0.034560449,(RS_GCF_000194925.1:0.045313855,RS_GCF_002237445.1:0.035743302):0.022064566):0.037649979):0.018033874):0.008042693,(RS_GCF_000224255.1:0.046656467,(RS_GCF_002108595.1:0.030766552,(RS_GCF_002108605.1:0.030444396,(RS_GCF_001308005.1:0.010375671,RS_GCF_900187305.1:0.012978106):0.014472896):0.009743034):0.010821699):0.012003513):0.011682891,((RS_GCF_002108495.1:0.016373869,(RS_GCF_000227765.1:0.004817127,RS_GCF_001308015.1:0.008632794):0.007605022):0.053387961,((RS_GCF_000226875.1:0.052164322,(RS_GCF_001648355.1:0.028280777,(RS_GCF_001648475.1:0.006940679,(((RS_GCF_001648395.1:0.005355082,RS_GCF_001648415.1:0.005086804):0.00126268,(RS_GCF_001648435.1:0.004515293,RS_GCF_001648505.1:0.006588939):0.00139451):0.006281424,(RS_GCF_001811325.1:0.003259874,(RS_GCF_001648335.1:0.001813418,RS_GCF_000158615.1:0.006324423):0.00245374):0.00217324):0.002609462):0.019550021):0.060280114):0.026488875,((RS_GCF_000428785.1:0.046462288,RS_GCF_000620925.1:0.036735619):0.059036087,(RS_GCF_000160435.1:0.069620675,(RS_GCF_000190695.1:0.057382586,((RS_GCF_000163775.2:0.048964637,(RS_GCF_000745955.1:0.027160399,RS_GCF_900230205.1:0.041744001):0.023220418):0.017989269,(RS_GCF_000751855.1:0.040929558,RS_GCF_000213535.1:0.042426434):0.015551996):0.010156683):0.015590726):0.027769065):0.030314279):0.013750495):0.010655109):0.041198926):0.032519315):0.116390623):0.025561019,(RS_GCF_002002905.1:0.104078763,(RS_GCF_000420525.1:0.106843158,(RS_GCF_000021025.1:0.065581717,RS_GCF_000620105.1:0.066748305):0.049676903):0.017575443):0.023430434):0.020918437,UBA11063:0.377423315):0.03021162):0.034530988,RS_GCF_000376945.1:0.174456043):0.072470495):0.014807993):0.011925509):0.016330832,((GB_GCA_001602455.1:0.168293633,RS_GCF_001953215.1:0.156951429):0.079400011,GB_GCA_002342285.1:0.221955102):0.030570095):0.011907469):0.017486622,(GB_GCA_002704665.1:0.345396139,(GB_GCA_001304425.1:0.125102799,(GB_GCA_002367635.1:0.068666861,(UBA10330:0.030653851,GB_GCA_002167745.1:0.037680454):0.037094153):0.184968506):0.038308155):0.074895832):0.026388698):0.03113809,((RS_GCF_001460935.1:0.130292899,RS_GCF_900078755.1:0.139293678):0.403442975,(UBA11094:0.173369692,(RS_GCF_001517365.1:0.012122182,RS_GCF_000425565.1:0.013741081):0.104537629):0.108135895):0.038588029):0.029534931,K_Offshore_0m_m1_114:0.452129208):0.026497764):0.058539466,((RS_GCF_000423825.1:0.146116508,(((RS_GCF_000021485.1:0.029468507,(RS_GCF_001685225.1:0.010777821,RS_GCF_001652185.1:0.014835908):0.019876623):0.038548,(RS_GCF_002847505.1:0.029461609,(RS_GCF_000227215.1:0.003430676,RS_GCF_001931655.1:0.002784002):0.02619541):0.038614722):0.070980024,(GB_GCA_002341825.1:0.13099076,RS_GCF_000175575.2:0.090511991):0.034332079):0.159424731):0.113859048,(RS_GCF_900101365.1:0.310152067,((GB_GCA_001872725.1:0.401730624,((GB_GCA_001873825.1:0.046611442,GB_GCA_001871195.1:0.040408541):0.131827369,(((GB_GCA_001873795.1:0.093904042,(RS_GCF_000744415.1:0.040518484,GB_GCA_002401135.1:0.072653133):0.040128552):0.10734596,GB_GCA_002753275.1:0.192321814):0.025353779,((GB_GCA_002401635.1:0.127686505,(GB_GCA_001871355.1:0.145082179,GB_GCA_000379225.1:0.207213757):0.021817446):0.023917604,((GB_GCA_002791575.1:0.040780699,RS_GCF_000153765.1:0.036213144):0.070231359,((RS_GCF_001895085.1:0.044433413,(GB_GCA_001871925.1:0.01669178,GB_GCA_002791535.1:0.014753459):0.032467453):0.032078547,(RS_GCF_002795825.1:0.057099487,RS_GCF_002795805.1:0.048964545):0.027078901):0.034088422):0.072241534):0.023437455):0.037093979):0.288098392):0.065961977,(((((((GB_GCA_002401295.1:0.235131072,(GB_GCA_001783695.1:0.184454849,GB_GCA_001783655.1:0.160189737):0.095459861):0.233656622,(GB_GCA_002753255.1:0.232522524,((((GB_GCA_002450295.1:0.009977318,GB_GCA_002730365.1:0.022122229):0.004577384,GB_GCA_002683655.1:0.016156192):0.008009665,GB_GCA_002690525.1:0.034562232):0.256742159,((GB_GCA_002726945.1:0.026308196,GB_GCA_002313905.1:0.028852382):0.201796565,((GB_GCA_002327995.1:0.045644169,GB_GCA_001469005.2:0.043242228):0.177820883,((GB_GCA_001627845.1:0.044455429,GB_GCA_002716165.1:0.104958431):0.043988674,(GB_GCA_002082305.1:0.057721794,(UBA8246:0.048470631,(GB_GCA_002704555.1:0.057755323,GB_GCA_002685535.1:0.030678115):0.024783257):0.030596875):0.033004399):0.12970134):0.043028321):0.051344994):0.066624486):0.197863875):0.176777114,((((((M_DeepCast_400m_m1_039:0.58001048,(((UBA10372:0.200553926,RS_GCF_000737325.1:0.175247949):0.059576352,(GB_GCA_001303415.1:0.193102569,(GB_GCA_002320815.1:0.145504298,GB_GCA_002699025.1:0.118310572):0.075782123):0.060104907):0.09484681,(GB_GCA_001465015.1:0.380738616,((RS_GCF_001931505.1:0.321953433,(GB_GCA_001263205.1:0.076450039,GB_GCA_001899635.1:0.088254678):0.093790179):0.086586164,((K_Offshore_80m_m2_039:0.251445498,GB_GCA_002085155.1:0.264789068):0.106810782,((GB_GCA_001931535.1:0.114603804,(((GB_GCA_001589265.1:0.011992905,(RS_GCF_001589285.1:0.010770278,(GB_GCA_001589185.1:0.012341854,RS_GCF_000067165.1:0.025084537):0.007028796):0.002725298):0.005614701,RS_GCF_000418325.1:0.015819766):0.070735115,(RS_GCF_001189295.1:0.040088665,RS_GCF_000601485.1:0.046975503):0.085841664):0.031528836):0.077666144,(K_Offshore_surface_mx_035:0.285347813,(K_DeepCast_35m_m2_009:0.059912785,K_DeepCast_35m_m2_046:0.07375914):0.047765721):0.148603247):0.057117472):0.030833977):0.089035678):0.046561745):0.071813592):0.061885282,((GB_GCA_002841825.1:0.023205872,GB_GCA_002841905.1:0.009761852):0.557033408,((GB_GCA_002344285.1:0.206604156,RS_GCF_000024805.1:0.204258724):0.186625177,(GB_GCA_002747355.1:0.330033728,(GB_GCA_001464385.1:0.215550287,(RS_GCF_002343915.1:0.187931358,(GB_GCA_000737335.3:0.101011904,RS_GCF_000170895.1:0.112446271):0.152094511):0.045193627):0.232513805):0.038819224):0.031339355):0.038318236):0.044810573,((GB_GCA_001798655.1:0.416721268,(((K_Offshore_0m_m1_055:0.142328149,(((RS_GCF_001027285.1:0.009693461,(RS_GCF_001896145.1:0.004218821,RS_GCF_000733295.1:0.005484371):0.005730049):0.028963041,(RS_GCF_002305855.1:0.025502428,(RS_GCF_001887355.1:0.005956997,RS_GCF_000335475.2:0.010765001):0.02078945):0.020432945):0.051384039,((RS_GCF_000737315.1:0.043777873,(RS_GCF_000165485.1:0.011741747,(RS_GCF_900111745.1:0.003895741,RS_GCF_900109545.1:0.005203684):0.014916989):0.032486309):0.035282066,(RS_GCF_000255295.1:0.056299322,((RS_GCF_002305895.1:0.006046662,(RS_GCF_000280925.3:0.016528722,(RS_GCF_900106535.1:0.003737621,RS_GCF_900101905.1:0.002501454):0.01129367):0.002912037):0.030781192,(RS_GCF_900111765.1:0.026922046,RS_GCF_000331735.1:0.023256629):0.027031845):0.024835931):0.022586061):0.019753324):0.075285954):0.12197657,(GB_GCA_002309695.1:0.215233264,(UBA10939:0.013945626,GB_GCA_002408385.1:0.00334338):0.120361429):0.107673561):0.044780582,((GB_GCA_001768075.1:0.111296946,(RS_GCF_000017505.1:0.057208738,(RS_GCF_000013385.1:0.006538406,RS_GCF_000022145.1:0.008144603):0.056627026):0.04932136):0.165829163,(GB_GCA_001918155.1:0.263580151,RS_GCF_001263175.1:0.242728116):0.037956827):0.033129816):0.116545104):0.037738631,((GB_GCA_002722845.1:0.038742034,GB_GCA_002380655.1:0.053714478):0.505097142,(K_Offshore_120m_mx_126:0.362699263,(GB_GCA_002721815.1:0.303144443,(K_DeepCast_35m_m1_088:0.159284253,GB_GCA_001797985.1:0.168762998):0.161848615):0.049652101):0.120761853):0.079603761):0.033476036):0.024009006,((((GB_GCA_002863065.1:0.383280834,((GB_GCA_002726535.1:6e-09,UBA9042:0.000749566):0.295174406,(M_DeepCast_65m_m1_099:0.170396414,M_DeepCast_65m_m1_011:0.121169094):0.187862064):0.192842102):0.045092997,(GB_GCA_002841945.1:0.38208477,(GB_GCA_002377445.1:5e-09,GB_GCA_002728755.1:6e-09):0.444478808):0.060605544):0.046699382,((K_DeepCast_100m_m1_326:0.367538461,K_DeepCast_100m_mx_210:0.369387812):0.130776662,(M_DeepCast_400m_m1_331:0.33120204,(K_DeepCast_100m_m2_324:0.241375683,K_DeepCast_100m_mx_244:0.305083739):0.092725902):0.151049739):0.052940611):0.059615837,((M_DeepCast_200m_m2_133:0.381107597,GB_GCA_002453135.1:0.460695335):0.051026209,(GB_GCA_002716585.1:0.355717346,(GB_GCA_002395385.1:0.363023569,GB_GCA_002789955.1:0.233545005):0.142895018):0.091194663):0.040270293):0.02748498):0.019244044,((K_Offshore_120m_m2_155:0.306105768,((K_DeepCast_35m_m1_177:0.088199833,K_Offshore_40m_mx_060:0.113265762):0.293510419,(GB_GCA_002309015.1:0.264189275,GB_GCA_002731825.1:0.252833829):0.051169554):0.075363896):0.134349294,((GB_GCA_002862545.1:0.323776631,(((GB_GCA_002343455.1:0.240035512,UBA8465:0.253081548):0.046644825,((GB_GCA_002707085.1:0.097142544,(GB_GCA_002425355.1:0.109163625,GB_GCA_002348535.1:0.080541596):0.035868513):0.113986617,GB_GCA_002683315.1:0.420317259):0.058661106):0.070306147,(K_Offshore_120m_m2_200:0.024101491,M_DeepCast_65m_m2_104:0.006039686):0.353198201):0.042432771):0.122950235,(M_DeepCast_65m_m2_228:0.373288412,(GB_GCA_002724675.1:0.163812819,GB_GCA_002433485.1:0.149482978):0.185844748):0.091261546):0.084628832):0.037789654):0.054117672,((((GB_GCA_002778785.1:0.330148839,((GB_GCA_002376845.1:0.256615692,GB_GCA_002436415.1:0.236928647):0.091328062,(GB_GCA_002083485.1:0.316613579,(((GB_GCA_002321895.1:0.218574633,GB_GCA_002686065.1:0.217485814):0.062779997,(GB_GCA_001769925.1:0.272720962,GB_GCA_002453155.1:0.253793202):0.049157331):0.050977688,((GB_GCA_002344785.1:0.135033288,GB_GCA_001464715.1:0.129064619):0.163605514,(GB_GCA_002773975.1:0.17481454,((RS_GCF_000525675.1:0.0738503,(GB_GCA_002381805.1:0.062900084,(((RS_GCF_000196175.1:0.004891448,RS_GCF_002208115.1:0.002744791):0.034695753,(RS_GCF_001592735.1:0.058913027,RS_GCF_002209355.1:0.061836806):0.013456344):0.009905246,(GB_GCA_000786105.1:0.012823121,(RS_GCF_001592755.1:0.002148448,RS_GCF_001592745.1:0.001247974):0.006710913):0.028236497):0.014697719):0.02710035):0.090079038,((GB_GCA_001771815.1:0.098721251,RS_GCF_000348725.1:0.09060904):0.127335459,(GB_GCA_001464795.1:0.190949749,(GB_GCA_002396665.1:0.141160559,(GB_GCA_002256935.1:0.026786032,(GB_GCA_002344565.1:0.009001009,GB_GCA_002345205.1:0.010253431):0.019232567):0.22442767):0.038102397):0.02392429):0.02408819):0.036633494):0.080397344):0.038020127):0.027284858):0.030642678):0.034706488):0.219794668,((GB_GCA_002293765.1:0.32969695,(GB_GCA_002450715.1:0.269302684,(GB_GCA_001770165.1:0.204428619,(GB_GCA_002291495.1:0.145579586,(GB_GCA_001769805.1:0.119608981,(GB_GCA_001769835.1:0.121602102,GB_GCA_001770175.1:0.093522001):0.029939651):0.046025227):0.042400937):0.055054607):0.101008126):0.109732661,(((GB_GCA_002435705.1:0.170815843,(GB_GCA_002482685.1:0.081741141,(GB_GCA_002381765.1:0.074774755,(GB_GCA_002422605.1:0.041480145,GB_GCA_002381945.1:0.039160902):0.038207259):0.01793739):0.097870169):0.113019544,((GB_GCA_002306735.1:0.024912959,GB_GCA_002711995.1:0.019898687):0.153555217,(GB_GCA_002707495.1:0.165141121,(GB_GCA_002713145.1:0.140101118,GB_GCA_002706205.1:0.123910082):0.031466194):0.045092148):0.086205868):0.056594578,(((GB_GCA_001769855.1:0.292224388,GB_GCA_002323535.1:0.3249969):0.059175113,(GB_GCA_001770205.1:0.256014513,(GB_GCA_001769975.1:0.031930927,GB_GCA_001770015.1:0.029137546):0.231215509):0.04284567):0.020870498,((GB_GCA_002474345.1:0.03032655,GB_GCA_002715375.1:0.03041986):0.27424645,((GB_GCA_002440825.1:0.069887429,GB_GCA_002428265.1:0.093399747):0.197738681,(((GB_GCA_002786715.1:0.249513536,GB_GCA_002712005.1:0.208061574):0.03352453,GB_GCA_002720865.1:0.195399914):0.0325348,((GB_GCA_002787775.1:0.050500293,GB_GCA_002379495.1:0.067985812):0.197738664,(GB_GCA_002435795.1:0.231399383,((GB_GCA_002163155.1:0.083092031,(RS_GCF_000210915.2:0.047002888,(GB_GCA_002366565.1:0.033412021,GB_GCA_002753895.1:0.028641433):0.017502457):0.039902195):0.110737969,(RS_GCF_000447755.1:0.147497965,((RS_GCF_000447795.1:0.123771744,(GB_GCA_001874305.1:0.070087785,RS_GCF_000447775.1:0.052399276):0.047857385):0.026741201,((GB_GCA_002338505.1:0.084376176,GB_GCA_002686115.1:0.054298929):0.089825118,RS_GCF_000443995.1:0.131873276):0.023158585):0.088412733):0.042634803):0.034197204):0.022042985):0.017385589):0.020178529):0.027889694):0.021650978):0.062569608):0.383055561):0.053260111):0.037888746,((M_DeepCast_100m_m2_010:0.007484379,K_Offshore_120m_m2_196:0.002458783):0.521586338,(GB_GCA_001798265.1:0.40228591,(GB_GCA_001798105.1:0.233860879,GB_GCA_001798085.1:0.189237549):0.188139672):0.059008547):0.038702716):0.043670099,((GB_GCA_001799195.1:0.537039007,(GB_GCA_002343545.1:0.531385915,(GB_GCA_002343335.1:0.246495645,GB_GCA_002787535.1:0.265106898):0.307196237):0.059363814):0.041515226,(GB_GCA_002343185.1:0.607821827,((M_surface_10_m2_064:0.211450997,GB_GCA_001907975.1:0.222443499):0.343524988,((K_Offshore_80m_m2_119:0.297443313,(GB_GCA_002725955.1:0.256432329,(GB_GCA_001748245.1:0.203827488,GB_GCA_900177345.1:0.174128067):0.051623882):0.093048783):0.056961443,(GB_GCA_002711925.1:0.364844047,GB_GCA_002238945.1:0.526820876):0.062893886):0.173204982):0.1015115):0.049504711):0.028580201):0.042222482):0.022907125):0.026240133,((((GB_GCA_002347965.1:0.62904859,(GB_GCA_002420165.1:0.225757738,(RS_GCF_000284315.1:0.213938326,(RS_GCF_000299235.1:0.008828382,RS_GCF_900198525.1:0.011552182):0.160333854):0.090676305):0.361741017):0.09815406,((((((GB_GCA_002172385.1:0.00803038,GB_GCA_002701605.1:0.007773364):0.129325606,(GB_GCA_002697665.1:0.025565583,GB_GCA_002715585.1:0.027051369):0.134815497):0.099198373,(GB_GCA_002311855.1:0.172517867,(GB_GCA_002701925.1:0.115700278,(GB_GCA_002708105.1:0.081514345,(GB_GCA_002167555.1:0.079406792,GB_GCA_002701865.1:0.070155976):0.024230611):0.062425276):0.073075055):0.054151811):0.41922756,(GB_GCA_001443445.1:0.175807114,(GB_GCA_001775255.1:0.115099114,GB_GCA_002352485.1:0.132238657):0.096295201):0.112547385):0.165312953,((RS_GCF_001547735.1:0.414000507,((GB_GCA_002348105.1:0.368289393,((RS_GCF_000010985.1:0.18758549,(RS_GCF_000183405.1:0.23765347,(GB_GCA_002338145.1:0.087292926,RS_GCF_000218625.1:0.082252332):0.163671229):0.03447434):0.035149654,(((RS_GCF_000025725.1:0.104368466,(GB_GCA_002452335.1:0.055707219,GB_GCA_002452405.1:0.085525126):0.073106178):0.125921505,(GB_GCA_001603805.1:0.142235955,RS_GCF_000421105.1:0.14165607):0.069456013):0.069019039,RS_GCF_900157005.1:0.34786406):0.046139098):0.048526189):0.170385898,(RS_GCF_000469585.1:0.191889527,RS_GCF_000177635.2:0.180931966):0.305882964):0.061100058):0.038693823,((((RS_GCF_900188395.1:0.076732746,(RS_GCF_001968985.1:0.031827603,RS_GCF_000421485.1:0.029121452):0.039142354):0.063420604,(RS_GCF_000191045.1:0.085767183,RS_GCF_000185805.1:0.115287308):0.063223148):0.274666605,((((RS_GCF_000173615.1:0.010636327,RS_GCF_000020325.1:0.014484662):0.084771683,(RS_GCF_000619805.1:0.028221592,RS_GCF_000021545.1:0.021597797):0.063732107):0.094264423,(RS_GCF_000021565.1:0.09206005,(RS_GCF_900215515.1:0.054220879,(RS_GCF_000703045.1:0.007135201,RS_GCF_000703085.1:0.00521183):0.053578724):0.043673714):0.082750249):0.167683889,((GB_GCA_002341805.1:0.130721626,(RS_GCF_000213785.1:0.007482937,RS_GCF_000020785.1:0.015860013):0.08498589):0.263209833,(RS_GCF_000008625.1:0.180889286,(RS_GCF_900142435.1:0.148357932,((UBA11096:0.138811943,(RS_GCF_000025605.1:0.150145146,(RS_GCF_000702425.1:0.083351985,RS_GCF_000512735.1:0.072178767):0.078882226):0.038297741):0.021978024,(RS_GCF_900215655.1:0.076849401,RS_GCF_000164905.1:0.085191232):0.073206252):0.025454216):0.09164427):0.073935103):0.129883134):0.115859575):0.085347714,((((RS_GCF_000021725.1:0.06065156,((RS_GCF_002335445.1:0.032175903,RS_GCF_000523355.1:0.056391412):0.048435409,RS_GCF_000170735.1:0.077384515):0.023230035):0.18130347,(GB_GCA_002428055.1:0.301539751,((((((GB_GCA_002328495.1:0.05996246,((RS_GCF_000024885.1:0.031259204,RS_GCF_000265295.1:0.03075689):0.020436241,((RS_GCF_001548035.1:0.022203378,(RS_GCF_000813345.1:0.017078855,((GB_GCA_002307095.1:0.014628365,(GB_GCA_000743525.1:0.010288949,(RS_GCF_000568815.1:0.010309865,RS_GCF_001723605.1:0.003989879):0.003945722):0.007825078):0.011233448,(RS_GCF_002309535.1:0.005669922,RS_GCF_002162315.1:0.008122404):0.020580199):0.009481733):0.012091402):0.013041882,(GB_GCA_002452855.1:0.040334244,(GB_GCA_002382085.1:0.009473539,GB_GCA_001602955.1:0.009931752):0.051549167):0.013116053):0.01162615):0.025245371):0.092496679,(RS_GCF_000597725.1:0.100543998,(GB_GCA_002469305.1:0.07129051,GB_GCA_002742765.1:0.06801179):0.023366702):0.045285639):0.058025809,(GB_GCA_002352945.1:0.149985578,GB_GCA_002746565.1:0.170423419):0.045112493):0.03534303,(((((RS_GCF_000816345.1:0.030235172,RS_GCF_000816185.1:0.057918327):0.021574987,(RS_GCF_000816245.1:0.025236975,((((RS_GCF_000816225.1:0.007097236,RS_GCF_001761945.1:0.016773421):0.001731854,(RS_GCF_000816405.1:0.003276829,RS_GCF_002179635.1:0.009644117):0.001868639):0.00321054,RS_GCF_000816305.1:0.018612146):0.00208449,RS_GCF_001705345.1:0.011130667):0.008762645):0.012321323):0.011127486,RS_GCF_000816785.1:0.024406553):0.070769514,(RS_GCF_002238335.1:0.183382967,(RS_GCF_002104335.1:0.105355983,((RS_GCF_002080395.1:0.029679241,(RS_GCF_002738235.1:0.0199908,RS_GCF_000620965.1:0.01819429):0.016296932):0.071933055,((RS_GCF_002179165.1:0.03497832,(RS_GCF_002024185.1:0.00571076,(RS_GCF_002020035.1:0.003549533,RS_GCF_001488695.1:0.008143717):0.003675768):0.026987514):0.011139312,((GB_GCA_000163995.1:0.021766652,RS_GCF_001878485.1:0.013082987):0.011080099,RS_GCF_001687475.1:0.070546423):0.019502655):0.031070999):0.013378646):0.028555412):0.02732393):0.105711801,((((RS_GCF_000788295.1:0.00607126,RS_GCF_002220735.1:0.010486519):0.139920777,((RS_GCF_900063025.1:0.114466754,(RS_GCF_000374605.1:0.114383293,RS_GCF_000597805.1:0.120328892):0.052035965):0.035229775,(RS_GCF_001190745.1:0.150145883,RS_GCF_000017585.1:0.13110543):0.047126978):0.028951269):0.027980823,(((((RS_GCF_002139935.1:0.017412969,RS_GCF_002139855.1:0.035567925):0.015123073,RS_GCF_002139915.1:0.017768749):0.009599695,RS_GCF_002139875.1:0.020744743):0.069049684,(RS_GCF_000736415.1:0.054648249,((RS_GCF_900116585.1:0.002606131,(RS_GCF_001486965.1:0.003666451,RS_GCF_001643975.1:0.016169064):0.003179291):0.045579384,(RS_GCF_000015085.1:0.01685082,RS_GCF_000495505.1:0.010865543):0.041664973):0.020747746):0.029742676):0.03732404,GB_GCA_002317305.1:0.252936521):0.043006382):0.018278202,((RS_GCF_000313615.1:0.004605007,(RS_GCF_000174175.1:0.014571345,RS_GCF_000175655.1:0.007030957):0.003375412):0.100307172,((RS_GCF_000376325.1:0.05474123,(RS_GCF_002165825.1:0.014365174,(RS_GCF_002114545.1:0.009951809,RS_GCF_001298465.1:0.010103856):0.007626115):0.061690483):0.031014531,(RS_GCF_000705255.1:0.082759571,(RS_GCF_002021925.1:0.006439815,RS_GCF_002021985.1:0.005667492):0.089917205):0.03768734):0.02914656):0.050566982):0.036167094):0.094455935):0.060761573,(((RS_GCF_900115615.1:0.163740839,(GB_GCA_002049495.1:0.228938413,(RS_GCF_000186245.1:0.15850502,(GB_GCA_000830175.1:0.178159553,((GB_GCA_002412865.1:0.126909795,(GB_GCA_001493195.1:0.106815738,(GB_GCA_002483605.1:0.019842232,GB_GCA_002424475.1:0.029495516):0.042792016):0.031327174):0.069729616,(GB_GCA_002311915.1:0.170145352,(GB_GCA_002742845.1:0.082035127,((GB_GCA_002085305.1:0.036865713,((RS_GCF_000296775.1:0.04147272,GB_GCA_002281755.1:0.069670486):0.012997171,(GB_GCA_002733215.1:0.048970373,GB_GCA_002733355.1:0.053054065):0.013282633):0.007933316):0.013463903,(RS_GCF_001595645.1:0.018706741,(RS_GCF_000010345.1:0.008363353,RS_GCF_000987835.1:0.014986526):0.020982913):0.040738362):0.029348495):0.032855231):0.025455996):0.027689779):0.037126559):0.073044763):0.051774525):0.028433906,(RS_GCF_900176045.1:0.071298593,RS_GCF_000010325.1:0.074126569):0.133731427):0.030512896,(((GB_GCA_000830255.1:0.221665072,(GB_GCA_002733885.1:0.178464389,((GB_GCA_002282015.1:0.071857653,((GB_GCA_002633015.1:0.029502745,(RS_GCF_000183725.1:0.02078733,(GB_GCA_001830725.1:0.013952688,GB_GCA_000310245.1:0.018543022):0.014763942):0.009150811):0.023561369,(GB_GCA_000747095.1:0.022308085,GB_GCA_002327465.1:0.032979866):0.030856906):0.026787438):0.098730672,(GB_GCA_002085085.1:0.117022321,(((GB_GCA_001829625.1:0.002905123,GB_GCA_002742775.1:0.008607473):0.080101684,((GB_GCA_002781365.1:0.045026267,(GB_GCA_001873135.1:0.042468217,GB_GCA_002428085.1:0.065417417):0.015842482):0.027101407,((RS_GCF_000147355.1:0.077448492,(GB_GCA_002733945.1:0.016773108,GB_GCA_002335055.1:0.018351462):0.069245124):0.027411431,((RS_GCF_000445475.1:0.069315,(GB_GCA_002732645.1:0.046107189,RS_GCF_000242915.1:0.035693369):0.011309704):0.012922248,GB_GCA_002733155.1:0.097160654):0.013962017):0.01276409):0.014030939):0.019470251,((GB_GCA_001829785.1:0.039919092,((GB_GCA_001829715.1:0.008891139,GB_GCA_001829795.1:0.006985818):0.041991765,(GB_GCA_001829675.1:0.038868861,(RS_GCF_000012965.1:0.046250417,GB_GCA_002452425.1:0.052835074):0.017713108):0.007919748):0.013421795):0.013301991,GB_GCA_002452895.1:0.034963105):0.037875366):0.083780273):0.017420643):0.02572909):0.059754607):0.051352577,GB_GCA_000276965.1:0.335553073):0.036111094,(GB_GCA_002421845.1:0.153698579,(((GB_GCA_002733685.1:0.114859579,GB_GCA_002163065.1:0.097384755):0.033006165,((((RS_GCF_002701265.1:0.042088385,(RS_GCF_002837275.1:0.024934207,(RS_GCF_900168035.1:0.006648999,RS_GCF_002723475.1:0.009273605):0.033268353):0.025061563):0.051640184,(((RS_GCF_001878855.1:0.008464382,GB_GCA_002470185.1:0.009774733):0.048142282,(RS_GCF_001956695.1:0.025227074,GB_GCA_002685075.1:0.042314912):0.025033274):0.026242438,((RS_GCF_900187115.1:0.035064528,(((RS_GCF_000522465.1:0.030350929,RS_GCF_000585155.1:0.02776131):0.02010805,(RS_GCF_001572875.1:0.044111362,(RS_GCF_001572955.1:0.042276634,(RS_GCF_001695195.1:0.007489106,RS_GCF_001695395.1:0.012341131):0.051009447):0.027115743):0.014965929):0.024056592,RS_GCF_000585115.1:0.04452114):0.051077788):0.020435029,(RS_GCF_000284235.1:0.019572204,GB_GCA_002452915.1:0.019880321):0.019532107):0.060766269):0.022213127):0.010668312,(RS_GCF_000935065.1:0.065197159,RS_GCF_001895145.1:0.053957566):0.026062835):0.015598451,(RS_GCF_000092245.1:0.096542531,GB_GCA_001655195.1:0.075681752):0.015551361):0.020646501):0.025547729,GB_GCA_002382325.1:0.091911589):0.070348286):0.121046987):0.027673082):0.028900821):0.027216366,(((((((RS_GCF_000259255.1:0.024669776,(((RS_GCF_002026625.1:0.006341635,(((((RS_GCF_002026455.1:0.007611651,RS_GCF_002027125.1:0.005021036):0.001038835,(RS_GCF_002026675.1:0.007787381,(RS_GCF_002026785.1:0.006026596,(RS_GCF_002012755.1:0.007275989,RS_GCF_002026645.1:0.006219762):0.002254084):0.001681912):0.000903999):0.002253497,((((((((((RS_GCF_002532995.1:0.006406761,(RS_GCF_002534385.1:0.006388844,(RS_GCF_002012805.1:0.006663702,RS_GCF_002013065.1:0.006081368):0.0017019):0.001610394):0.001424254,((RS_GCF_002832255.1:0.006681986,(RS_GCF_002012495.1:0.005197079,RS_GCF_001998165.1:0.007337339):0.001412119):0.001633313,(RS_GCF_002532915.1:0.0060155,RS_GCF_002026835.1:0.002837463):0.001357162):0.000655046):0.001058795,RS_GCF_002012965.1:0.00746352):0.000870419,RS_GCF_002013055.1:0.006767263):0.000727488,(((RS_GCF_001998125.1:0.009044112,RS_GCF_001999845.1:0.0049659):0.00179422,(RS_GCF_002012795.1:0.007144297,RS_GCF_002013035.1:0.005286964):0.001047067):0.001054379,(RS_GCF_002026705.1:0.005594208,(((RS_GCF_002026895.1:0.004799473,RS_GCF_001998385.1:0.006173005):0.001736599,((((RS_GCF_001997995.1:0.006193547,((RS_GCF_002026505.1:0.006476932,RS_GCF_002012575.1:0.006703315):0.00183223,(RS_GCF_001998285.1:0.005261946,RS_GCF_000192335.1:0.007017077):0.001196994):0.001151273):0.001395785,(RS_GCF_002533375.1:0.006079223,RS_GCF_002026985.1:0.00857635):0.002434699):0.000996512,RS_GCF_900149805.1:0.004224671):0.00135027,(RS_GCF_001998405.1:0.005869335,(RS_GCF_002026545.1:0.005027382,RS_GCF_002026805.1:0.004387355):0.001690647):0.001288547):0.001470648):0.001172845,RS_GCF_002534215.1:0.009717492):0.002556213):0.00136354):0.001733254):0.000472766,(RS_GCF_002026595.1:0.00700348,(RS_GCF_002005525.1:0.00674117,RS_GCF_002832575.1:0.006122042):0.001837539):0.001209238):0.000973524,(((RS_GCF_002534105.1:0.009091803,RS_GCF_001998295.1:0.005284624):0.001566386,(RS_GCF_002013205.1:0.00697423,RS_GCF_002026665.1:0.007104258):0.001651634):0.001273619,(RS_GCF_002534235.1:0.006902022,((RS_GCF_002533335.1:0.00632734,(RS_GCF_002532975.1:0.004610873,RS_GCF_002012885.1:0.006728089):0.002197765):0.001392351,(RS_GCF_002026445.1:0.005191207,RS_GCF_001998045.1:0.008354941):0.001746369):0.000809832):0.001474496):0.000940218):0.000580567,((RS_GCF_002533985.1:0.003681036,RS_GCF_002026755.1:0.006677228):0.002129605,((RS_GCF_002027085.1:0.006860183,(RS_GCF_002012405.1:0.006768991,RS_GCF_002012565.1:0.007640436):0.002370182):0.002158531,((RS_GCF_002532605.1:0.004864463,RS_GCF_002026955.1:0.008259071):0.001453915,(RS_GCF_002012715.1:0.004565469,RS_GCF_002026745.1:0.008166025):0.001763515):0.000447717):0.001317161):0.000265431):0.001213008,(RS_GCF_002533195.1:0.007052817,(RS_GCF_002832295.1:0.008116323,(RS_GCF_002026925.1:0.00660988,RS_GCF_002027025.1:0.004919576):0.001728002):0.001445468):0.0015756):0.00051141,(RS_GCF_002026885.1:0.006262939,RS_GCF_002533295.1:0.007933472):0.002501936):0.000930405):0.000271069,(RS_GCF_002026585.1:0.008626002,(RS_GCF_002026825.1:0.005734429,RS_GCF_002026725.1:0.006768117):0.001370912):0.001008347):0.001323371,(((((RS_GCF_002832135.1:0.009963852,RS_GCF_002832645.1:0.007188311):0.002053856,(((((RS_GCF_001940015.1:0.009996709,(RS_GCF_002831955.1:0.008186408,(RS_GCF_001939635.1:0.006408937,RS_GCF_001189835.1:0.005034059):0.003133935):0.002424868):0.00144339,RS_GCF_002191215.1:0.006579583):0.001376075,RS_GCF_000008525.1:0.008433896):0.00158618,RS_GCF_002831925.1:0.006227139):0.002006125,RS_GCF_002831985.1:0.009752537):0.001259117):0.000922058,(RS_GCF_002832525.1:0.007797365,RS_GCF_002832405.1:0.008561064):0.001149624):0.000888824,(RS_GCF_002026865.1:0.007071236,RS_GCF_002832615.1:0.00829968):0.001911475):0.001417682,RS_GCF_000091345.1:0.005859025):0.001593949):0.002602038):0.010550525,(RS_GCF_000009305.1:0.016985061,(GB_GCA_000590775.1:0.00639272,RS_GCF_001653455.1:0.005312517):0.006049236):0.008408449):0.046424278,RS_GCF_000259275.1:0.022608609):0.015602827):0.151350117,(RS_GCF_000200595.1:0.117495427,(RS_GCF_000263275.1:0.091346133,(RS_GCF_000187625.1:0.120950613,(RS_GCF_001283065.1:0.038883973,RS_GCF_001282945.1:0.034609054):0.068619131):0.034448899):0.028200112):0.151333816):0.092994287,((RS_GCF_002272835.1:0.085246777,(RS_GCF_002272785.1:0.087764667,(RS_GCF_002272865.1:0.096920937,(RS_GCF_002272895.1:0.047353053,RS_GCF_002272825.1:0.060101433):0.019865352):0.021737685):0.017318007):0.01851439,RS_GCF_002272795.1:0.084580541):0.063604995):0.025853585,(RS_GCF_000091985.1:0.204498299,(RS_GCF_000509365.1:0.113327905,(RS_GCF_000507845.1:0.17075906,(RS_GCF_001677375.1:0.09977534,RS_GCF_000507865.1:0.129290188):0.035091184):0.022038715):0.099363268):0.027296215):0.025702957,((RS_GCF_001693335.1:0.12156149,RS_GCF_000518225.1:0.108426064):0.11537623,((RS_GCF_000765665.1:0.105972431,((RS_GCF_000007905.1:0.05862866,(RS_GCF_000765685.1:0.066552626,RS_GCF_000762845.1:0.04879919):0.03581572):0.015830446,((RS_GCF_000349975.1:0.009937172,RS_GCF_000765825.1:0.005776436):0.070090004,RS_GCF_000763135.1:0.090810082):0.01238168):0.042054369):0.071507793,(RS_GCF_002287135.1:0.11347402,RS_GCF_001602095.1:0.125540634):0.091748962):0.052714311):0.024874207):0.030032159,((RS_GCF_002272875.1:0.033057684,RS_GCF_002272925.1:0.039170967):0.215072566,(RS_GCF_000762875.1:0.173072873,(RS_GCF_000765885.1:0.036131965,(RS_GCF_000686565.1:0.004495054,RS_GCF_001999985.1:0.005867193):0.026140087):0.107456414):0.098573753):0.104861519):0.05778027,(RS_GCF_000196135.1:0.170093587,(((RS_GCF_000687535.1:0.0385349,GB_GCA_002297555.1:0.043204487):0.038632874,(RS_GCF_000158455.1:0.040238182,RS_GCF_000765695.1:0.039278562):0.040119245):0.037023263,((RS_GCF_001298065.1:0.046289612,RS_GCF_000162575.1:0.043201628):0.034875586,RS_GCF_000765745.1:0.107439794):0.021213441):0.131093088):0.034713682):0.088331958):0.037883593):0.077428308):0.345421155,((RS_GCF_002119425.1:0.064532656,(RS_GCF_000517565.1:0.003364391,RS_GCF_900101285.1:0.001760619):0.055122323):0.251760006,(RS_GCF_000744435.1:0.106132977,(RS_GCF_000420385.1:0.07958479,(RS_GCF_000526195.1:0.046564997,RS_GCF_000194135.1:0.049493454):0.062513273):0.038389958):0.157642325):0.237571747):0.050128057,GB_GCA_000403075.1:0.723782308):0.048031454):0.043018445):0.029480484):0.029968619,((((GB_GCA_002780065.1:5e-09,(GB_GCA_001871695.1:0.000344632,UBA8481:0.001498152):0.000366961):0.565388449,GB_GCA_001784175.1:0.642630892):0.112575322,((((GB_GCA_001791795.1:0.071738667,GB_GCA_002423385.1:0.054860178):0.539638315,((GB_GCA_001872985.1:0.239229273,(GB_GCA_002839435.1:0.040387072,(GB_GCA_001787855.1:0.023537228,(UBA8953:0.012971883,GB_GCA_002839445.1:0.002551192):0.016184704):0.029569187):0.161821951):0.353902638,(GB_GCA_002422125.1:0.312320434,GB_GCA_002402105.1:0.308653569):0.400433461):0.050474162):0.053444924,((((M_DeepCast_50m_m1_120:0.251895971,GB_GCA_002721975.1:0.229189216):0.15474289,((((GB_GCA_002441565.1:0.248006432,GB_GCA_000989195.1:0.290107188):0.047332471,(GB_GCA_001468865.1:0.309931774,GB_GCA_000385635.1:0.316219897):0.054716469):0.044373856,((GB_GCA_000996695.1:0.410804062,(UBA12474:0.316917761,(UBA12444:0.153519958,UBA12395:0.16066408):0.088292331):0.122366458):0.067444418,RS_GCF_000513475.1:0.306744632):0.055876875):0.0284272,(GB_GCA_000989525.1:0.308093021,(UBA12438:0.278182436,GB_GCA_001771315.1:0.269117178):0.080736163):0.028393073):0.033985632):0.071028609,((UBA12433:0.319751977,((GB_GCA_001468925.1:0.116690502,GB_GCA_000989185.1:0.107417316):0.185902621,(K_Offshore_120m_m2_035:0.335162199,((GB_GCA_001468855.1:0.169247853,K_DeepCast_35m_m1_037:0.238739588):0.081395797,(GB_GCA_000992305.1:0.240160331,GB_GCA_000989955.1:0.244449833):0.047592604):0.027082306):0.040648359):0.032688444):0.035290084,(GB_GCA_002401785.1:0.357348311,K_Offshore_40m_m1_063:0.426833616):0.078026763):0.092235831):0.396200058,(GB_GCA_002309575.1:0.115915797,(GB_GCA_002310995.1:0.024937797,GB_GCA_002310035.1:0.034135633):0.102525517):0.561805989):0.082938809):0.031451807,(((GB_GCA_002328585.1:0.23585261,(GB_GCA_002407865.1:0.20105397,((GB_GCA_001829455.1:0.099557637,GB_GCA_001829495.1:0.114171036):0.119581091,(GB_GCA_002839375.1:0.1847126,(GB_GCA_002839285.1:0.120453693,(GB_GCA_002425885.1:0.011097659,GB_GCA_002418835.1:0.00842271):0.098756547):0.122016734):0.033771718):0.044685441):0.04581144):0.206917548,(RS_GCF_000266885.1:0.536041639,((RS_GCF_000243335.1:0.254306049,(GB_GCA_002730875.1:0.029177095,(GB_GCA_002378225.1:0.016202059,GB_GCA_002717505.1:0.028637873):0.024500117):0.21165629):0.229454131,(GB_GCA_002333425.1:0.208025895,((GB_GCA_002786225.1:0.200388564,(((RS_GCF_000332495.1:0.008253186,(RS_GCF_000332515.2:0.006712423,RS_GCF_000332455.1:0.009579579):0.006704629):0.00960956,(RS_GCF_002812125.1:0.013355108,(RS_GCF_002811945.1:0.015618716,RS_GCF_000347075.1:0.009371828):0.00573915):0.004382257):0.016996302,(RS_GCF_000017685.1:0.014769171,(RS_GCF_000332475.2:0.016572765,RS_GCF_002812165.1:0.020475724):0.007069775):0.009344285):0.190446346):0.077939588,(((RS_GCF_002811845.1:0.014435711,RS_GCF_001729245.1:0.013570907):0.020993337,(RS_GCF_002811955.1:0.034171128,((((RS_GCF_000244735.1:0.021687582,(RS_GCF_001652525.2:0.015303952,(RS_GCF_000306675.1:0.012544467,(RS_GCF_000346955.1:0.009985592,RS_GCF_000243815.2:0.004588709):0.004410598):0.002791437):0.006401336):0.012483247,(RS_GCF_000306255.2:0.012596502,(RS_GCF_000243695.2:0.008980277,RS_GCF_000092565.1:0.009628062):0.006277383):0.025693043):0.00566791,(RS_GCF_000347175.1:0.008349396,RS_GCF_000332415.1:0.01491253):0.015937166):0.009784009,(RS_GCF_002811925.1:0.008659918,RS_GCF_000243735.2:0.005571962):0.013102427):0.008356694):0.008241637):0.088848555,(RS_GCF_002811875.1:0.072810029,((RS_GCF_000306235.2:0.011269604,(RS_GCF_000243675.2:0.012421354,RS_GCF_000243715.2:0.006891138):0.008320212):0.046682129,(RS_GCF_000306115.2:0.039942372,(RS_GCF_000347035.1:0.008401616,((RS_GCF_002811475.1:0.010216719,RS_GCF_000526875.1:0.009556152):0.001987926,((RS_GCF_002812045.1:0.007913719,(RS_GCF_002811765.1:0.006853949,RS_GCF_002150035.1:0.010999872):0.00212569):0.004745603,RS_GCF_002812205.1:0.010231532):0.003592737):0.004645931):0.034205035):0.038147663):0.035189936):0.071306394):0.122311155):0.040614452):0.17730747):0.099337383):0.081125728):0.12132023,(((UBA12135:6e-09,GB_GCA_001829375.1:0.000350603):0.578034054,(GB_GCA_000431595.1:0.066094391,(RS_GCF_000325665.1:0.052653253,(RS_GCF_000518245.1:0.033885465,((RS_GCF_002379365.1:0.005605021,(RS_GCF_000384655.1:0.007761524,RS_GCF_000092845.1:0.007032141):0.002165552):0.023739796,((RS_GCF_001746225.1:0.004538739,(RS_GCF_000316195.1:0.004794985,RS_GCF_001746205.1:0.005567106):0.002887821):0.010024559,(RS_GCF_001676785.2:0.004628463,(RS_GCF_001049755.1:0.003486251,RS_GCF_000223215.1:0.007348261):0.002836198):0.008217202):0.015210363):0.01070518):0.028805829):0.036828159):0.493613152):0.115234766,(((GB_GCA_001829125.1:0.236313908,GB_GCA_001829335.1:0.273210865):0.322558441,(((GB_GCA_000808095.1:0.025964608,((RS_GCF_000170955.2:0.027194525,(((RS_GCF_001922545.1:0.008148526,(RS_GCF_000300045.1:0.003485279,RS_GCF_000196215.1:0.011273441):0.001621298):0.010544605,RS_GCF_900099615.1:0.024640705):0.003339661,(RS_GCF_000962775.1:0.0157668,RS_GCF_000181895.2:0.020625083):0.004451809):0.003190795):0.003474808,(RS_GCF_001945665.1:0.014175842,(RS_GCF_000222305.1:0.015775266,(RS_GCF_000181875.2:0.007453667,RS_GCF_000008685.2:0.002669972):0.007972635):0.004145697):0.011035774):0.018135892):0.106269283,((RS_GCF_000500045.1:0.042646855,(RS_GCF_000500065.1:0.012411704,(RS_GCF_000019685.1:0.002089852,RS_GCF_000568715.1:0.003094179):0.01042186):0.033085423):0.024884913,(RS_GCF_001936255.1:0.052465762,(RS_GCF_000445425.4:0.073656983,((RS_GCF_001660005.1:0.009776438,RS_GCF_000568795.1:0.011788121):0.020453846,((RS_GCF_000512145.1:0.008390902,RS_GCF_000012085.2:0.007635537):0.022168918,RS_GCF_000518125.1:0.055819531):0.008084405):0.006764957):0.006772277):0.017883129):0.083175503):0.458385315,(RS_GCF_000184345.1:0.319376688,(((UBA9848:0.528719843,((((((UBA8956:0.086309477,RS_GCF_000236685.1:0.077735258):0.025797769,((GB_GCA_001603115.1:0.047100235,(GB_GCA_001896735.1:0.029604329,RS_GCF_000190435.1:0.027944373):0.025650734):0.033830745,(GB_GCA_001604325.1:0.048536541,GB_GCA_001603105.1:0.049616496):0.1259215):0.027908414):0.05519219,GB_GCA_002396025.1:0.279495413):0.050771069,(RS_GCF_000208385.1:0.211530348,(GB_GCA_001604275.1:0.094431314,(GB_GCA_002428625.1:0.101380318,(GB_GCA_002839355.1:0.007606749,GB_GCA_002839335.1:0.00629615):0.099079373):0.133092321):0.023118278):0.026974549):0.036667866,(GB_GCA_002308475.1:0.142379952,(UBA9732:0.105591006,GB_GCA_001940825.1:0.081513905):0.041603741):0.145191814):0.028135708,(GB_GCA_001604265.1:0.162555225,(GB_GCA_002405195.1:0.1553452,GB_GCA_002452215.1:0.122216273):0.101439442):0.092900122):0.075453337):0.152451499,(((((RS_GCF_000219725.1:0.113622031,(GB_GCA_002293455.1:0.130088817,((RS_GCF_000297095.1:0.06424364,RS_GCF_000214375.1:0.064400619):0.048247287,(RS_GCF_000214355.1:0.124751859,UBA8127:0.144012654):0.032560982):0.034401722):0.043398508):0.02254176,(GB_GCA_001830195.1:0.000271996,(GB_GCA_001831045.1:6e-09,(UBA12037:6e-09,GB_GCA_001831025.1:0.000296145):5e-09):0.000283073):0.138630895):0.086999797,(((GB_GCA_001604385.1:0.097930393,GB_GCA_001604405.1:0.102146435):0.076507889,(((RS_GCF_000187105.1:0.096944295,RS_GCF_000604125.1:0.354714731):0.042320895,(RS_GCF_000175895.1:0.011299805,(RS_GCF_000413035.1:0.014080664,RS_GCF_000775995.1:0.008035862):0.009010011):0.141541241):0.030134827,((RS_GCF_000447675.1:0.078946212,(RS_GCF_000755145.1:0.018914904,RS_GCF_000008185.1:0.017259321):0.054165613):0.087943803,GB_GCA_002749205.1:0.239981622):0.044107795):0.096202705):0.031385127,(((((RS_GCF_000413055.1:0.084702931,RS_GCF_000468055.1:0.079211773):0.094839881,GB_GCA_001885315.1:0.199048467):0.025747312,UBA11004:0.216580604):0.01880052,RS_GCF_000212415.1:0.136812563):0.017757491,((GB_GCA_001603145.1:0.115056598,GB_GCA_002308875.1:0.097806008):0.075439553,(((GB_GCA_002350955.1:0.030200633,GB_GCA_002391235.1:0.022863465):0.152063688,(GB_GCA_002319875.1:0.14618105,(((RS_GCF_900167145.1:0.084507324,(GB_GCA_002437725.1:0.092883109,(GB_GCA_002350235.1:0.01333952,GB_GCA_002478955.1:0.01101873):0.08864224):0.030777609):0.050847189,(GB_GCA_002296785.1:0.11348699,(GB_GCA_002315375.1:0.166269091,((RS_GCF_000260795.1:0.010096822,RS_GCF_000619925.1:0.009734335):0.081109556,(GB_GCA_002395155.1:0.075331302,(GB_GCA_002350445.1:0.079194025,(RS_GCF_000421345.1:0.020519776,(RS_GCF_900113965.1:0.01565895,RS_GCF_900111035.1:0.017002569):0.011986091):0.038567431):0.01355524):0.022985894):0.036834078):0.024720345):0.038182681):0.028495792,((RS_GCF_000413015.1:0.016950838,RS_GCF_000468115.1:0.01380536):0.104304239,(GB_GCA_002314445.1:0.046657634,GB_GCA_002399405.1:0.044068131):0.0432232):0.059167104):0.028580125):0.017958398):0.02631557,((RS_GCF_000195275.1:0.113350554,((GB_GCA_002373325.1:0.082014557,(GB_GCA_002309305.1:0.081143776,GB_GCA_002396325.1:0.066286539):0.015975742):0.040946869,(GB_GCA_002393865.1:0.115226549,(GB_GCA_002448445.1:0.101902513,UBA10258:0.133739911):0.017667969):0.015315328):0.02243058):0.078053019,(((UBA9738:0.071861787,(GB_GCA_002392405.1:0.056069401,(GB_GCA_002477955.1:0.010908121,RS_GCF_900167025.1:0.002237308):0.056677928):0.031229402):0.050241334,((GB_GCA_002404895.1:0.095544721,(GB_GCA_002368605.1:0.029856097,GB_GCA_002393835.1:0.032722342):0.040518513):0.027289954,RS_GCF_000255555.1:0.143711351):0.023395018):0.029152653,GB_GCA_002369025.1:0.110953838):0.047527446):0.027863034):0.076401208):0.028091342):0.067498879):0.093605494):0.036407859,GB_GCA_002307015.1:0.258335662):0.02512991,((GB_GCA_001829185.1:0.182410836,(GB_GCA_002412825.1:0.108176764,(GB_GCA_001830645.1:0.107178381,(GB_GCA_002839315.1:0.068710579,GB_GCA_002839245.1:0.066076945):0.06164302):0.027786789):0.040404127):0.114136841,(GB_GCA_002307245.1:0.177337576,((GB_GCA_002427685.1:0.042899296,(UBA8197:0.104614386,(GB_GCA_002435985.1:0.061026937,(GB_GCA_002425765.1:0.030285476,GB_GCA_002441395.1:0.033350651):0.015877906):0.016023147):0.021842526):0.140960762,((UBA11090:0.027325076,GB_GCA_002839205.1:0.022868535):0.070110582,(GB_GCA_001603165.1:0.029898237,(GB_GCA_002428725.1:0.035555376,GB_GCA_002383375.1:0.033373672):0.011726564):0.09001649):0.069871559):0.082904789):0.048707851):0.089427752):0.082740645):0.022682695,((((RS_GCF_000378205.1:0.00608015,RS_GCF_000143985.1:0.005224521):0.243468117,(UBA9216:0.25118794,(RS_GCF_001749745.1:0.096077836,RS_GCF_002087085.1:0.086578506):0.137963811):0.036239977):0.045469201,(((RS_GCF_000758165.1:0.206276221,RS_GCF_000507245.1:0.235263258):0.077586305,(RS_GCF_000242595.2:0.271234378,(GB_GCA_002313505.1:0.126620041,(RS_GCF_000373545.1:0.024686947,RS_GCF_900156105.1:0.032620501):0.13340866):0.163576856):0.051773194):0.058460155,(RS_GCF_000426705.1:0.301368098,((GB_GCA_002408085.1:0.092025139,GB_GCA_002084805.1:0.109629155):0.140373363,(GB_GCA_002084135.1:0.188795039,(GB_GCA_002352375.1:0.104934926,GB_GCA_002748225.1:0.12939448):0.042843648):0.164631274):0.067112099):0.052624634):0.029723131):0.028804263,(GB_GCA_001829505.1:0.25443741,GB_GCA_002238925.1:0.461627789):0.116398911):0.024039158):0.043159038):0.055256589):0.099729768):0.114077347,((RS_GCF_900112165.1:0.433981829,(GB_GCA_001829415.1:0.119384682,GB_GCA_001829395.1:0.094603427):0.236562344):0.299860268,(GB_GCA_001829155.1:0.496684206,GB_GCA_002450905.1:0.442400988):0.077267536):0.046228772):0.028838398):0.040418633):0.069209448):0.024417618):0.025877906,(((((((GB_GCA_002313635.1:0.003196194,GB_GCA_002320375.1:0.004383337):0.613526792,(((RS_GCF_000165505.1:0.116680644,(GB_GCA_002342785.1:0.02614262,(RS_GCF_000426625.1:0.017525611,GB_GCA_002084825.1:0.019447078):0.011039274):0.16300517):0.040771094,(((((UBA10773:0.006971254,(RS_GCF_002356455.1:0.007803813,RS_GCF_000158315.2:0.011147725):0.004499481):0.056377109,(RS_GCF_000158195.2:0.040924995,RS_GCF_900015295.1:0.075889766):0.031425426):0.03545206,((RS_GCF_001597335.1:0.025995499,RS_GCF_000158835.2:0.01514754):0.116988633,(RS_GCF_000381725.1:0.069498128,(RS_GCF_900095705.1:0.062391798,((RS_GCF_000235465.1:0.01024287,(RS_GCF_000160475.1:0.004606749,(RS_GCF_000158215.3:0.003277155,(RS_GCF_002763735.1:0.002599522,RS_GCF_000163935.1:0.005912691):0.000884319):0.005986971):0.003573598):0.029441198,(((RS_GCF_000493815.1:0.022629013,RS_GCF_000400875.1:0.012926684):0.007069681,(GB_GCA_001296125.1:0.004681973,RS_GCF_000162235.2:0.00569648):0.006306504):0.00473232,((RS_GCF_000007325.1:0.010469832,RS_GCF_002243405.1:0.008406229):0.005516427,((RS_GCF_001455145.1:0.004568374,RS_GCF_001455085.1:0.003056474):0.010901062,((RS_GCF_001457555.1:0.004042846,((RS_GCF_002591555.1:0.005800021,RS_GCF_002573625.1:0.006960713):0.00272759,((RS_GCF_002211625.1:0.005043544,RS_GCF_000524395.1:0.003635049):0.000177153,(RS_GCF_001433955.1:0.001975843,RS_GCF_000479185.1:0.003774737):0.001024217):0.000698458):0.000667801):0.002049044,RS_GCF_002591475.1:0.006884836):0.003625705):0.004179688):0.003435089):0.015575373):0.037293392):0.036919172):0.084136763):0.041332781):0.040513629,(RS_GCF_900167275.1:0.08235276,(RS_GCF_000479045.1:0.023203203,(GB_GCA_002428805.1:0.013590859,RS_GCF_000800875.1:0.011604515):0.016045363):0.071423338):0.045727464):0.019060904,RS_GCF_000622245.1:0.16492382):0.034853512):0.124380047,((RS_GCF_000024405.1:0.170810431,(((RS_GCF_002240055.1:0.019910413,RS_GCF_001553645.1:0.019940594):0.05380808,((RS_GCF_000373345.1:0.017393575,RS_GCF_000373045.1:0.010334724):0.017615609,(RS_GCF_000023905.1:0.021367822,(RS_GCF_000482505.1:0.012830987,(RS_GCF_000469385.1:0.017374853,(RS_GCF_900104625.1:0.00874297,RS_GCF_000428965.1:0.010233451):0.00621161):0.005028482):0.006013356):0.009298255):0.039214944):0.041521141,(RS_GCF_000516535.1:0.079872386,(RS_GCF_001274535.1:0.014821152,RS_GCF_000469505.1:0.018214639):0.039821647):0.029749841):0.071115456):0.040807795,((RS_GCF_001559795.1:0.092905671,(RS_GCF_001559775.1:0.03072309,(RS_GCF_000024565.1:0.0124048,(RS_GCF_001902585.1:0.027109144,RS_GCF_001891165.1:0.012781501):0.008216395):0.027212177):0.066803405):0.120593465,(RS_GCF_001517835.1:0.117553888,(RS_GCF_001517915.1:0.135694767,(RS_GCF_001517935.1:0.087552056,RS_GCF_000973085.1:0.076993604):0.080359091):0.037983964):0.087228549):0.05844047):0.128288197):0.125678922):0.148153233,(GB_GCA_002359095.1:0.627564563,((((((GB_GCA_000438415.1:0.065718995,UBA11492:0.054309978):0.158410829,(GB_GCA_000434555.1:0.093581626,GB_GCA_000436975.1:0.101994429):0.126696802):0.099831584,(((GB_GCA_002438065.1:0.145203689,GB_GCA_000434495.1:0.119351868):0.098650524,(GB_GCA_000435515.1:0.185292108,UBA9416:0.253264839):0.035250624):0.043729139,((GB_GCA_000438195.1:0.17451976,((GB_GCA_000437315.1:0.009763446,GB_GCA_002439555.1:0.010715878):0.202112483,(GB_GCA_000438075.1:0.057554428,GB_GCA_000437355.1:0.063136992):0.124195559):0.051790225):0.049609761,(GB_GCA_002362595.1:0.207877138,(GB_GCA_000433475.1:0.125607452,GB_GCA_000433255.1:0.10471229):0.097572548):0.032265949):0.035740063):0.072987491):0.060686147,((GB_GCA_000432575.1:0.187356736,(GB_GCA_000437895.1:0.198260765,(GB_GCA_002349875.1:0.086545987,(GB_GCA_001916775.1:0.086598587,GB_GCA_000431795.1:0.079536985):0.022762791):0.103082306):0.054475645):0.104435573,((((GB_GCA_000436255.1:0.200777308,GB_GCA_002411005.1:0.218483631):0.055952707,(GB_GCA_000433675.1:0.216951998,GB_GCA_000434835.1:0.213364353):0.055737211):0.029685774,(GB_GCA_000433875.1:0.241871079,((GB_GCA_000432255.1:0.192039469,GB_GCA_000432855.1:0.201493946):0.034540323,(GB_GCA_002416285.1:0.177770685,(GB_GCA_002374055.1:0.167547751,GB_GCA_002425325.1:0.172972562):0.035201535):0.022959427):0.024778109):0.074828651):0.018102531,((GB_GCA_000434175.1:0.263829592,(GB_GCA_000437335.1:0.212366986,((GB_GCA_000438295.1:0.204791919,((GB_GCA_000433455.1:0.114528614,GB_GCA_002369415.1:0.113142435):0.052744444,((GB_GCA_000432835.1:0.085259678,GB_GCA_002477275.1:0.091993181):0.05798725,GB_GCA_002355235.1:0.202847061):0.040792922):0.037364719):0.052065981,(GB_GCA_000432595.1:0.163075355,GB_GCA_002493865.1:0.164655287):0.036439919):0.022728747):0.049754896):0.052907553,(GB_GCA_002304855.1:0.14328462,GB_GCA_002299475.1:0.136890486):0.152754018):0.021256778):0.02116543):0.031252651):0.175399128,(((GB_GCA_002329485.1:0.219917398,((GB_GCA_002315915.1:0.274064938,(GB_GCA_000433995.1:0.098676034,GB_GCA_000433035.1:0.103850893):0.087607164):0.046943309,GB_GCA_002309035.1:0.243892608):0.039028569):0.096309953,(GB_GCA_001512985.1:0.206687351,((GB_GCA_000431235.1:0.222833549,(GB_GCA_001604495.1:0.132917909,GB_GCA_001940985.1:0.08452683):0.062422295):0.074677947,(GB_GCA_002347755.1:0.18613075,(GB_GCA_001512995.1:0.161771446,(GB_GCA_002385755.1:0.058943831,GB_GCA_002385575.1:0.071716787):0.163391134):0.029971573):0.038103306):0.040497221):0.085897145):0.082781118,(((GB_GCA_002358935.1:0.219049494,(GB_GCA_002449755.1:0.251130477,(GB_GCA_000437575.1:0.200491867,GB_GCA_002363705.1:0.185023199):0.034950392):0.05180366):0.08010334,((GB_GCA_002427375.1:0.303365641,((UBA12384:0.020126506,RS_GCF_000967915.1:0.005031725):0.113702618,(GB_GCA_002441525.1:0.028969435,GB_GCA_002423145.1:0.032603867):0.117373749):0.072673857):0.062376299,(((RS_GCF_000687835.1:0.146693197,RS_GCF_000428705.1:0.100871427):0.124705825,(UBA8290:0.286957593,((GB_GCA_002838185.1:0.018385277,GB_GCA_002838205.1:0.017875003):0.084758954,(GB_GCA_002422135.1:0.120301421,((GB_GCA_002422045.1:0.093865347,UBA12080:0.090968205):0.014342149,((GB_GCA_002345705.1:0.003774723,GB_GCA_002839095.1:0.004911748):0.061036729,(GB_GCA_002424575.1:0.057225778,(GB_GCA_001830905.1:0.034601639,GB_GCA_002418725.1:0.030746592):0.029015459):0.060347011):0.018791833):0.030572232):0.032292546):0.053401467):0.039772156):0.026175981,((RS_GCF_000687735.1:0.143638692,(RS_GCF_000702765.1:0.098558764,(GB_GCA_002399815.1:0.09480833,(RS_GCF_900166985.1:0.087727732,(RS_GCF_000018785.1:0.081183485,RS_GCF_000526235.1:0.070865731):0.063107725):0.02241959):0.037092227):0.048937231):0.127774131,(RS_GCF_000968055.1:0.130191364,(((RS_GCF_001712875.1:0.016954206,RS_GCF_000495255.1:0.022562243):0.08745249,(GB_GCA_000970375.1:0.08829512,RS_GCF_000069925.1:0.116488118):0.058794289):0.128275926,(RS_GCF_000026205.1:0.274133817,((RS_GCF_002009625.1:0.047264778,RS_GCF_000364425.1:0.057814484):0.323250604,(RS_GCF_001189415.1:0.242307089,(GB_GCA_001623385.2:0.011240081,(RS_GCF_000309405.1:0.023921937,RS_GCF_001277135.1:0.016817805):0.008175647):0.149223186):0.038277419):0.115293858):0.045011371):0.201613797):0.052010021):0.050612401):0.059756943):0.086982227):0.074922145,((RS_GCF_002285055.1:0.129331175,(GB_GCA_002376065.1:0.155951338,(RS_GCF_000755705.1:0.13385219,GB_GCA_000753575.1:0.113441397):0.033241233):0.035891591):0.130585743,(GB_GCA_002310135.1:0.450977373,((UBA12489:0.172313007,(GB_GCA_002424815.1:0.064558453,(GB_GCA_002421405.1:0.036316852,GB_GCA_002839155.1:0.032063175):0.049298024):0.073792481):0.079018046,(GB_GCA_002084435.1:0.154996169,(GB_GCA_002419505.1:0.070496144,((GB_GCA_002839125.1:0.008431112,GB_GCA_002345505.1:0.006420888):0.055642439,(GB_GCA_002345425.1:0.042897403,GB_GCA_002419445.1:0.069419641):0.013836024):0.0249041):0.086105235):0.071881754):0.075642283):0.046979805):0.070337079):0.035153164):0.085014105):0.027886822,((((RS_GCF_900018345.1:0.151512487,((((RS_GCF_001078315.1:0.015887456,RS_GCF_000752095.2:0.021643851):0.097188873,(RS_GCF_002160495.1:0.061291127,(RS_GCF_000244855.1:0.033495558,(RS_GCF_900102365.1:0.032940968,(RS_GCF_000686665.1:0.026036386,RS_GCF_002160695.1:0.044836846):0.00716006):0.013157817):0.019325741):0.055839114):0.049134125,((GB_GCA_002359025.1:0.046760439,((RS_GCF_002160815.1:0.016547985,RS_GCF_002160865.1:0.02417148):0.037263897,(GB_GCA_001312445.1:0.055348319,(RS_GCF_001580115.1:0.024309076,(RS_GCF_001244545.1:0.021416396,RS_GCF_000455285.1:0.024500461):0.016213799):0.008565136):0.014788222):0.013794781):0.057476804,((RS_GCF_000173795.1:0.005722558,(GB_GCA_000437715.1:0.00180923,UBA9492:0.00264683):0.006028079):0.107730698,((GB_GCA_002393785.1:0.06671937,RS_GCF_000702065.1:0.066898731):0.042565539,(RS_GCF_000702165.1:0.09673191,RS_GCF_000340375.1:0.097256655):0.038210158):0.041345166):0.057715726):0.035617274):0.048901005,RS_GCF_000829905.1:0.135520589):0.037559683):0.137545298,(((((GB_GCA_002299675.1:0.171097383,(GB_GCA_002315565.1:0.182835157,(GB_GCA_002362065.1:0.151914797,GB_GCA_002314515.1:0.150832709):0.022541736):0.029603323):0.199127821,((RS_GCF_900167375.1:0.138665156,(UBA9076:0.218898278,(RS_GCF_000177375.1:0.190162902,(RS_GCF_000425005.1:0.104843534,(((UBA7910:0.127133754,GB_GCA_002410705.1:0.10684219):0.037455001,(((GB_GCA_002372175.1:0.136971159,UBA10273:0.12719719):0.043687067,(GB_GCA_002350225.1:0.099756496,(UBA12355:0.007267068,(UBA11989:0.000741913,GB_GCA_002481845.1:0.001854704):0.012206813):0.151836918):0.035834725):0.041491236,GB_GCA_002351305.1:0.141888048):0.020506417):0.021520758,(UBA9766:0.112012454,RS_GCF_000701725.1:0.097244909):0.036295383):0.025202896):0.036671743):0.120315694):0.036201234):0.027873286,(RS_GCF_000327285.1:0.017337274,(RS_GCF_900120005.1:0.00451067,RS_GCF_000157995.1:0.002575443):0.007435871):0.134451101):0.038438737):0.041346035,(((GB_GCA_002358955.1:0.193491862,(RS_GCF_001723625.1:0.022680174,RS_GCF_000373785.1:0.016912148):0.102286271):0.051033354,(RS_GCF_001545095.1:0.15360042,GB_GCA_002359085.1:0.193464574):0.051188858):0.183544709,((GB_GCA_001800835.1:0.153892924,(UBA8511:0.015951905,GB_GCA_002421945.1:0.008363467):0.204226443):0.071441034,((UBA12383:0.114164004,(GB_GCA_002348095.1:0.03909106,(GB_GCA_002841605.1:0.010299729,GB_GCA_002841515.1:0.014201484):0.025672493):0.08294313):0.054578252,GB_GCA_002422065.1:0.328365063):0.055896422):0.04738098):0.046194212):0.030301125,(((RS_GCF_900104665.1:0.152866051,(RS_GCF_001305055.1:0.006083026,RS_GCF_000313565.1:0.001923156):0.104446555):0.071440506,((RS_GCF_900155395.1:0.115921523,(((RS_GCF_001945605.1:0.084091778,(UBA9440:0.041090945,RS_GCF_000403415.2:0.035262778):0.044308602):0.053519074,(RS_GCF_001564455.1:0.158345017,(RS_GCF_000384195.1:0.157073587,RS_GCF_001945555.1:0.11992655):0.073057496):0.032367646):0.034229044,(((GB_GCA_002394635.1:0.106526754,GB_GCA_000434355.1:0.093293289):0.053208767,(RS_GCF_000469305.1:0.083411426,RS_GCF_000420345.1:0.109096922):0.017269199):0.017697605,(GB_GCA_002299315.1:0.004104455,(RS_GCF_000156655.1:0.013005015,UBA11486:0.020412778):0.003952608):0.095542726):0.024914234):0.146283942):0.043052375,(RS_GCF_000154285.1:0.079673896,(RS_GCF_000242955.1:0.065171413,(GB_GCA_000165065.1:0.014781891,RS_GCF_000371425.1:0.015492052):0.050056672):0.023159479):0.063618745):0.052348283):0.028023352,RS_GCF_001695645.1:0.222083272):0.047993416):0.047101405,GB_GCA_002315205.1:0.33967847):0.079027956):0.076010372,((((((GB_GCA_000437235.1:0.005838698,GB_GCA_002477825.1:0.005234305):0.21472438,(GB_GCA_002422535.1:0.216810206,(GB_GCA_002292805.1:0.09222969,M_surface_6_m1_040:0.080252219):0.260222524):0.108172912):0.038411438,(((GB_GCA_002317145.1:0.295974565,GB_GCA_002329705.1:0.228548527):0.028412903,(((GB_GCA_002308535.1:0.159101582,(GB_GCA_002472275.1:0.176759109,(UBA11541:0.179820194,GB_GCA_002321395.1:0.150982995):0.030848786):0.043914225):0.041525083,((GB_GCA_002478085.1:0.062836387,(GB_GCA_002438995.1:0.018469678,GB_GCA_002449265.1:0.013972706):0.04360978):0.138723583,(GB_GCA_002314915.1:0.212392733,(GB_GCA_002397465.1:0.147868835,(GB_GCA_002440125.1:0.179963862,(GB_GCA_002395465.1:0.074172111,GB_GCA_002297365.1:0.083884046):0.102745675):0.043916545):0.023518719):0.02957295):0.054851582):0.125214387,(UBA8580:0.14875525,(GB_GCA_002395065.1:0.029934333,GB_GCA_002363735.1:0.043688936):0.115416412):0.135840818):0.031442392):0.029388693,((GB_GCA_002451465.1:0.220179836,GB_GCA_002399785.1:0.21896587):0.164724702,((GB_GCA_002392945.1:0.028262974,GB_GCA_002342545.1:0.017044726):0.059924953,(GB_GCA_002353275.1:0.056275563,GB_GCA_002373085.1:0.062087015):0.034558047):0.181722968):0.032564664):0.041423123):0.017694316,(GB_GCA_002306335.1:0.36230701,(GB_GCA_002427365.1:0.252250466,GB_GCA_002482465.1:0.179160098):0.055230033):0.068672802):0.05722558,((GB_GCA_002363635.1:0.207937447,GB_GCA_000432895.1:0.23634721):0.100346513,(((UBA9413:0.199668444,GB_GCA_000433315.1:0.176573584):0.132230875,(UBA11752:0.208645913,GB_GCA_002449135.1:0.320793388):0.04346239):0.042478486,(((GB_GCA_002404835.1:0.163205558,(GB_GCA_002399505.1:0.14048366,GB_GCA_002483745.1:0.122839706):0.038070198):0.033255419,((GB_GCA_002431755.1:0.052446213,GB_GCA_002404995.1:0.045968369):0.157482589,(GB_GCA_002481535.1:0.138047921,GB_GCA_002363075.1:0.105587517):0.03686368):0.035857383):0.192116899,(GB_GCA_000434395.1:0.204792722,(GB_GCA_002399765.1:0.162818368,GB_GCA_002437105.1:0.218521643):0.065268921):0.191959137):0.089762869):0.150847086):0.043305917):0.102490366,(GB_GCA_000433015.1:0.364100637,GB_GCA_002317215.1:0.381072164):0.047847037):0.064382684):0.04046832,((((((GB_GCA_001641205.1:0.060847943,GB_GCA_001641225.1:0.069935353):0.293037201,(GB_GCA_000582535.1:0.0895768,GB_GCA_001179805.1:0.100216468):0.260190698):0.297592937,(((RS_GCF_000420105.1:0.179988851,(RS_GCF_000691385.1:0.165673588,RS_GCF_000485555.1:0.135159122):0.028287641):0.045613783,(RS_GCF_000020065.1:0.175731056,((RS_GCF_000085865.1:0.175188756,(RS_GCF_000620005.1:0.116476226,((RS_GCF_000828855.1:0.077199218,RS_GCF_000367785.1:0.069721871):0.018890595,(RS_GCF_000367445.1:0.070025601,RS_GCF_000367765.1:0.091420619):0.040327275):0.107401831):0.025434745):0.045805049,(RS_GCF_000702805.1:0.107318779,RS_GCF_000702745.1:0.121832958):0.072005609):0.023437113):0.03619899):0.235699784,((((RS_GCF_000701825.1:0.225237276,RS_GCF_000622165.1:0.178440534):0.086965129,(RS_GCF_000313635.1:0.225249867,((RS_GCF_001951355.1:0.099672885,(RS_GCF_000941075.1:0.055056209,(RS_GCF_000008205.1:0.081175489,RS_GCF_000815065.1:0.077173157):0.020571777):0.050440798):0.209707885,(RS_GCF_000026765.1:0.156765339,RS_GCF_000524555.1:0.20342466):0.048715287):0.095121575):0.130641349):0.076968932,(GB_GCA_002298905.1:0.32936426,RS_GCF_000008365.1:0.343179351):0.067475594):0.042265032,((RS_GCF_000195875.1:0.282356685,(RS_GCF_002245785.1:0.208708578,(RS_GCF_002276225.1:0.007639126,RS_GCF_002272945.1:0.00580109):0.21708415):0.13989853):0.117855206,(RS_GCF_000687815.1:0.395527057,((((RS_GCF_000686585.1:0.164322879,(RS_GCF_000148625.1:0.155526554,(RS_GCF_000687775.1:0.151648632,(RS_GCF_000702785.1:0.114587173,(RS_GCF_000183385.1:0.040390086,RS_GCF_000063605.1:0.033623421):0.103896969):0.057929089):0.080622699):0.029202166):0.021259744,(RS_GCF_000712185.1:0.235750019,(RS_GCF_002356075.1:0.109929544,(RS_GCF_000695835.1:0.116080028,RS_GCF_000702705.1:0.0810831):0.037104286):0.113877392):0.050060188):0.024322463,(RS_GCF_000621085.1:0.194146832,(RS_GCF_000712175.1:0.129058077,(RS_GCF_000701805.1:0.116773806,RS_GCF_000969625.1:0.179293991):0.037920152):0.05693729):0.04444299):0.10699618,(((RS_GCF_000025845.1:0.106447577,RS_GCF_000178375.1:0.120042383):0.112262631,(RS_GCF_001900245.1:0.166857493,RS_GCF_000221305.1:0.177508005):0.050435509):0.039361767,(RS_GCF_000969765.1:0.331476541,(((RS_GCF_000701865.1:0.175304233,(RS_GCF_000622205.1:0.16539945,(RS_GCF_000328725.1:0.09734294,(RS_GCF_002688685.1:0.144338661,RS_GCF_001553195.1:0.065711622):0.031405412):0.063078967):0.040816575):0.050946076,(RS_GCF_900167035.1:0.185936578,(RS_GCF_000733865.1:0.121443639,RS_GCF_000687855.1:0.10202912):0.070063504):0.033066568):0.023011746,(GB_GCA_000965765.1:0.206848686,(RS_GCF_000701485.1:0.134689647,(RS_GCF_000526955.1:0.155359897,RS_GCF_000701845.1:0.106609212):0.034706609):0.075566788):0.027252158):0.034378723):0.045624227):0.073122097):0.086646945):0.051349834):0.039700267):0.036171279):0.211719804):0.057908129,(GB_GCA_002135175.2:1.129108663,((((RS_GCF_000477415.1:0.121426634,RS_GCF_000203215.1:0.120638692):0.141859979,(RS_GCF_000319365.1:0.271074471,(RS_GCF_000277795.1:0.116507564,RS_GCF_000508245.1:0.086953094):0.176336973):0.060378873):0.479757898,(GB_GCA_001645765.1:0.192633453,(RS_GCF_000238995.1:0.040259514,RS_GCF_000200735.1:0.022950444):0.141777998):0.275043195):0.345432762,(((RS_GCF_000227355.1:0.200544011,RS_GCF_000011225.1:0.245864437):0.187999118,(GB_GCA_002372615.1:0.262078698,GB_GCA_002215425.1:0.248029321):0.231620516):0.052877177,((RS_GCF_000712165.1:0.247634573,(GB_GCA_000941095.1:0.181694575,(RS_GCF_000169535.1:0.02134183,RS_GCF_000019345.1:0.026499427):0.134030102):0.079720787):0.242538988,((RS_GCF_000027325.1:0.126634797,RS_GCF_000331085.3:0.131514913):0.383865198,((RS_GCF_000518305.1:0.028738573,(RS_GCF_001676505.1:0.005279516,RS_GCF_000286735.1:0.003060151):0.037140173):0.312436099,(RS_GCF_000687795.1:0.232842399,(RS_GCF_000701785.1:0.11529257,RS_GCF_000685905.1:0.127586015):0.135327202):0.089581607):0.056196149):0.155472889):0.035605397):0.05719799):0.123194687):0.05951417):0.047382015,(((RS_GCF_000517365.1:0.01659518,RS_GCF_001029265.1:0.01027579):0.098313533,((RS_GCF_000400935.1:0.014248579,RS_GCF_000400955.1:0.01350178):0.114851147,((RS_GCF_001274875.1:0.029413462,(RS_GCF_000236085.2:0.001066695,RS_GCF_001886855.1:0.007105054):0.008413085):0.040072487,(RS_GCF_001886495.1:0.015175143,RS_GCF_000820525.1:0.02588059):0.030103926):0.076360804):0.041912262):0.201156868,((RS_GCF_000565215.1:0.201376477,((RS_GCF_001267155.1:0.066559013,(RS_GCF_001262715.1:0.078402194,RS_GCF_002237575.1:0.079553834):0.025165717):0.118738652,((RS_GCF_000439435.1:0.111307848,((RS_GCF_002813555.1:0.044793859,RS_GCF_002865545.1:0.042330498):0.010841639,(RS_GCF_000439455.1:0.048384188,RS_GCF_001281045.1:0.060562978):0.009079185):0.051801757):0.033587152,((RS_GCF_001715535.1:0.127296584,GB_GCA_002163565.1:0.167597293):0.020644659,(RS_GCF_000565175.1:0.088399568,RS_GCF_000500935.1:0.133482961):0.020475786):0.038711874):0.035047938):0.087444467):0.050934311,((RS_GCF_002804225.1:0.113819369,GB_GCA_002118325.1:0.177043545):0.140524914,(((RS_GCF_000702725.1:0.134645947,(RS_GCF_000483165.1:0.080874102,(RS_GCF_000518725.1:0.021130544,RS_GCF_000686545.1:0.031753442):0.09339315):0.034699773):0.03403786,((RS_GCF_000518825.1:0.029793385,(RS_GCF_000685885.1:0.036653531,((RS_GCF_002749675.1:0.009569514,RS_GCF_002804245.1:0.00828946):0.008846909,(RS_GCF_002804025.1:0.019738168,(RS_GCF_000008305.1:0.001541746,RS_GCF_000701525.1:0.006520266):0.014564712):0.002489068):0.017712789):0.014139716):0.160128852,((RS_GCF_000327395.1:0.027498359,(RS_GCF_000011445.1:0.017534271,(RS_GCF_000183365.1:0.010534304,RS_GCF_000953375.1:0.015895507):0.017776973):0.013652321):0.112806186,(RS_GCF_000224105.1:0.091692885,(RS_GCF_001199495.1:0.014207186,RS_GCF_000380285.1:0.015535647):0.051974784):0.045089478):0.096716899):0.041222197):0.035837047,(RS_GCF_000526835.1:0.159771947,(RS_GCF_002804205.1:0.246721761,(RS_GCF_000526855.1:0.074827209,RS_GCF_000518285.1:0.066252797):0.102622648):0.037495077):0.028570441):0.050514724):0.073388909):0.134622613):0.151855744):0.041251229,RS_GCF_001484045.1:0.619130846):0.101898038):0.046059481):0.056592202):0.090818513):0.078335486,(((((GB_GCA_001771615.1:0.208508372,(GB_GCA_001771575.1:0.207228015,GB_GCA_001772335.1:0.157992256):0.032836724):0.074351702,(GB_GCA_001771545.1:0.185205372,(GB_GCA_002774365.1:0.192010898,GB_GCA_001771365.1:0.17342002):0.033964491):0.067852952):0.083053513,(GB_GCA_001771695.1:0.296023058,(GB_GCA_001771505.1:0.116866812,GB_GCA_001771535.1:0.108056593):0.165762984):0.06925438):0.163417111,((GB_GCA_002471405.1:0.558422854,(GB_GCA_002296285.1:0.502653911,(GB_GCA_002716485.1:0.390194451,(GB_GCA_002690645.1:0.231981286,(GB_GCA_002719695.1:0.087126765,(GB_GCA_002716725.1:0.068146064,(GB_GCA_002708665.1:0.007921565,GB_GCA_002697535.1:0.010065425):0.051596455):0.04336001):0.208801946):0.145486014):0.05353797):0.066696633):0.184295361,(GB_GCA_001783265.1:0.351526177,GB_GCA_001783275.1:0.471839235):0.067069557):0.072302075):0.07653706,(((GB_GCA_002083815.1:0.171215783,GB_GCA_002770975.1:0.175286529):0.310283759,((K_Offshore_40m_m2_103:0.270510166,(K_DeepCast_65m_m2_236:0.119242401,M_DeepCast_65m_m2_071:0.095559999):0.095868268):0.115488432,(GB_GCA_002083825.1:0.213436455,GB_GCA_002083785.1:0.247791248):0.042197279):0.118077193):0.071926059,(((((((UBA8156:0.200550131,GB_GCA_002861535.1:0.182174606):0.026619532,(GB_GCA_002291895.1:0.199283458,(RS_GCF_000317065.1:0.154422909,((GB_GCA_001873375.1:0.032186272,((RS_GCF_001402795.1:0.024995081,RS_GCF_002251945.1:0.014318704):0.006164643,(GB_GCA_002325645.1:0.018589526,UBA10436:0.036535125):0.01157198):0.014266084):0.12152834,(RS_GCF_000332175.1:0.098131788,RS_GCF_000317085.1:0.138638566):0.024174187):0.018958671):0.02449802):0.021200634):0.069659995,((((((GB_GCA_001007625.1:0.02867638,GB_GCA_001007635.1:0.041509354):0.009288942,(GB_GCA_001007665.1:0.030177592,RS_GCF_900047545.1:0.037160614):0.009544671):0.012224651,RS_GCF_000586015.1:0.031495817):0.193183519,((GB_GCA_002006815.1:0.093441896,(RS_GCF_000063525.1:0.049920591,(GB_GCA_002470305.1:0.023963484,GB_GCA_002168155.1:0.024341085):0.032098924):0.027875614):0.04983875,((((RS_GCF_000760315.1:0.00776779,(GB_GCA_001632125.1:0.010710213,GB_GCA_000015705.1:0.003865393):0.00610575):0.065629921,(((RS_GCF_000015685.1:0.011313198,RS_GCF_000757865.1:0.013157421):0.118631019,(((((RS_GCF_000759975.1:0.016738136,GB_GCA_000634115.1:0.027985003):0.002102123,((((RS_GCF_002026165.1:0.015053567,RS_GCF_000759885.1:0.022815173):0.002183852,((((RS_GCF_000760095.1:0.017828325,RS_GCF_000759955.1:0.026433512):0.002578928,(RS_GCF_000018065.1:0.022463682,(RS_GCF_000015965.1:0.011473558,(((((((((RS_GCF_001989415.1:0.007777823,GB_GCA_000634215.1:0.012199292):0.002269707,RS_GCF_002026015.1:0.013084886):0.000873348,(((RS_GCF_002026005.1:0.011192191,(RS_GCF_002026205.1:0.007012973,GB_GCA_000635495.1:0.00510437):0.00416146):0.002469833,(RS_GCF_000760115.1:0.013521336,RS_GCF_002025865.1:0.008834837):0.002508335):0.001387009,(RS_GCF_002026145.1:0.010605196,RS_GCF_000015645.1:0.011702485):0.001671375):0.002545613):0.00272436,((RS_GCF_002025975.1:0.009481746,RS_GCF_001180245.1:0.010998505):0.001849854,GB_GCA_000634415.1:0.010696039):0.002134505):0.002458721,RS_GCF_001180325.1:0.008813287):0.001344266,GB_GCA_000635015.1:0.01269906):0.001353757,(RS_GCF_000760035.1:0.010565455,(RS_GCF_000757845.1:0.017885483,GB_GCA_000634195.1:0.009727739):0.002593506):0.001460439):0.001256102,(RS_GCF_002025905.1:0.006321375,GB_GCA_000634735.1:0.006483352):0.006835586):0.002557915,RS_GCF_001180285.1:0.014272886):0.0017684):0.002201761):0.002872002):0.00151386,RS_GCF_002025945.1:0.016284355):0.001499601,RS_GCF_001180265.1:0.019456588):0.002398296):0.001847629,(RS_GCF_001180305.1:0.028775894,GB_GCA_000634515.1:0.023542346):0.002800305):0.003231638,RS_GCF_000012645.1:0.024088193):0.00206266):0.006792705,RS_GCF_000759855.1:0.024579153):0.0430443,(RS_GCF_000015665.1:0.033738182,(GB_GCA_002692385.1:0.006205316,RS_GCF_000011465.1:0.005962309):0.020071179):0.031007804):0.046341094,(GB_GCA_000218705.1:0.080531149,(GB_GCA_000291825.1:0.020101688,GB_GCA_000218745.1:0.005872684):0.073710539):0.037779686):0.193496041):0.043600857,((RS_GCF_000007925.1:0.0805718,RS_GCF_000760195.1:0.072992859):0.061826856,(RS_GCF_000760175.1:0.094725921,RS_GCF_000018585.1:0.070827077):0.044561874):0.027732558):0.09688945):0.024110282,(((RS_GCF_000737575.1:0.05258712,((RS_GCF_000515235.1:0.023871362,RS_GCF_000737535.1:0.021606418):0.031239099,(GB_GCA_002700765.1:0.050505349,(GB_GCA_002378185.1:6e-09,GB_GCA_002701375.1:0.000702273):0.060963117):0.00747798):0.01236987):0.011699047,((GB_GCA_002690325.1:0.06868079,RS_GCF_000195975.1:0.043576881):0.009435719,((GB_GCA_002691345.1:0.031469947,(RS_GCF_000737595.1:0.009995835,(RS_GCF_000012625.1:0.011771123,(GB_GCA_001628295.1:0.001256866,RS_GCF_000161795.2:0.009493278):0.001905221):0.003738885):0.023936007):0.011387033,(GB_GCA_002684175.1:0.048212438,(RS_GCF_000012505.1:0.010772172,RS_GCF_000153805.1:0.011774695):0.049991279):0.010424997):0.009568508):0.00718527):0.038023331,((RS_GCF_000153065.1:0.053784407,(RS_GCF_000153825.1:0.029467215,(GB_GCA_002171995.1:0.000379534,GB_GCA_002698505.1:0.000733401):0.03573277):0.02640629):0.011168982,((GB_GCA_002729835.1:0.0328533,((RS_GCF_001040845.1:0.009388342,RS_GCF_000014585.1:0.006527002):0.005919669,(GB_GCA_002500205.1:0.015179612,RS_GCF_000230675.1:0.010293219):0.002227769):0.010328046):0.050837904,((RS_GCF_000063505.1:0.012861745,(GB_GCA_002172935.1:0.008597534,RS_GCF_000153285.1:0.020013485):0.005765105):0.031632674,(GB_GCA_002693285.1:0.038052854,(GB_GCA_002687115.1:0.025828671,(RS_GCF_001632165.1:0.012913616,RS_GCF_001631935.1:0.012500257):0.003909111):0.024383421):0.014795011):0.017151463):0.015970003):0.018481195):0.019898881):0.047806597,(((GB_GCA_002737305.1:0.075599332,(RS_GCF_002252705.1:0.046085657,(M_DeepCast_200m_mx_001:0.037009529,(((RS_GCF_000179255.1:0.043636512,(K_DeepCast_250m_m2_038:0.000830858,(M_surface_10_m1_298:6e-09,(K_DeepCast_300m_m2_098:0.002200328,(K_DeepCast_150m_m2_036:0.001109871,K_DeepCast_100m_m1_010:0.006786977):0.001532814):0.001191505):0.001620498):0.020476387):0.007419348,(((M_surface_9_mx_156:5e-09,M_surface_8_mx_123:6e-09):2.9e-08,K_DeepCast_35m_m1_185:6e-09):0.005070371,(M_DeepCast_100m_m1_202:6e-09,M_surface_7_m1_184:5e-09):0.002649246):0.014839053):0.008395109,(((M_DeepCast_10m_m2_174:0.003879894,M_surface_6_m2_128:0.002246086):0.019365713,(M_DeepCast_200m_mx_041:0.027683008,M_surface_10_m2_179:0.012288188):0.0191971):0.006482322,((M_surface_6_m1_267:0.009972986,(K_DeepCast_35m_m1_288:0.01559139,(K_DeepCast_150m_m2_101:0.004084173,(K_DeepCast_0m_m1_088:0.016942288,M_surface_7_m2_037:6e-09):0.007589911):0.008644082):0.003333977):0.001937295,RS_GCF_000179235.1:0.01721508):0.005434976):0.012069899):0.012937625):0.022623832):0.015685555):0.017842721,(((K_Offshore_surface_m1_225:0.063140118,K_Offshore_surface_m2_239:0.102751989):0.015193167,(GB_GCA_000708525.1:0.035745338,(RS_GCF_000316515.1:0.006311402,(K_Offshore_surface_m2_011:0.006471273,RS_GCF_002252675.1:0.006693271):0.005785766):0.02676039):0.040348789):0.024953683,((((GB_GCA_001438415.1:0.044040819,(M_DeepCast_100m_m1_067:0.01315531,RS_GCF_002252665.1:0.010128408):0.015826527):0.027365673,(K_DeepCast_35m_m2_023:0.052356944,(K_DeepCast_35m_m2_155:0.039531236,(((M_surface_10_m2_146:0.004598318,M_surface_7_m2_040:0.001664233):0.001403941,(((K_Offshore_40m_m2_224:0.010908766,(K_DeepCast_35m_m2_318:0.00151971,K_DeepCast_250m_m2_308:0.002716503):0.000596708):0.00418409,(K_DeepCast_0m_m2_193:0.005427515,K_DeepCast_150m_m2_006:0.00178098):0.001954747):0.001659566,(M_surface_9_m1_291:0.003926169,K_Offshore_0m_m2_072:0.00320839):0.000779154):0.000814258):0.001783376,(M_DeepCast_10m_m1_011:0.018161154,M_DeepCast_100m_m2_281:0.001256522):0.005018999):0.029733512):0.017951242):0.039011234):0.009181349,((RS_GCF_900088535.1:0.014316262,RS_GCF_000155635.1:0.021253169):0.048679129,(RS_GCF_001039265.1:0.059792268,M_surface_10_m2_119:0.047323037):0.014975892):0.011190177):0.008282946,GB_GCA_002396505.1:0.103152254):0.009368645):0.015251114):0.014330243,((RS_GCF_000153045.1:0.020252077,RS_GCF_002252625.1:0.019063723):0.04745878,(RS_GCF_001885215.1:0.076340956,RS_GCF_002252635.1:0.061995921):0.015918874):0.03203374):0.023280503):0.031091859):0.069828472):0.203851308,RS_GCF_001870225.1:0.253926363):0.046163265,(((RS_GCF_000010065.1:0.145981416,RS_GCF_000332315.1:0.172729679):0.03552061,((GB_GCA_001913845.1:0.003246269,RS_GCF_002742025.1:0.005738268):0.156753302,K_DeepCast_0m_mx_142:0.238925079):0.023210582):0.017978197,(((((((RS_GCF_000317105.1:0.113266173,RS_GCF_001276715.1:0.116732025):0.031359806,RS_GCF_000332335.1:0.099338975):0.015954448,(((RS_GCF_002260545.1:0.027261551,(RS_GCF_000014265.1:0.031748627,GB_GCA_002862605.1:0.036919299):0.018211406):0.107106112,((RS_GCF_900009145.1:0.02012787,(RS_GCF_900010725.1:0.018215317,((UBA8407:0.00542776,UBA8402:0.001577172):0.016703669,((RS_GCF_900009265.1:0.007549694,GB_GCA_001873365.1:0.009955657):0.005039059,(RS_GCF_900009135.1:0.008009921,(RS_GCF_000710505.1:0.003033709,(RS_GCF_000464765.1:0.00210988,(RS_GCF_000464825.1:0.002264427,RS_GCF_000464785.1:0.001172072):0.001031883):0.003990307):0.010075629):0.00327789):0.00593175):0.020871115):0.009657681):0.0752646,((RS_GCF_000169095.1:0.008903006,RS_GCF_000478195.2:0.008938569):0.075724043,(RS_GCF_000210375.1:0.011408553,RS_GCF_000973065.1:0.01050674):0.091466008):0.022852828):0.036727022):0.013690023,(((RS_GCF_000214075.1:0.009399881,RS_GCF_000317475.1:0.008759571):0.017006229,(RS_GCF_002412335.2:0.027029516,(UBA11344:0.01581142,UBA9251:0.004443757):0.017798763):0.009350517):0.066215905,(GB_GCA_001698425.1:0.053815142,RS_GCF_000332155.1:0.025410585):0.034580182):0.044464147):0.023543299):0.014452919,(((((RS_GCF_001767235.1:0.003006932,RS_GCF_001942495.1:0.00425332):0.005121371,(RS_GCF_000211815.1:0.007789894,RS_GCF_001854205.1:0.004339651):0.002064472):0.093037846,((RS_GCF_000155555.1:0.085930249,((UBA9226:0.085745857,UBA8803:0.04502031):0.01317605,(UBA11370:0.005513022,UBA11162:0.00333864):0.051167874):0.012132818):0.017696846,(RS_GCF_000317515.1:0.05548314,UBA8543:0.071455546):0.017885867):0.016044502):0.049492523,(((RS_GCF_000317495.1:0.074907655,RS_GCF_000317145.1:0.202661192):0.034568839,(RS_GCF_001904725.1:0.093223622,(UBA11372:0.014366821,(UBA11369:0.004049338,UBA11368:0.000591878):0.014144444):0.063216221):0.028424086):0.012139036,(((UBA11049:0.050886521,RS_GCF_000317125.1:0.069626981):0.024566032,((RS_GCF_000952155.1:0.042098079,RS_GCF_000332075.2:0.074868591):0.04895288,(RS_GCF_002749975.1:0.019191123,(RS_GCF_001904655.1:0.008770551,RS_GCF_000317555.1:0.004618905):0.014420608):0.065173431):0.012699845):0.009821806,((GB_GCA_002361335.1:0.029565597,(RS_GCF_002368095.1:0.033580718,RS_GCF_000316665.1:0.017763075):0.022275174):0.076032552,((((RS_GCF_002218085.1:0.010716938,RS_GCF_000582685.1:0.018959012):0.05475118,((((RS_GCF_002368335.1:0.028321304,(RS_GCF_002218065.1:0.010694851,(RS_GCF_001623485.1:0.004174943,RS_GCF_000340565.2:0.003289262):0.008797187):0.052654182):0.00798467,(((RS_GCF_001298445.1:0.009420972,GB_GCA_001698435.1:0.005785784):0.011234768,(RS_GCF_002367975.1:0.008013323,RS_GCF_000316625.1:0.010150894):0.014870309):0.028534333,((RS_GCF_001597745.1:0.022960994,RS_GCF_000316645.1:0.020580389):0.019767036,(RS_GCF_001548375.1:0.020607925,(GB_GCA_000204075.1:0.006546158,RS_GCF_000009705.1:0.010203439):0.017944087):0.01493162):0.013281278):0.011845715):0.00612458,(((RS_GCF_002368055.1:0.002088652,(RS_GCF_000300115.1:0.006984649,RS_GCF_002368155.1:0.004190708):0.002349136):0.020347877,((RS_GCF_002368175.1:0.014242938,(RS_GCF_002368195.1:0.015239639,RS_GCF_002367995.1:0.026258923):0.008037479):0.002377842,(RS_GCF_002154725.1:0.005538349,RS_GCF_002154695.1:0.006647391):0.007613993):0.006393077):0.019392006,(RS_GCF_000332295.1:0.031687209,RS_GCF_000316575.1:0.026934675):0.016981222):0.007741481):0.003267751,((((RS_GCF_000332135.1:0.007659966,RS_GCF_001858025.1:0.010771696):0.014079445,(RS_GCF_000317695.1:0.027823444,(((RS_GCF_000426905.1:0.00582947,GB_GCA_001672075.1:0.005165714):0.021627592,(GB_GCA_001593825.1:0.01764553,(RS_GCF_000312705.1:0.015237997,(RS_GCF_001277295.1:0.00677266,RS_GCF_002368115.1:0.008110695):0.006041014):0.007423958):0.009031295):0.044127822,((RS_GCF_002368075.1:0.019375495,(RS_GCF_002368135.1:0.001628096,(RS_GCF_000175835.1:0.00503763,(RS_GCF_000175855.1:0.005781449,RS_GCF_002027345.1:0.00442307):0.004903148):0.003060581):0.063890838):0.019780953,(GB_GCA_001586785.1:0.016748057,RS_GCF_000196515.1:0.031623033):0.009049564):0.007428583):0.006557992):0.006466933):0.028021938,RS_GCF_000317535.1:0.03752631):0.015608534,((((RS_GCF_001712795.1:0.008764127,(RS_GCF_002246015.1:0.003033431,RS_GCF_002631755.1:0.0059561):0.010206084):0.004934657,(RS_GCF_000020025.1:0.007108952,(RS_GCF_002245975.1:0.006616627,RS_GCF_002245985.1:0.007262482):0.00664142):0.008596743):0.002309566,RS_GCF_002813575.1:0.012247112):0.021137915,(RS_GCF_001904715.1:0.015904288,(RS_GCF_002608075.1:0.013810694,RS_GCF_002368035.1:0.011851416):0.005667827):0.013835638):0.014649018):0.008514291):0.01717734):0.013163908,(((RS_GCF_000517105.1:0.021638671,((RS_GCF_000317205.1:0.006449611,RS_GCF_000317225.1:0.008381679):0.008663,((RS_GCF_000317245.1:0.0077453,(RS_GCF_002368315.1:0.012261067,RS_GCF_000447295.1:0.009517187):0.002947151):0.002914723,RS_GCF_000315585.1:0.009799871):0.016597187):0.016998985):0.015123254,(RS_GCF_000317285.1:0.024898794,RS_GCF_000332255.1:0.056153705):0.012815891):0.017375346,((RS_GCF_000346485.2:0.016796456,RS_GCF_000760695.2:0.016116469):0.048449404,(RS_GCF_002163975.1:0.024503374,(RS_GCF_000828085.2:0.039613118,(RS_GCF_000315565.1:0.034567774,(RS_GCF_000828075.2:0.012568452,(RS_GCF_002368235.1:0.004733304,RS_GCF_002368435.1:0.008224611):0.005825409):0.016590087):0.008409306):0.003584574):0.012873527):0.022675032):0.013230281):0.009356635,(((RS_GCF_002368395.1:0.101563794,(RS_GCF_000317435.1:0.077142172,(RS_GCF_002289455.1:0.065082279,(RS_GCF_002368455.1:0.01670649,(RS_GCF_000331305.1:0.004347366,RS_GCF_001904745.1:0.008863656):0.014835021):0.044481274):0.020136917):0.015813804):0.022006567,RS_GCF_000734895.2:0.071191956):0.013044159,(RS_GCF_900185595.1:0.0437268,(GB_GCA_000613065.1:0.027492146,RS_GCF_000350105.1:0.098584161):0.023854739):0.05679205):0.0086734):0.012391563):0.048886389):0.031495146):0.013641398):0.011530572,(RS_GCF_001746915.1:0.100632537,(GB_GCA_001890975.1:0.006000887,GB_GCA_002340255.1:0.00767425):0.133773841):0.05015557):0.008420793):0.01242915,((RS_GCF_001870905.1:0.173267734,((GB_GCA_001314905.1:0.006857649,(RS_GCF_900149785.1:0.00398071,RS_GCF_001637315.1:0.01333473):0.006918871):0.094392072,(GB_GCA_001657325.1:0.063243951,RS_GCF_000332355.1:0.053175611):0.025794949):0.072731251):0.024991253,((RS_GCF_000473895.1:0.162555576,(RS_GCF_000317615.1:0.058409199,RS_GCF_000317635.1:0.053010724):0.108766655):0.048133401,((RS_GCF_000380225.1:0.120228328,(RS_GCF_001890765.1:0.125901786,RS_GCF_000314005.1:0.105986726):0.031368398):0.03806385,(((RS_GCF_000316605.1:0.033288453,RS_GCF_001904615.1:0.025138067):0.041731071,(RS_GCF_002356215.1:0.038066474,(RS_GCF_001693295.1:0.008209513,RS_GCF_001693255.1:0.008179129):0.014903269):0.0370575):0.132906797,(((RS_GCF_000332035.1:0.142055592,((GB_GCA_000317655.1:0.020427898,(RS_GCF_001747005.1:0.006340521,GB_GCA_002813895.1:0.00501877):0.02900489):0.070850831,(RS_GCF_000317675.1:0.077460919,(RS_GCF_001548095.1:0.038103097,(RS_GCF_000332235.1:0.031365154,RS_GCF_001548115.1:0.030075639):0.018813578):0.033671648):0.031251152):0.109647974):0.02850381,(((((RS_GCF_000167195.1:0.049384777,(RS_GCF_000017845.1:0.021408136,(RS_GCF_002172675.1:0.010494767,RS_GCF_000169335.1:0.013646368):0.009038991):0.015048852):0.027910194,(GB_GCA_000737945.1:0.034761436,RS_GCF_000025125.1:0.045964236):0.132920913):0.041489098,((RS_GCF_002110465.1:0.023075097,RS_GCF_000829235.1:0.078527837):0.032852255,(UBA12306:0.04523879,RS_GCF_000024045.1:0.043407385):0.023381232):0.028122703):0.033786528,(RS_GCF_000478825.2:0.018724542,RS_GCF_000284215.1:0.010208423):0.15859431):0.023264082,(((RS_GCF_000010625.1:0.003559367,((GB_GCA_002282945.1:0.005978479,RS_GCF_000981785.1:0.004698919):0.001945567,GB_GCA_002282955.1:0.010478394):0.002013213):0.002747057,GB_GCA_002282935.1:0.005086418):0.134565006,((RS_GCF_000317025.1:0.005569756,RS_GCF_001904635.1:0.00607154):0.065700183,(RS_GCF_000147335.1:0.049157051,RS_GCF_000021825.1:0.04516085):0.053630272):0.016807564):0.009928332):0.016929753):0.012100333,(GB_GCA_000252485.1:0.143426119,((RS_GCF_002355455.1:0.016017122,RS_GCF_000317575.1:0.016600826):0.073736333,(RS_GCF_000332055.1:0.114409307,(RS_GCF_000756305.1:0.089236727,(RS_GCF_002368355.1:0.058770169,RS_GCF_000332195.1:0.050843001):0.044748868):0.032659724):0.018011157):0.038944651):0.017569161):0.015368399):0.018560838):0.014969936):0.038000404):0.017461164):0.019953087,((RS_GCF_000775285.1:0.138567603,(RS_GCF_000317045.1:0.114359609,RS_GCF_001939115.1:0.113388931):0.015733857):0.008771391,((RS_GCF_001548395.1:0.115833403,(RS_GCF_002215035.1:0.096818284,(GB_GCA_002796835.1:0.051605193,RS_GCF_000733415.1:0.045744965):0.042051667):0.022073468):0.02756681,(RS_GCF_000309945.1:0.102683506,(GB_GCA_002148405.1:0.126211955,((RS_GCF_001895925.1:0.02502817,RS_GCF_001650195.1:0.022240674):0.06337337,(RS_GCF_002142475.1:0.032479404,(RS_GCF_001548435.1:0.017074652,RS_GCF_001485215.1:0.016266275):0.024917402):0.06424317):0.027914719):0.028138437):0.020872859):0.01424619):0.011413151):0.013877793,(((RS_GCF_002075285.2:0.106939312,(RS_GCF_000332095.2:0.125824441,(RS_GCF_000763385.1:0.018052398,(RS_GCF_001904775.1:0.033591277,RS_GCF_000309385.1:0.024285582):0.012427849):0.099134239):0.019964453):0.026560218,((RS_GCF_000482245.1:0.027457334,RS_GCF_000316115.1:0.033538817):0.110575133,(GB_GCA_002286735.1:0.041751764,(GB_GCA_001314865.1:0.053906191,RS_GCF_000155595.1:0.067093266):0.017452953):0.09108632):0.053757669):0.062751747,((RS_GCF_000022045.1:0.105620479,(RS_GCF_000316685.1:0.112190361,(RS_GCF_002754935.1:0.059129437,(RS_GCF_000505665.1:0.008874338,RS_GCF_000011345.1:0.012390859):0.03836902):0.095277206):0.061247296):0.026432787,(RS_GCF_000238775.1:0.005008782,RS_GCF_000018105.1:0.004345171):0.176133044):0.037246684):0.011537642):0.021015781):0.022668679):0.034050964):0.046011071,(RS_GCF_000332275.1:0.178824475,(RS_GCF_000013225.1:0.031059406,RS_GCF_000013205.1:0.023244346):0.145742744):0.089174347):0.06093164,(RS_GCF_000484535.1:0.082318393,RS_GCF_000011385.1:0.07286552):0.201654378):0.130932258,(((M_surface_10_m2_157:6e-09,K_Offshore_surface_m1_122:6e-09):0.573997541,(M_DeepCast_200m_mx_047:0.653637008,((M_surface_10_mx_073:0.105016628,(((M_DeepCast_100m_mx_041:0.007684481,M_DeepCast_200m_m1_110:0.101082514):0.003927708,((M_DeepCast_10m_m2_062:6e-09,M_DeepCast_400m_m2_330:0.07386036):6e-09,K_Offshore_surface_mx_266:6e-09):0.041610187):0.023492319,M_surface_9_mx_081:0.021932545):0.04899417):0.166304723,((M_surface_7_m1_222:0.38070761,K_Offshore_120m_mx_085:0.126047779):0.04345914,((K_DeepCast_0m_mx_036:0.024376998,(K_DeepCast_250m_mx_190:6e-09,(K_Offshore_40m_mx_246:6e-09,K_Offshore_surface_mx_199:6e-09):6e-09):0.002595516):0.053775452,K_DeepCast_0m_mx_006:0.205299278):0.07771888):0.135144355):0.241246248):0.105806782):0.068570409,(K_Offshore_40m_m1_111:0.25644986,(M_surface_10_mx_133:0.086654464,(M_DeepCast_10m_m1_171:0.001993455,K_Offshore_40m_mx_205:5e-09):0.03268901):0.181488579):0.239736339):0.180411082):0.121122505,((GB_GCA_001858525.1:0.39067036,(((GB_GCA_001784615.1:0.04704037,UBA9579:0.060017011):0.100650243,(GB_GCA_001784565.1:0.154236234,(GB_GCA_001784535.1:0.028377597,UBA9971:0.033825199):0.104034634):0.052610553):0.069823299,(GB_GCA_000980375.1:0.172174214,(((GB_GCA_002297005.1:0.12895525,(GB_GCA_002450015.1:0.035871376,GB_GCA_002369055.1:0.029868213):0.086152134):0.049562175,((GB_GCA_001899335.1:0.106402014,GB_GCA_002293275.1:0.173725976):0.021479939,(((GB_GCA_001899395.1:0.060120846,(GB_GCA_002405805.1:0.041715945,(GB_GCA_002103105.1:0.033014828,(GB_GCA_002438405.1:0.005170149,GB_GCA_002349665.1:0.010413758):0.032149377):0.014887363):0.013006675):0.015962222,(GB_GCA_002350285.1:0.08013575,(GB_GCA_002361485.1:0.011299811,GB_GCA_002351645.1:0.009143845):0.048359869):0.045459129):0.062929162,(((GB_GCA_000433095.1:0.014647367,(GB_GCA_001899365.1:0.002690879,(GB_GCA_001917115.1:0.000939622,(GB_GCA_002102645.1:0.005500105,(GB_GCA_000437655.1:5e-09,GB_GCA_001899425.1:6e-09):5e-09):0.002867912):0.001925881):0.013285526):0.028358005,(GB_GCA_002103055.1:0.049506883,(GB_GCA_000438175.1:0.019767065,GB_GCA_000437435.1:0.021291932):0.009704045):0.014111918):0.04521167,(GB_GCA_000431315.1:0.062775613,(GB_GCA_002350725.1:0.043565219,(GB_GCA_002352745.1:0.040007864,GB_GCA_002309425.1:0.064538063):0.018739421):0.048440752):0.019232406):0.021071983):0.018027204):0.035131632):0.016712329,((GB_GCA_002309875.1:0.076551069,GB_GCA_002102725.1:0.06242105):0.069008995,(GB_GCA_002103075.1:0.079111041,GB_GCA_002481545.1:0.089566507):0.068050842):0.025148932):0.083881389):0.109067287):0.112283022):0.081735854,((GB_GCA_001899315.1:0.114198942,GB_GCA_001464165.1:0.136715815):0.293473711,((GB_GCA_001784585.1:0.128217504,GB_GCA_001784555.1:0.121859934):0.244212167,GB_GCA_001899385.1:0.672162331):0.083927292):0.066743301):0.068784851):0.039906275):0.075122872):0.030889849):0.028369636,((((GB_GCA_002376045.1:0.226138663,((GB_GCA_001512695.1:0.091947498,(RS_GCF_001485475.1:0.112363447,(RS_GCF_000213235.1:0.009312407,GB_GCA_001896545.1:0.006735995):0.048986201):0.044663384):0.094517598,(RS_GCF_001601575.1:0.142953182,(RS_GCF_000144645.1:0.052439069,(RS_GCF_900142995.1:0.027382928,RS_GCF_001562425.1:0.013190254):0.062300618):0.062594928):0.047322049):0.107163799):0.046957069,(((((RS_GCF_900205865.1:0.050895116,(RS_GCF_000145615.1:0.018888271,((RS_GCF_000189775.2:0.004659266,RS_GCF_002102475.1:0.004235101):0.004716158,(RS_GCF_000747665.1:0.005100719,GB_GCA_000307585.2:0.006174095):0.003624809):0.033212685):0.023718154):0.10235008,(RS_GCF_000007085.1:0.068706787,(RS_GCF_000763575.1:0.038080294,((RS_GCF_000025645.1:0.001376363,(RS_GCF_000092965.1:0.000848447,RS_GCF_000518565.1:0.001116276):0.001609137):0.021567714,((((RS_GCF_000147695.2:0.003398433,(RS_GCF_000192295.1:0.001711767,RS_GCF_000262445.1:0.001095439):0.000943857):0.000695451,(RS_GCF_000373165.1:0.000405897,(RS_GCF_000353265.2:0.000203055,RS_GCF_900112905.1:0.000203051):6e-09):0.001302875):0.003413977,(RS_GCF_900129115.1:0.011064935,GB_GCA_000445185.1:0.006667935):0.004147717):0.002655527,(((RS_GCF_000175295.2:0.0,RS_GCF_000019085.1:0.0):6e-09,UBA8867:0.009621532):0.001583585,((RS_GCF_000148425.1:0.002483392,RS_GCF_000175815.1:0.003039007):0.001529508,GB_GCA_001508735.1:0.001728542):0.001469578):0.007616038):0.005435033):0.019682353):0.021581517):0.074882747):0.112699664,((RS_GCF_000427425.1:0.059930554,RS_GCF_900129075.1:0.052110886):0.161686405,(GB_GCA_002399285.1:0.075381765,(GB_GCA_002399345.1:0.01321434,GB_GCA_002409485.1:0.000802372):0.062356847):0.24807657):0.036051102):0.036329983,(((RS_GCF_000166335.1:0.014026782,RS_GCF_000145215.1:0.010167412):0.006312744,(RS_GCF_000955725.1:0.012348914,((RS_GCF_000166695.1:0.000404997,(RS_GCF_000421725.1:0.000993571,RS_GCF_000193435.2:0.003611905):0.000394795):0.003791665,(RS_GCF_000166355.1:0.00684215,(RS_GCF_000022325.1:0.006144524,RS_GCF_000166775.1:0.00518352):0.00649635):0.003509309):0.001994452):0.004049531):0.025862969,((RS_GCF_000404025.1:0.007356218,RS_GCF_000016545.1:0.005620413):0.014404931,(RS_GCF_000955735.1:0.017291436,RS_GCF_000955745.1:0.031944246):0.01397763):0.026460076):0.305226373):0.029902672,(((((UBA7994:0.080855663,RS_GCF_900142105.1:0.045562286):0.094761274,(GB_GCA_001797185.1:0.13125674,GB_GCA_001515955.1:0.121066281):0.049110821):0.123389503,((RS_GCF_001317355.1:0.126805771,((UBA10564:0.121847154,UBA10562:0.102899229):0.038952629,(GB_GCA_002426575.1:5e-09,GB_GCA_002409165.1:0.000385224):0.131848636):0.02694816):0.094189236,(((RS_GCF_001655775.1:0.096227302,(RS_GCF_000283555.1:0.053829351,RS_GCF_000270205.1:0.044236351):0.073462599):0.300505636,(((((((GB_GCA_002298125.1:0.147533559,(RS_GCF_900167505.1:0.077666924,RS_GCF_000466585.1:0.068847692):0.049190035):0.022794107,(((((RS_GCF_001623875.1:0.06460863,(RS_GCF_001038625.1:0.009886599,(RS_GCF_000968375.1:0.004553231,RS_GCF_000633595.2:0.006862514):0.008485548):0.060083144):0.026420798,(GB_GCA_001679705.1:0.115210694,((RS_GCF_001636845.1:0.003613035,(RS_GCF_001675165.1:0.005457388,(RS_GCF_001675205.1:0.000599583,(RS_GCF_001636855.1:5e-09,RS_GCF_001484725.1:0.000199516):0.001197759):0.004192548):0.002214536):0.050507987,(UBA10617:0.099201563,(RS_GCF_000016505.1:0.008375649,RS_GCF_001902295.1:0.007991197):0.064511911):0.017120195):0.036035133):0.028566471):0.019738736,GB_GCA_002298915.1:0.168122145):0.022526905,((RS_GCF_001243045.1:0.077106486,(RS_GCF_002008265.1:0.01084206,(((RS_GCF_002749945.1:0.002668026,RS_GCF_000017045.1:0.00271957):0.010303845,(RS_GCF_000973705.1:0.004177781,(RS_GCF_000155085.1:0.003374146,RS_GCF_001889325.1:0.003474377):0.001527381):0.005032517):0.012321573,(RS_GCF_001276215.1:0.003841122,GB_GCA_001312425.1:0.010656906):0.010840723):0.007504644):0.062911761):0.065859614,RS_GCF_001758365.1:0.12761372):0.018156731):0.022022446,((RS_GCF_000007625.1:0.027131816,RS_GCF_900187165.1:0.017375844):0.098155373,(RS_GCF_000619945.1:0.06631401,(GB_GCA_900185645.1:0.011415755,RS_GCF_900205925.1:0.013816555):0.077439023):0.019671926):0.040120878):0.016704564):0.013033633,((RS_GCF_900129965.1:0.165491575,(RS_GCF_900113195.1:0.100764784,(RS_GCF_001593985.1:0.058463311,((GB_GCA_000175395.2:0.010525065,(RS_GCF_001266905.1:0.005336725,RS_GCF_000204565.1:0.005555284):0.005047413):0.025745391,(RS_GCF_000768605.1:0.011640894,RS_GCF_000014125.1:0.014944348):0.025115879):0.053284544):0.020755832):0.028106498):0.050879374,(((RS_GCF_001594005.1:0.109511864,(RS_GCF_900130005.1:0.117447774,RS_GCF_900142225.1:0.173244192):0.037294852):0.041129652,RS_GCF_000744935.1:0.143790665):0.015957198,((GB_GCA_002403785.1:0.033063115,RS_GCF_001877035.1:0.050150499):0.112403211,(((GB_GCA_002455975.1:0.01618152,(RS_GCF_002074155.1:0.005193013,GB_GCA_002341865.1:0.00607602):0.005292681):0.052430919,(RS_GCF_000612845.1:0.058432031,RS_GCF_000285575.1:0.054723044):0.040124213):0.02891735,((RS_GCF_000447315.1:0.027177091,RS_GCF_000300195.1:0.026725085):0.056527737,(GB_GCA_002381695.1:0.077750181,(RS_GCF_000821305.1:0.06106065,(GB_GCA_002316385.1:0.01825689,(GB_GCA_002453475.1:0.010730451,RS_GCF_000732635.1:0.011323737):0.009760533):0.031141016):0.044878178):0.033281153):0.026712151):0.045242433):0.039095489):0.020374141):0.011716115):0.012302671,(((RS_GCF_000807175.1:0.036800014,(RS_GCF_000246895.1:0.036507066,RS_GCF_000389635.1:0.031184237):0.013051296):0.041030314,(RS_GCF_900176305.1:0.054957493,RS_GCF_000686725.1:0.075923397):0.042408094):0.046321844,(RS_GCF_001270375.1:0.092495239,(RS_GCF_001705235.1:0.049961184,(RS_GCF_000008765.1:0.027307806,(RS_GCF_002006235.1:0.000202498,RS_GCF_002006355.1:0.001061691):0.024617422):0.028130645):0.060142215):0.061437467):0.043616973):0.013958909,(RS_GCF_000145275.1:0.14814889,RS_GCF_000577895.1:0.145442739):0.064967779):0.015908385,((RS_GCF_002029235.1:0.142230306,(UBA9077:0.041812499,(GB_GCA_002385545.1:0.029056746,RS_GCF_900095445.1:0.024760988):0.015617587):0.091941507):0.049901661,(((RS_GCF_900142075.1:0.046049983,RS_GCF_000820705.1:0.040862232):0.082115222,(((RS_GCF_900141845.1:0.086630368,((RS_GCF_900091705.1:0.08898167,RS_GCF_001403635.1:0.062159844):0.048834856,(RS_GCF_001485185.1:0.101354725,(RS_GCF_000013285.1:0.000991565,RS_GCF_002355795.1:0.001725455):0.078213325):0.014556903):0.02991853):0.022610482,RS_GCF_900129365.1:0.088227226):0.01297492,(RS_GCF_900130055.1:0.119085861,((((RS_GCF_000753455.2:0.012356571,RS_GCF_001405015.1:0.013366133):0.041002391,((GB_GCA_000435835.1:0.005297312,GB_GCA_000436575.1:0.00989745):0.054220297,(GB_GCA_900066245.1:0.024312324,RS_GCF_000320405.1:0.020838545):0.022145277):0.019093671):0.047315612,(RS_GCF_900104115.1:0.105789399,((RS_GCF_002327185.1:0.022117733,RS_GCF_900092375.1:0.020653879):0.030007697,(RS_GCF_900086595.1:0.034223217,(RS_GCF_001010885.1:0.028987416,RS_GCF_000158375.2:0.013014946):0.014291892):0.03385504):0.01721669):0.018617675):0.028665922,(((RS_GCF_000371465.1:0.000976244,RS_GCF_002050515.1:0.002236185):0.079141664,(RS_GCF_001991075.1:0.035688049,RS_GCF_000498355.1:0.042176056):0.023775993):0.043407325,((((((UBA10317:0.052969468,RS_GCF_001886875.1:0.037248076):0.010828711,RS_GCF_001458595.1:0.068503965):0.013203961,(RS_GCF_002006345.1:0.040516373,(((RS_GCF_002009885.1:0.001424501,(RS_GCF_000621745.1:0.015225371,(RS_GCF_001685175.1:0.00135207,(RS_GCF_000016965.1:0.001776479,RS_GCF_002003345.1:0.001219149):0.000687076):0.001876129):0.003048839):0.023061041,(RS_GCF_002029255.1:0.023842588,RS_GCF_002760435.1:0.015851222):0.011119101):0.00814281,(RS_GCF_000340885.1:0.03377598,(RS_GCF_002006495.1:0.002837511,RS_GCF_000230835.1:0.004048432):0.032375232):0.006875439):0.011700022):0.017837716):0.010803792,(RS_GCF_002006165.1:0.004380058,RS_GCF_000473995.1:0.003386298):0.028249653):0.041892002,(RS_GCF_900112485.1:0.051225418,(RS_GCF_001735765.1:0.023382758,(RS_GCF_002103955.1:0.005493105,RS_GCF_000307125.1:0.009063213):0.019277988):0.037107628):0.024943035):0.048565605,(RS_GCF_900116755.1:0.081568295,(RS_GCF_900217195.1:0.002031106,RS_GCF_001404795.1:0.003033257):0.063229262):0.033145081):0.010029161):0.018279978):0.033578104):0.018805621):0.031471334):0.017483234,((RS_GCF_001403615.1:0.095701828,(RS_GCF_000753435.1:0.041599683,RS_GCF_000703125.1:0.08650536):0.066339498):0.020972651,((RS_GCF_000424205.1:0.067064846,GB_GCA_002423705.1:0.072762468):0.057711175,(RS_GCF_900111985.1:0.072094872,RS_GCF_000686705.1:0.073054499):0.056687599):0.023830034):0.014229072):0.01698091):0.011273011):0.027035201,(((GB_GCA_002428415.1:0.012735153,(GB_GCA_002402305.1:0.011204616,RS_GCF_000495435.3:0.010381235):0.003166909):0.106973427,(UBA9350:0.05128701,(UBA12385:0.058339454,(RS_GCF_000701905.1:0.008031295,(UBA8860:0.003259257,RS_GCF_900115135.1:0.005345772):0.003788471):0.033128397):0.021254612):0.085502015):0.066917205,GB_GCA_002838815.1:0.305998551):0.089481893):0.038151755):0.079819641,(((RS_GCF_900167605.1:0.116910473,GB_GCA_002400085.1:0.183532274):0.027817358,((RS_GCF_900129265.1:0.036094442,RS_GCF_000430995.1:0.030918868):0.096490414,(RS_GCF_000297115.1:0.057938247,RS_GCF_001440545.1:0.075525456):0.081242539):0.022625382):0.01582275,(RS_GCF_001047375.1:0.173659416,RS_GCF_000601455.1:0.115975348):0.025121366):0.090718435):0.025932344):0.058751808):0.027679148,((((RS_GCF_000154825.1:0.27457032,(GB_GCA_002423395.1:0.122615496,(GB_GCA_002316555.1:0.048438824,GB_GCA_002329295.1:0.051936533):0.09680484):0.20946456):0.084032593,(((RS_GCF_001263355.1:0.059417446,(RS_GCF_000247605.1:0.031173765,(RS_GCF_001766835.1:0.028842484,(GB_GCA_002452525.1:0.024215265,(GB_GCA_002841405.1:0.008706706,RS_GCF_000472665.1:0.008137419):0.005462523):0.005600603):0.01476422):0.03195761):0.106432463,((RS_GCF_002441855.1:0.006082555,RS_GCF_000807675.2:0.011078227):0.072135353,(GB_GCA_002478485.1:0.310926039,((RS_GCF_900107815.1:0.005560736,RS_GCF_900107125.1:0.006626991):0.101410706,(GB_GCA_002396065.1:0.128043652,RS_GCF_000185505.1:0.098455145):0.112760327):0.033218765):0.022369895):0.061767476):0.136786494,(UBA8673:0.157739606,(RS_GCF_900128885.1:0.03471798,UBA12179:0.037487042):0.10475125):0.100214857):0.045210841):0.055881028,RS_GCF_900167305.1:0.20700253):0.070021486,(((((((GB_GCA_002479485.1:0.007469179,GB_GCA_002332905.1:0.010711571):0.027465054,(GB_GCA_002396645.1:0.03251499,GB_GCA_002323775.1:0.073278443):0.021391237):0.09011053,(GB_GCA_002435835.1:0.085491423,((GB_GCA_002422545.1:0.0078659,RS_GCF_000309315.1:0.012549391):0.049617701,((GB_GCA_002385835.1:0.065205964,(GB_GCA_002316225.1:0.054627223,(UBA8386:0.031985732,UBA10612:0.043232999):0.018191235):0.02439809):0.039789393,(((UBA12138:0.00688827,(GB_GCA_002494095.1:0.005882672,UBA8797:0.012975875):0.005710719):0.04390288,(GB_GCA_002381185.1:0.021380969,GB_GCA_002409285.1:0.043241654):0.013601261):0.008241274,(UBA11329:0.049423176,GB_GCA_002399975.1:0.087773517):0.013767156):0.019962144):0.014686668):0.029954193):0.07154739):0.098358456,(UBA8670:0.183553438,(RS_GCF_900142005.1:0.101944251,(UBA8955:0.038234838,UBA7928:0.031397854):0.105834249):0.070907957):0.045346166):0.112442644,(((((RS_GCF_001552895.1:0.086300148,(RS_GCF_001553085.1:0.021709891,(RS_GCF_000223315.1:0.014661509,(RS_GCF_000154405.1:0.010352134,RS_GCF_000214475.1:0.016050568):0.006520199):0.021863772):0.055031089):0.206959602,(((RS_GCF_002243155.1:0.004336644,RS_GCF_000010185.1:0.00284561):0.006870815,((RS_GCF_002243215.1:0.003135167,RS_GCF_002243175.1:0.00299589):0.001628388,(RS_GCF_002243115.1:0.003245182,(RS_GCF_002243095.1:0.003463778,(RS_GCF_002243195.1:0.004318974,RS_GCF_002243135.1:0.002933251):0.001352443):0.001421176):0.001582015):0.004617484):0.223143392,(RS_GCF_001407835.1:0.151014143,RS_GCF_900232905.1:0.130134053):0.082299302):0.049545783):0.041698064,(((RS_GCF_900120375.1:0.20111104,((RS_GCF_000308275.2:0.055240856,(RS_GCF_900119705.1:0.024723151,RS_GCF_900059565.1:0.026671783):0.057394181):0.14229624,(RS_GCF_900120365.1:0.175431999,(RS_GCF_000311985.1:0.024496557,RS_GCF_001286805.1:0.02550269):0.148208531):0.073798586):0.071358669):0.147683587,(RS_GCF_000423145.1:0.118168647,RS_GCF_000245755.1:0.116488633):0.162214592):0.043619477,(((RS_GCF_000173355.1:0.018242172,RS_GCF_000321005.1:0.014728203):0.010531171,((RS_GCF_000163295.1:0.003670699,(RS_GCF_000311745.1:0.003073854,RS_GCF_001811125.1:0.002768276):0.000902347):0.012777593,(RS_GCF_000307225.1:0.02004946,(RS_GCF_001182725.1:0.008672157,RS_GCF_001487145.1:0.005549017):0.005864613):0.006877835):0.009561394):0.102218395,((RS_GCF_900232825.1:0.072033981,((RS_GCF_900128425.1:0.011833672,RS_GCF_000312365.2:0.007830642):0.045254122,(RS_GCF_000308255.2:0.072252811,(RS_GCF_002847745.1:0.051556299,GB_GCA_002359915.1:0.050478365):0.017788392):0.01226614):0.019397569):0.049689029,((RS_GCF_000191725.1:0.038617961,(RS_GCF_000159095.1:0.044721948,RS_GCF_000024105.1:0.036307257):0.013799943):0.057278459,(RS_GCF_000156575.1:0.058855819,RS_GCF_900128415.1:0.055354681):0.050866133):0.025612607):0.057380009):0.194584754):0.049935778):0.030751128,RS_GCF_000467935.1:0.334062099):0.053068916,((RS_GCF_001299475.1:0.300824734,((RS_GCF_001574395.1:0.216748354,((RS_GCF_000478985.1:0.119059081,RS_GCF_000146345.1:0.148697931):0.074579465,(((RS_GCF_000246925.1:0.037894768,(((RS_GCF_001517665.2:0.000894685,RS_GCF_000312025.1:0.003132899):0.020356102,(RS_GCF_001815405.1:0.014906084,(RS_GCF_001546555.1:0.006814667,RS_GCF_001553125.1:0.012133188):0.012335935):0.012875556):0.019538303,(RS_GCF_001940285.1:0.032298568,(RS_GCF_000311825.1:0.020131812,RS_GCF_000321025.1:0.025098171):0.005776892):0.008640947):0.016435405):0.104795845,(RS_GCF_900099555.1:0.095566507,RS_GCF_000378725.1:0.087672824):0.064081364):0.057607789,((RS_GCF_000227315.1:0.02395928,RS_GCF_900176115.1:0.019905909):0.131356239,((RS_GCF_900129925.1:0.105922578,RS_GCF_000090945.1:0.09127842):0.026261651,(RS_GCF_000311865.1:0.13267382,RS_GCF_000952975.1:0.096149298):0.054800608):0.022962032):0.034412343):0.024914819):0.026609577):0.040341921,((RS_GCF_001299455.1:0.091158807,(RS_GCF_000221565.1:0.015272213,RS_GCF_900120405.1:0.015054157):0.086393027):0.14778725,(RS_GCF_001553115.1:0.064249685,(RS_GCF_900088125.1:0.016069704,RS_GCF_900155585.1:0.013807633):0.076823013):0.19299531):0.042602537):0.055434902):0.05038913,((RS_GCF_001457835.1:0.016630198,RS_GCF_000312505.2:0.019870414):0.284874216,(RS_GCF_000758845.1:0.169565774,(RS_GCF_900120165.1:0.007050244,RS_GCF_900215725.1:0.007200573):0.174826582):0.210573729):0.075224914):0.032167863):0.070408573):0.023651712,(((((RS_GCF_001282665.1:0.032392033,GB_GCA_002398845.1:0.047004564):0.039401306,(RS_GCF_000511955.1:0.052372947,RS_GCF_900106765.1:0.082109231):0.033183253):0.049250814,(((GB_GCA_002375815.1:0.127380542,(RS_GCF_900128955.1:0.02764531,RS_GCF_002266425.1:0.033686879):0.071617191):0.017175234,(RS_GCF_001940565.1:0.135905871,RS_GCF_900169515.1:0.113534419):0.034011108):0.02509499,GB_GCA_002417735.1:0.219297753):0.03738499):0.038249369,(RS_GCF_900095615.1:0.15530056,(RS_GCF_000751555.1:0.116696696,(RS_GCF_900155565.1:0.088970402,RS_GCF_900130025.1:0.071541591):0.024591777):0.023324549):0.025682741):0.055395621,(((RS_GCF_000620125.1:0.123577087,RS_GCF_001559865.1:0.198261786):0.039946284,(RS_GCF_000387765.1:0.113477796,(RS_GCF_900129995.1:0.018334725,(RS_GCF_001316435.1:0.02201437,RS_GCF_001730685.1:0.008363066):0.008808374):0.102857892):0.022583446):0.016133844,((RS_GCF_900107485.1:0.059257736,(GB_GCA_002376545.1:0.031667776,RS_GCF_900095305.1:0.027982341):0.042587131):0.063808125,(RS_GCF_001190785.1:0.086287294,(RS_GCF_001855385.1:0.195225457,RS_GCF_000299355.1:0.093773832):0.024368604):0.039374393):0.035644851):0.029885575):0.044506713):0.049772097,((((RS_GCF_900113635.1:0.010288572,RS_GCF_900107405.1:0.011605845):0.265524912,((((RS_GCF_900188145.1:0.051404277,RS_GCF_900111615.1:0.0677388):0.016628119,(RS_GCF_900100845.1:0.067187912,(RS_GCF_002080475.1:0.026158958,RS_GCF_000949285.1:0.03069863):0.046148999):0.017424437):0.067353862,(RS_GCF_000016985.1:0.131590266,RS_GCF_000018325.1:0.131409009):0.02999546):0.014750224,(GB_GCA_002733545.1:0.204084107,(RS_GCF_000621485.1:0.096853335,RS_GCF_900101495.1:0.104743697):0.030117401):0.020415947):0.045855453):0.061626431,(((RS_GCF_900141635.1:0.098998124,RS_GCF_000597865.1:0.119402977):0.105435064,((((RS_GCF_000156055.1:0.091099373,(GB_GCA_900240845.1:0.087011607,((RS_GCF_000381525.1:0.079782891,(RS_GCF_000758885.1:0.018618773,RS_GCF_000147675.1:0.02224505):0.054207666):0.020260236,(RS_GCF_900110295.1:0.080275966,RS_GCF_900112955.1:0.085601441):0.014537246):0.017631549):0.126258546):0.041134863,((GB_GCA_002390935.1:0.01941544,RS_GCF_000687955.1:0.021354726):0.080713306,(RS_GCF_001299495.1:0.001601138,(RS_GCF_900074805.1:0.007920217,(RS_GCF_000953275.1:0.000277164,GB_GCA_900002495.1:0.001910295):0.002648958):0.002348376):0.036979559):0.014969636):0.019248838,(RS_GCF_900129815.1:0.054182623,((RS_GCF_000154445.1:0.075246728,(RS_GCF_000808015.1:0.01118649,(UBA8115:0.005328883,RS_GCF_000439105.1:0.00468731):0.010275105):0.056135175):0.0449796,(RS_GCF_002251085.1:0.048734226,(GB_GCA_900066495.1:0.056536489,((((RS_GCF_000499525.1:0.03610505,(RS_GCF_900103615.1:0.029335925,RS_GCF_000686145.1:0.044224556):0.010826037):0.012247766,(RS_GCF_900074625.1:0.045773228,RS_GCF_900106845.1:0.04199149):0.011818846):0.013773647,(GB_GCA_900066935.1:0.009493576,((RS_GCF_000452245.2:0.006650497,RS_GCF_001006285.1:0.004704223):0.023502049,RS_GCF_001372335.1:0.01673426):0.006821449):0.064439578):0.013930822,RS_GCF_002250835.1:0.048946208):0.010272815):0.008189879):0.012061356):0.016177923):0.013201299):0.11401806,((RS_GCF_002029295.1:0.053929501,RS_GCF_001584565.1:0.0610537):0.065325537,(RS_GCF_002724055.1:0.097213428,(RS_GCF_900142235.1:0.03324306,RS_GCF_900129915.1:0.039357798):0.022910083):0.035976835):0.030173823):0.035941712):0.02667733,((RS_GCF_000423525.1:0.19082676,RS_GCF_000163895.2:0.232098581):0.045874856,((RS_GCF_900168025.1:0.001699727,RS_GCF_000196455.1:0.004363088):0.138617444,(RS_GCF_001693775.1:0.17078755,(RS_GCF_000238115.1:0.082271862,(RS_GCF_900167215.1:0.01125692,RS_GCF_000146855.1:0.008834184):0.109868709):0.044312741):0.154049834):0.031472702):0.099942101):0.06045835):0.028158642,(((GB_GCA_002315335.1:0.11973606,GB_GCA_002315385.1:0.100157913):0.144955275,(((((GB_GCA_900066305.1:0.083163069,GB_GCA_002310095.1:0.151697133):0.073414918,((RS_GCF_000488855.1:0.213709521,GB_GCA_002372505.1:0.165611884):0.028575367,GB_GCA_002304835.1:0.161794033):0.033769781):0.023421449,((((GB_GCA_002320005.1:0.065520462,GB_GCA_000435715.1:0.066660384):0.051601863,(GB_GCA_000435615.1:0.058686704,GB_GCA_002439735.1:0.076168978):0.051015511):0.056806299,(((((GB_GCA_002427305.1:0.086204685,(RS_GCF_000688015.1:0.104947778,(RS_GCF_000510425.1:0.115521209,RS_GCF_001940235.1:0.080960076):0.01852374):0.02855331):0.017961631,RS_GCF_900116785.1:0.191440296):0.049438608,(GB_GCA_002472145.1:0.173745037,(RS_GCF_001189495.1:0.018475702,RS_GCF_000242675.1:0.015686364):0.114512367):0.079549192):0.027459864,(GB_GCA_900066695.1:0.013000598,RS_GCF_900086585.1:0.017074528):0.080981152):0.017693111,(RS_GCF_000758905.1:0.195453877,RS_GCF_900112915.1:0.124530331):0.073940257):0.028759889):0.040616379,(((GB_GCA_002455605.1:0.098560231,GB_GCA_002425705.1:0.13239389):0.02390414,((GB_GCA_002482405.1:0.079044768,RS_GCF_000426305.1:0.088523726):0.027598519,(GB_GCA_002418625.1:0.167138064,(GB_GCA_002840285.1:0.11925563,(GB_GCA_002329675.1:0.050045018,GB_GCA_002385825.1:0.078698405):0.058346629):0.068290579):0.024689912):0.038384016):0.031014262,GB_GCA_002329565.1:0.162985493):0.015630427):0.017342467):0.023297027,(UBA10908:0.145455147,GB_GCA_002315535.1:0.224877626):0.106728587):0.028822797,((RS_GCF_900104645.1:0.199317938,((GB_GCA_002299625.1:0.14690635,(RS_GCF_002243385.1:0.045345151,RS_GCF_000525775.1:0.045503904):0.095628675):0.021266415,(RS_GCF_900155555.1:0.147104842,(GB_GCA_001513255.1:0.124200452,GB_GCA_002350505.1:0.095443175):0.084565772):0.029717201):0.037345945):0.118757752,RS_GCF_000161975.1:0.395339156):0.038938278):0.046896105):0.144471792,(((RS_GCF_900142285.1:0.083636216,(RS_GCF_900167445.1:0.075322187,RS_GCF_900142245.1:0.05329164):0.053295925):0.066471378,((RS_GCF_900103005.1:0.218108252,((RS_GCF_001748365.1:0.069566191,GB_GCA_002452745.1:0.051494789):0.051665064,(GB_GCA_002412775.1:0.097986734,(UBA8960:0.090266425,(GB_GCA_001897605.1:0.01244392,GB_GCA_002441045.1:0.013988026):0.060398285):0.051787414):0.034115297):0.145692503):0.038212004,(GB_GCA_002029975.1:0.224259112,GB_GCA_001512625.1:0.410732332):0.095486926):0.055626603):0.031952287,((RS_GCF_001562415.1:0.082934134,(RS_GCF_001750685.1:0.026825764,GB_GCA_900142145.1:0.025234865):0.077985147):0.035233781,(RS_GCF_001282725.1:0.101220882,RS_GCF_002270055.1:0.151405986):0.031543033):0.050167494):0.030355762):0.025094887):0.027345434):0.028898042):0.027109781):0.023688695,((((((RS_GCF_002252565.1:0.161583663,(UBA9506:0.247385608,(GB_GCA_001604215.1:0.183437574,GB_GCA_002314595.1:0.176529844):0.078759493):0.03343458):0.026351062,((GB_GCA_002315735.1:0.071419179,UBA9844:0.072113511):0.123761029,(GB_GCA_002305435.1:0.148228582,(GB_GCA_002438865.1:0.126355917,(GB_GCA_900066215.1:0.039764195,GB_GCA_001941225.1:0.041704919):0.066655009):0.029050704):0.041184038):0.145992085):0.033133523,(((((GB_GCA_002404395.1:0.221956985,GB_GCA_002477905.1:0.219672072):0.046132649,((GB_GCA_002308615.1:0.308229571,(UBA11495:0.169049137,(GB_GCA_000437375.1:0.025896761,(GB_GCA_002479075.1:0.010556472,GB_GCA_002405565.1:0.010015552):0.026347624):0.156461313):0.092819025):0.041649117,((((((GB_GCA_000437015.1:0.054781883,UBA11515:0.05030379):0.101145313,(GB_GCA_002309755.1:0.153956035,GB_GCA_002314565.1:0.151554834):0.093399106):0.089922167,((GB_GCA_000433415.1:0.190384509,GB_GCA_002315325.1:0.216397435):0.04673411,((GB_GCA_002438075.1:0.00100029,UBA11565:0.002463161):0.1691263,GB_GCA_001604005.1:0.199194605):0.024919017):0.032909603):0.056645925,((UBA8022:0.113846884,GB_GCA_002315715.1:0.14509152):0.166451227,UBA11512:0.28448083):0.0420443):0.038603339,(GB_GCA_001513385.1:0.233630791,GB_GCA_002305445.1:0.227105108):0.056527523):0.022130556,(GB_GCA_000433515.1:0.20110114,(GB_GCA_002385415.1:0.104531039,GB_GCA_002397345.1:0.11195078):0.118414032):0.05714545):0.020890694):0.021168302):0.05035618,(GB_GCA_002427425.1:0.341731828,(GB_GCA_001797275.1:0.2284962,((GB_GCA_000433115.1:0.188787349,(GB_GCA_002305335.1:0.14353987,GB_GCA_002310055.1:0.157970124):0.066433502):0.075617896,(GB_GCA_002314835.1:0.291003409,(GB_GCA_002411095.1:0.101598954,(GB_GCA_001795415.1:0.063779396,GB_GCA_002841455.1:0.071738516):0.023014721):0.085070719):0.051449604):0.044990726):0.082683455):0.037206059):0.096043152,(((((GB_GCA_002329245.1:0.155581636,RS_GCF_900176335.1:0.155866922):0.045041024,((((((GB_GCA_002455655.1:0.048466087,(RS_GCF_000307265.1:0.027518162,RS_GCF_000283575.1:0.026945173):0.011347931):0.060941131,(((RS_GCF_000403435.2:0.071321349,GB_GCA_001916835.1:0.083194374):0.014344999,(RS_GCF_900115635.1:0.051865967,GB_GCA_000436875.1:0.04528603):0.011208129):0.012885538,GB_GCA_900066435.1:0.053790852):0.026591368):0.058981144,(((GB_GCA_000433195.1:0.005185167,GB_GCA_002437735.1:0.004458452):0.054728474,(GB_GCA_002405995.1:0.023570894,(GB_GCA_001916625.1:0.012562367,UBA11510:0.016744644):0.013464722):0.052231121):0.064572076,(((UBA8280:0.022173452,(GB_GCA_000435555.1:0.002475397,GB_GCA_002438575.1:0.002674222):0.020393885):0.06326291,(UBA11502:0.081956992,(GB_GCA_000431575.1:0.056699999,(GB_GCA_001916855.1:0.013548423,GB_GCA_000435975.1:0.009784304):0.044512358):0.019402988):0.016477064):0.025687424,(GB_GCA_002392625.1:0.066407925,GB_GCA_002309395.1:0.090558105):0.03574473):0.055916699):0.02280148):0.088799909,((RS_GCF_000421005.1:0.150251718,GB_GCA_001941075.1:0.115648804):0.095893205,((RS_GCF_000620945.1:0.119313099,GB_GCA_000435295.1:0.097506357):0.073975155,(((RS_GCF_001244495.1:0.056355411,(RS_GCF_000177015.3:0.043924566,(RS_GCF_002160305.1:0.045279104,GB_GCA_900066825.1:0.040614011):0.017047849):0.022925674):0.015370561,(RS_GCF_002161175.1:0.044081718,(RS_GCF_000492175.1:0.08685347,GB_GCA_900066875.1:0.045150236):0.018763538):0.019445079):0.067064162,((UBA9475:0.068007546,(RS_GCF_002160435.1:0.019365255,RS_GCF_002161235.1:0.011512862):0.051547044):0.085887502,(RS_GCF_900169975.1:0.118655394,((RS_GCF_001244995.1:0.062988228,RS_GCF_001454945.1:0.06500454):0.040746591,(((RS_GCF_900199495.1:0.036823593,RS_GCF_002159175.1:0.040808628):0.0532485,((RS_GCF_002161215.1:0.033708396,RS_GCF_002159865.1:0.034337736):0.011998708,(RS_GCF_002159455.1:0.030462315,(RS_GCF_002159265.1:0.016406628,(RS_GCF_002161245.1:0.001428626,(RS_GCF_002159225.1:0.002118333,RS_GCF_002161085.1:0.003998848):0.001459795):0.0109249):0.023126351):0.018480819):0.032445165):0.015054342,(RS_GCF_000169255.2:0.054730123,GB_GCA_900079765.1:0.099312577):0.027734555):0.013382698):0.014490842):0.01748012):0.020847345):0.028617176):0.023679656):0.026764921):0.038564766,((GB_GCA_000436735.1:0.071616612,(((GB_GCA_000432135.1:0.02456653,GB_GCA_002404795.1:0.020516054):0.055372517,(UBA11529:0.020035463,GB_GCA_002437575.1:0.021186279):0.053845545):0.012456648,GB_GCA_002298695.1:0.079936657):0.015227779):0.072112865,((GB_GCA_000435995.1:0.096781707,((GB_GCA_002436765.1:0.033436034,GB_GCA_000434635.1:0.010084628):0.040425943,(GB_GCA_002437585.1:0.049011058,(GB_GCA_002493965.1:0.028027087,GB_GCA_002362625.1:0.025859415):0.030740041):0.012481735):0.097479583):0.055470258,(UBA10758:0.134760155,(GB_GCA_002349985.1:0.063375298,(GB_GCA_002363535.1:0.024388283,GB_GCA_002393625.1:0.001199944):0.089708688):0.070107145):0.02436988):0.029646496):0.117807856):0.032977185,((GB_GCA_002314635.1:0.188220074,GB_GCA_002308315.1:0.136968454):0.077358557,((GB_GCA_002307055.1:0.091775418,RS_GCF_900130065.1:0.058246988):0.140004089,((GB_GCA_002841545.1:0.096410362,GB_GCA_002359425.1:0.087963753):0.097319747,((GB_GCA_002315975.1:0.157861364,(GB_GCA_002404605.1:0.006175671,UBA11467:0.010621391):0.113347917):0.08133172,((GB_GCA_002427465.1:0.173216131,((((GB_GCA_002472405.1:0.003677985,GB_GCA_001916715.1:0.009041023):0.059439407,(GB_GCA_002314685.1:0.039929039,(GB_GCA_000431075.1:0.002892143,UBA9128:0.00722813):0.032783245):0.023970069):0.061046965,(GB_GCA_002315275.1:0.102066505,((GB_GCA_002431965.1:0.077310151,((GB_GCA_002371675.1:0.091945442,GB_GCA_002369115.1:0.100313433):0.01657143,GB_GCA_002450075.1:0.084134455):0.018649084):0.019011955,(GB_GCA_002320035.1:0.061529709,GB_GCA_002493305.1:0.074173773):0.016407977):0.019011993):0.034112359):0.029569998,GB_GCA_002350875.1:0.221017339):0.025134484):0.0189588,(GB_GCA_002481795.1:0.004477025,GB_GCA_000432375.1:0.007174629):0.131233453):0.026178162):0.036937784):0.04481261):0.022191669):0.044032795):0.03206689):0.056374053,(GB_GCA_002315595.1:0.262509544,GB_GCA_002293625.1:0.338663775):0.039181106):0.036567929,(((GB_GCA_002395695.1:0.053887552,(RS_GCF_002157465.1:0.024973953,GB_GCA_002371245.1:0.042464581):0.019041686):0.120658796,(RS_GCF_900143195.1:0.095335936,(RS_GCF_900155735.1:0.084840958,(GB_GCA_900066795.1:0.047051683,(RS_GCF_001305135.1:0.031703189,RS_GCF_000701665.1:0.036833623):0.013042025):0.081226785):0.024697022):0.073197599):0.108118128,(GB_GCA_002423435.1:0.210549271,(GB_GCA_001725215.1:0.173893781,GB_GCA_002405755.1:0.194945214):0.097304373):0.031907019):0.039632892):0.072348014,(((RS_GCF_000953215.1:0.077265137,GB_GCA_002306975.1:0.110882661):0.080471285,(UBA11209:0.128676647,RS_GCF_000178115.2:0.071194791):0.110756372):0.093055016,((((((GB_GCA_002431945.1:0.032946426,GB_GCA_002451855.1:0.047981149):0.071042263,(GB_GCA_002297415.1:0.119614143,((GB_GCA_002315685.1:0.066166471,GB_GCA_002315765.1:0.056692228):0.013643512,(GB_GCA_002371985.1:0.053972388,GB_GCA_002363095.1:0.097630279):0.01240816):0.049205176):0.023798568):0.159921198,(GB_GCA_001896915.1:0.189008543,UBA8129:0.193032088):0.031747367):0.043940988,((GB_GCA_000436335.1:0.09811446,((GB_GCA_002361935.1:0.086424622,(GB_GCA_002329285.1:0.084667845,(GB_GCA_000433975.1:0.066155237,GB_GCA_000431535.1:0.065170067):0.025170247):0.019747428):0.037536096,((GB_GCA_002373355.1:0.095129568,((GB_GCA_000434995.1:0.019993632,GB_GCA_000436835.1:0.020586042):0.050072017,(GB_GCA_002493325.1:0.052711482,(UBA11945:0.022842333,GB_GCA_002493595.1:0.043420366):0.023960929):0.016664407):0.015511225):0.026715894,(GB_GCA_002371215.1:0.102241698,(UBA9115:0.061298799,(RS_GCF_900167205.1:0.042121438,UBA11966:0.081172613):0.043484123):0.018080901):0.050486045):0.02307189):0.032618616):0.148059487,(((((GB_GCA_002329225.1:0.213349294,(UBA8612:0.195350557,(GB_GCA_002315505.1:0.061538173,((GB_GCA_000434055.1:0.007887961,GB_GCA_000434915.1:0.008885597):0.004459482,(UBA12282:0.024082291,GB_GCA_002449395.1:0.015401779):0.001950604):0.048526339):0.108024557):0.016620366):0.027566632,(((UBA11809:0.015960218,UBA11447:0.010925064):0.123957967,(GB_GCA_002309055.1:0.13712118,(GB_GCA_000431775.1:0.064536085,GB_GCA_002315935.1:0.079278506):0.02249431):0.068775749):0.026774336,GB_GCA_002329365.1:0.181561607):0.025937049):0.030236882,((((GB_GCA_002361875.1:0.011188251,GB_GCA_002490425.1:0.008933392):0.159019009,((GB_GCA_002314305.1:0.075928803,GB_GCA_002491545.1:0.07563977):0.047900306,((GB_GCA_000432435.1:0.013728437,GB_GCA_002437245.1:0.011851316):0.092141909,UBA11907:0.143139822):0.03493678):0.050173091):0.050578133,GB_GCA_002431305.1:0.210598281):0.020124528,(GB_GCA_001513045.1:0.145288629,GB_GCA_002440045.1:0.201988484):0.046393173):0.018877863):0.017583931,(GB_GCA_002361015.1:0.159849294,(GB_GCA_002309175.1:0.122733231,GB_GCA_002314645.1:0.085329966):0.044283561):0.105445901):0.015270377,(GB_GCA_002320555.1:0.138598289,(GB_GCA_001512765.1:0.210453508,GB_GCA_002451715.1:0.169154864):0.037725291):0.023459647):0.052917469):0.042893917):0.025278539,((((RS_GCF_002556665.1:0.126478935,((GB_GCA_900066995.1:0.106605373,(GB_GCA_002351795.1:0.10885734,((GB_GCA_002309275.1:0.088532134,GB_GCA_002350705.1:0.041271255):0.032517321,(GB_GCA_002308635.1:0.051102396,UBA9224:0.089072894):0.030523991):0.02557465):0.06831262):0.052890284,((GB_GCA_002493755.1:0.164259556,(GB_GCA_000435335.1:0.125826802,GB_GCA_002391625.1:0.09371402):0.036324091):0.026300604,(RS_GCF_002160515.1:0.117503663,((GB_GCA_002350765.1:0.126931803,(GB_GCA_000436775.1:0.072500642,((GB_GCA_002493005.1:0.042743211,UBA8049:0.039234969):0.020011659,((GB_GCA_002493635.1:0.063764905,(RS_GCF_900101355.1:0.060374072,(GB_GCA_002491825.1:0.016904465,UBA11463:0.006726542):0.029084142):0.010727803):0.006737986,((RS_GCF_900100595.1:0.03607226,GB_GCA_002350785.1:0.031728979):0.032906021,(GB_GCA_002368625.1:0.053398193,UBA9824:0.052463837):0.016947211):0.030561218):0.008101497):0.01680943):0.054147584):0.032735218,(GB_GCA_000437975.1:0.149825281,(GB_GCA_002353935.1:0.11050722,(UBA10299:0.010498977,GB_GCA_002394725.1:0.003128967):0.112836251):0.06743044):0.017857461):0.037191192):0.030957727):0.041150358):0.030972809):0.015441267,(GB_GCA_002372375.1:0.411207475,GB_GCA_000435275.1:0.131339205):0.088592792):0.020555728,(((((GB_GCA_002397665.1:0.012988715,UBA10561:0.005424166):0.064049472,(GB_GCA_900240385.1:0.040647847,(RS_GCF_900176635.1:0.027379953,(RS_GCF_000383295.1:0.010203226,RS_GCF_000577335.1:0.008801908):0.012911381):0.033531598):0.053741226):0.057345356,(RS_GCF_002160025.1:0.123864342,((GB_GCA_002424295.1:0.007582999,GB_GCA_002411615.1:0.010202117):0.104724626,(GB_GCA_002399445.1:0.056950344,RS_GCF_002119605.1:0.066642682):0.073934957):0.059997911):0.024462685):0.014016934,((RS_GCF_001261775.1:0.048304194,(RS_GCF_001305115.1:0.018108961,RS_GCF_002159845.1:0.012695489):0.037018094):0.057111744,((GB_GCA_002400015.1:0.13164738,(RS_GCF_001695555.1:0.107994281,(((GB_GCA_002411605.1:0.009551451,GB_GCA_002411365.1:0.01253446):0.081059052,(GB_GCA_002397355.1:0.073313098,GB_GCA_002410755.1:0.077718593):0.03531968):0.01931936,(GB_GCA_002408215.1:0.072123361,GB_GCA_002409675.1:0.101220921):0.014009213):0.034584196):0.017115898):0.042363137,(GB_GCA_002397005.1:0.079522727,(GB_GCA_002378845.1:0.054863012,(GB_GCA_002338255.1:0.050947581,(GB_GCA_002359465.1:0.017654638,RS_GCF_000753235.2:0.023535156):0.024490003):0.023622126):0.01356254):0.025040378):0.023811862):0.017086283):0.03698569,((UBA9126:0.056400647,GB_GCA_002305575.1:0.052707174):0.087701541,((RS_GCF_900197595.1:0.129835056,GB_GCA_002293315.1:0.141066992):0.042079423,(RS_GCF_900048895.1:0.064470876,(RS_GCF_002201475.1:0.127761758,(GB_GCA_000435395.1:0.028464529,GB_GCA_000432995.1:0.026262363):0.049049048):0.015883423):0.045604655):0.0402429):0.079994714):0.031901708):0.052992965,(RS_GCF_900232885.1:0.191678883,((GB_GCA_002437905.1:0.058231275,GB_GCA_002431285.1:0.067091836):0.146026419,(GB_GCA_001513365.1:0.115095835,(GB_GCA_002410715.1:0.072263353,GB_GCA_002409375.1:0.099145845):0.02048045):0.069750145):0.082689526):0.030598552):0.026087609):0.031571058,(((((RS_GCF_000158655.1:0.101583626,RS_GCF_900095865.1:0.111581983):0.099707483,(GB_GCA_002329405.1:0.260168602,(GB_GCA_002295325.1:0.182626186,(GB_GCA_002305795.1:0.198477219,(RS_GCF_900186585.1:0.038616081,RS_GCF_900155615.1:0.039820904):0.07797401):0.04325578):0.029684468):0.019620345):0.028071056,((((GB_GCA_000436675.1:0.022897816,(GB_GCA_000432175.1:0.010458936,UBA11483:0.012795554):0.019790256):0.083853704,((UBA11527:0.011195158,GB_GCA_002304735.1:0.010824108):0.075838119,(GB_GCA_002425305.1:0.038309336,GB_GCA_002492075.1:0.037558517):0.066820693):0.055917801):0.083822183,((RS_GCF_000154325.1:0.011805234,(UBA11449:0.00757085,GB_GCA_002437415.1:0.00933397):0.005554521):0.135665315,(GB_GCA_002363155.1:0.156777908,UBA11956:0.170047317):0.035357549):0.069762449):0.116150695,((((GB_GCA_001603945.1:0.089891594,GB_GCA_002293295.1:0.156221744):0.033916291,(GB_GCA_002395525.1:0.169387963,(GB_GCA_001941135.1:0.122206309,GB_GCA_900066885.1:0.075654364):0.024376274):0.053247519):0.046255743,((((((GB_GCA_002414125.1:0.078711085,(GB_GCA_002362175.1:0.070668974,(((GB_GCA_002394695.1:0.058357827,(RS_GCF_900119535.1:0.043071579,UBA9748:0.077186304):0.027617585):0.008110598,((GB_GCA_002473365.1:0.080562918,(GB_GCA_002348905.1:0.045686204,(GB_GCA_002350065.1:0.03104543,(RS_GCF_000701945.1:0.010365391,RS_GCF_900109435.1:0.011651261):0.026556853):0.008274921):0.02035993):0.011232125,GB_GCA_002389995.1:0.092197625):0.007827504):0.012296524,((RS_GCF_000174895.1:0.049532969,(((GB_GCA_002310115.1:0.022633279,GB_GCA_002309635.1:0.011058005):0.016655609,((RS_GCF_900143025.1:0.008844711,(RS_GCF_900108555.1:0.007213704,RS_GCF_000518765.1:0.006881585):0.004161565):0.015967141,(RS_GCF_000526795.1:0.009097302,(RS_GCF_900119075.1:0.002623139,RS_GCF_000621845.1:0.005696084):0.009289519):0.013401827):0.003595488):0.003165619,(RS_GCF_000571935.1:0.02388185,RS_GCF_000621785.1:0.024176121):0.006561892):0.023245143):0.011423371,(GB_GCA_002373775.1:0.053371535,(GB_GCA_001604035.1:0.018160156,GB_GCA_002371825.1:0.017755358):0.03092705):0.015096798):0.013457372):0.017338233):0.019936021):0.054157731,(UBA11231:0.113588789,GB_GCA_002438605.1:0.064267564):0.019357351):0.057393256,(((GB_GCA_000437175.1:0.054172133,(GB_GCA_000980705.1:0.01751253,RS_GCF_000468015.1:0.021380465):0.027515489):0.056150897,(GB_GCA_000437255.1:0.081516464,(UBA10768:0.013384233,GB_GCA_000433635.1:0.002398516):0.098603706):0.016538113):0.066854083,(GB_GCA_002392545.1:0.06885439,(GB_GCA_002449585.1:0.077240738,(GB_GCA_002373165.1:0.028800977,(GB_GCA_002393815.1:0.014271175,GB_GCA_002449575.1:0.015909253):0.017189768):0.024923072):0.047613391):0.1181953):0.029268491):0.017806042,(RS_GCF_000210095.1:0.11396814,(GB_GCA_002395085.1:0.056004289,(GB_GCA_002394125.1:0.065373022,(UBA10272:0.045242994,(GB_GCA_001940925.1:0.026925278,GB_GCA_001603005.1:0.025318896):0.021245725):0.012744942):0.019995204):0.229494558):0.03678828):0.014623694,(GB_GCA_002305725.1:0.056753536,GB_GCA_900066845.1:0.066933466):0.073678098):0.019669612,(GB_GCA_002431975.1:0.13657372,(GB_GCA_002315235.1:0.04252904,RS_GCF_000712055.1:0.03616628):0.129583042):0.027247359):0.047975672):0.027403362,((GB_GCA_002305045.1:0.112709199,(GB_GCA_002491605.1:0.079595424,GB_GCA_002338885.1:0.09787971):0.024498018):0.137567861,(GB_GCA_002306005.1:0.180463373,((GB_GCA_001940995.1:0.074288602,GB_GCA_002479715.1:0.10774874):0.078826068,((RS_GCF_900119155.1:0.08951212,GB_GCA_000434695.1:0.058126257):0.091045071,(RS_GCF_000686125.1:0.137177403,(((RS_GCF_000723465.1:0.062534568,(GB_GCA_002391065.1:0.032486254,GB_GCA_002368715.1:0.059303507):0.078020404):0.022796341,(((RS_GCF_000178155.2:0.007306103,UBA9242:0.020255706):0.019717135,(RS_GCF_000179635.2:0.010487866,(RS_GCF_000526775.1:0.005038776,(RS_GCF_900109655.1:0.003642711,RS_GCF_900112155.1:0.002879263):0.006390948):0.008309372):0.027920811):0.080017959,(GB_GCA_002371625.1:0.033034233,(GB_GCA_002351065.1:0.033245795,RS_GCF_000621805.1:0.010354039):0.027304454):0.083757544):0.01827072):0.032849701,(RS_GCF_900104495.1:0.131597881,GB_GCA_002358895.1:0.085001931):0.020349192):0.014613896):0.018754796):0.036629273):0.023019947):0.022879183):0.052015601):0.041388042):0.059541731):0.031917311,((((((GB_GCA_900186535.1:0.084668215,(((RS_GCF_000154565.1:0.075580221,RS_GCF_900199635.1:0.060982956):0.031315402,RS_GCF_900078395.1:0.062167512):0.013010468,RS_GCF_000403395.2:0.076803152):0.015536065):0.100732067,((GB_GCA_002305075.1:0.232247526,RS_GCF_900113995.1:0.185185585):0.060148423,(UBA11522:0.191578324,RS_GCF_900104675.1:0.110486599):0.084850075):0.023605311):0.022760884,((UBA10086:0.137136589,RS_GCF_900104565.1:0.136980393):0.031417195,RS_GCF_900104615.1:0.139287914):0.018697824):0.014855326,(RS_GCF_900169495.1:0.179921393,(RS_GCF_900148495.1:0.039361562,GB_GCA_000435195.1:0.042691799):0.1597344):0.029136852):0.02000678,((GB_GCA_002369315.1:0.175148638,RS_GCF_900110045.1:0.147847773):0.037102878,GB_GCA_002305685.1:0.217860869):0.015022724):0.02053081,((UBA11540:0.214375907,RS_GCF_000820765.1:0.163039544):0.020659896,RS_GCF_900103835.1:0.196886723):0.031833118):0.028906026):0.020271676,((RS_GCF_001486165.1:0.106678267,GB_GCA_900066655.1:0.105000004):0.13543397,(GB_GCA_002315315.1:0.289153896,(GB_GCA_900199435.1:0.149422488,(GB_GCA_002314755.1:0.229460515,((RS_GCF_002160015.1:0.106955714,((RS_GCF_002160955.1:0.094914418,(GB_GCA_002491225.1:0.101053854,(((RS_GCF_002160895.1:0.020480897,RS_GCF_002160915.1:0.031439384):0.046170959,((RS_GCF_000154385.1:0.019283353,(RS_GCF_002549755.1:0.007383362,RS_GCF_002549775.1:0.010295413):0.006741732):0.009699396,((GB_GCA_000434595.1:0.02005292,GB_GCA_000210735.1:0.021365089):0.005339067,(RS_GCF_002550045.1:0.021013091,(RS_GCF_001406355.1:0.008830012,RS_GCF_002550035.1:0.012677138):0.009145533):0.007255961):0.008145619):0.037825188):0.105016296,(GB_GCA_002306375.1:0.064231168,(UBA9091:0.06145872,(RS_GCF_000157955.1:0.030459602,RS_GCF_900167555.1:0.034491199):0.04148861):0.019202246):0.07614596):0.054236508):0.018100748):0.034038704,(RS_GCF_001486665.1:0.003814047,(RS_GCF_002159185.1:0.002860833,(RS_GCF_002161595.1:0.005822501,RS_GCF_002160145.1:0.00271297):0.002093881):0.00340993):0.074662305):0.045130683):0.039803028,(RS_GCF_000949455.1:0.083640101,GB_GCA_002315015.1:0.110921066):0.04313823):0.042304769):0.029438841):0.088693149):0.057455964):0.052696767):0.0278351):0.025836096):0.065424661):0.023113343):0.026505214,(GB_GCA_001604045.1:0.336627619,GB_GCA_002299265.1:0.360677378):0.082838718):0.074915081):0.036063888,(((GB_GCA_000433755.1:0.115637649,(GB_GCA_000433335.1:0.160834293,GB_GCA_000433135.1:0.124055001):0.029115842):0.261712617,((GB_GCA_002404755.1:0.066469416,GB_GCA_002308995.1:0.071426824):0.191215651,((GB_GCA_000434035.1:0.075487839,GB_GCA_002314935.1:0.095023317):0.070949778,((((((UBA8271:0.039005124,UBA11489:0.034038609):0.086899153,(GB_GCA_000438355.1:0.110414967,(GB_GCA_000435755.1:0.024058206,GB_GCA_000437855.1:0.019802487):0.081869681):0.022667843):0.026695832,((UBA12268:0.037439935,GB_GCA_000434015.1:0.034679966):0.056390717,(GB_GCA_002633185.1:0.106663387,GB_GCA_000434335.1:0.106219492):0.026979024):0.02398215):0.01516805,((GB_GCA_000434195.1:0.068449856,GB_GCA_000435175.1:0.060887103):0.070779001,(GB_GCA_002393975.1:0.185152976,GB_GCA_000433915.1:0.100779229):0.105983602):0.022927967):0.032632899,((GB_GCA_001915925.1:0.004885136,GB_GCA_000437455.1:0.004380892):0.170773889,(((GB_GCA_001916035.1:0.103735178,(GB_GCA_001916005.1:0.036167209,(GB_GCA_000435535.1:0.049707913,(GB_GCA_000438255.1:0.014288096,GB_GCA_001916065.1:0.01890929):0.023368513):0.011979977):0.039152411):0.018303384,(GB_GCA_000431335.1:0.07134947,GB_GCA_000437215.1:0.080371981):0.017814822):0.03019638,((GB_GCA_001916055.1:0.049430167,(GB_GCA_001915995.1:0.007029832,UBA10678:0.006105546):0.058740387):0.064975093,(GB_GCA_002372935.1:0.106336499,UBA9784:0.101785582):0.052335827):0.016684461):0.035558555):0.025103705):0.0232546,GB_GCA_002449785.1:0.194102409):0.023023579):0.108289423):0.051563349):0.131332693,((((GB_GCA_002309655.1:0.091622083,GB_GCA_002308595.1:0.125269144):0.191401118,(GB_GCA_002308775.1:0.250422033,(GB_GCA_002308795.1:0.204898138,UBA11534:0.188330684):0.060362181):0.035548335):0.116322242,((((GB_GCA_001603035.1:0.104060837,GB_GCA_002418705.1:0.107035042):0.064639459,((GB_GCA_001604185.1:0.042635331,(GB_GCA_002310155.1:0.021215342,GB_GCA_002368805.1:0.019722602):0.036199322):0.129906655,((GB_GCA_002373235.1:0.114906254,(GB_GCA_002450095.1:0.160801612,(UBA9425:0.096890931,(RS_GCF_900111435.1:0.032720196,RS_GCF_900176545.1:0.039255488):0.04997402):0.026651209):0.031519635):0.027582211,((GB_GCA_002394605.1:0.051745616,(RS_GCF_900099715.1:0.068375033,GB_GCA_002371375.1:0.047675528):0.025845321):0.089518567,(GB_GCA_002450155.1:0.109788331,(RS_GCF_900107185.1:0.025429452,(RS_GCF_000621765.1:0.035281002,GB_GCA_001604135.1:0.031189288):0.013088257):0.094859512):0.075744794):0.044219343):0.130185364):0.05507153):0.119231861,(((GB_GCA_002419365.1:0.023335603,GB_GCA_002419145.1:0.029267567):0.125144539,(UBA8949:0.07498667,UBA11385:0.125286642):0.060331052):0.080877789,(GB_GCA_002427545.1:0.309131776,(GB_GCA_002316595.1:0.238821875,((GB_GCA_002427475.1:0.061689169,(GB_GCA_001512745.1:0.024826855,GB_GCA_002427505.1:0.026213521):0.047667822):0.185227728,(GB_GCA_001512945.1:0.115662963,GB_GCA_002427535.1:0.108284225):0.153874727):0.093832908):0.07421467):0.088884611):0.036929197):0.035115842,(RS_GCF_000025225.2:0.298140288,RS_GCF_001552885.1:0.453498636):0.078628398):0.142223238):0.04113546,((GB_GCA_002402315.1:0.251729036,((((((RS_GCF_000179595.2:0.066032178,RS_GCF_000237085.1:0.049537944):0.062125351,(RS_GCF_002844395.1:0.162635891,(GB_GCA_001512505.1:0.076325889,(RS_GCF_000015865.1:0.041443604,(RS_GCF_000521465.1:0.023487761,RS_GCF_001717745.1:0.034323335):0.014386494):0.035921015):0.029146688):0.021785762):0.035827452,RS_GCF_001262605.1:0.146980709):0.026833607,(GB_GCA_002375885.1:0.130901686,((RS_GCF_000022065.1:0.025760204,(RS_GCF_000526495.1:0.018475907,(RS_GCF_000244875.1:0.005973986,(RS_GCF_000175795.2:0.016547815,RS_GCF_000421965.1:0.005636389):0.002964837):0.006406193):0.008037647):0.040186496,(RS_GCF_002051585.1:0.037218759,(RS_GCF_000621505.1:0.002806574,RS_GCF_000350485.1:0.004282138):0.019437184):0.038632874):0.138175474):0.033454883):0.020815547,(GB_GCA_002307275.1:0.124696089,(GB_GCA_002385815.1:0.04924308,GB_GCA_002386045.1:0.056788541):0.06974302):0.077400957):0.036176974,((GB_GCA_001512485.1:0.109418513,(GB_GCA_001513105.1:0.059699761,RS_GCF_000331995.1:0.065266578):0.0532626):0.075459724,(GB_GCA_001512555.1:0.102971341,(GB_GCA_002376415.1:0.063779828,UBA10951:0.093538604):0.057091307):0.078181762):0.091273994):0.022510438):0.03005831,(UBA8921:0.302552102,UBA10946:0.310133406):0.047141276):0.025494246):0.027353714):0.030875217):0.026564896,((((GB_GCA_002430285.1:0.236512128,((UBA8514:0.124420794,(RS_GCF_002161055.1:0.099707429,(RS_GCF_000364165.1:0.103445735,(GB_GCA_000436415.1:0.06756393,(((((RS_GCF_900129165.1:0.006254066,GB_GCA_002299545.1:0.006429295):0.021943615,GB_GCA_002316675.1:0.047684595):0.014127878,RS_GCF_001571775.1:0.033039072):0.010393522,GB_GCA_002380805.1:0.021318648):0.046841032,(RS_GCF_001304995.1:0.004679303,RS_GCF_900142265.1:0.003634346):0.070125004):0.017339809):0.058794963):0.041361872):0.025095279):0.08024786,(GB_GCA_002372875.1:0.164716414,GB_GCA_000432155.1:0.101989782):0.126347594):0.027288357):0.049004223,(RS_GCF_001466305.1:0.142214106,((RS_GCF_001282685.1:0.106317502,(RS_GCF_900095725.1:0.084660045,((RS_GCF_000178835.2:0.062130245,RS_GCF_001311925.1:0.073382286):0.038746849,RS_GCF_002735925.1:0.083265902):0.029640283):0.056885991):0.032950102,((GB_GCA_002007365.1:0.104183775,(GB_GCA_001983475.1:0.035115775,GB_GCA_001983455.1:0.027995913):0.131021913):0.02349606,((GB_GCA_001994995.1:0.106596629,GB_GCA_002007315.1:0.099953231):0.018433095,(GB_GCA_001995005.1:0.106749361,(GB_GCA_001983555.1:0.061065017,(RS_GCF_000171335.1:0.062522133,GB_GCA_002007295.1:0.092928934):0.032385486):0.071030956):0.052071061):0.033108242):0.060541592):0.141021269):0.033472766):0.025687735,(((GB_GCA_002381865.1:0.094749525,(GB_GCA_002841375.1:0.028691778,GB_GCA_002841625.1:0.031351723):0.063022692):0.084697793,((GB_GCA_002841495.1:0.010484118,GB_GCA_002841435.1:0.020781639):0.16907807,(GB_GCA_002342805.1:0.02879627,GB_GCA_002382805.1:0.034060606):0.163098103):0.035334841):0.091490615,(GB_GCA_002305315.1:0.349623345,((GB_GCA_002392345.1:0.070147723,GB_GCA_002374095.1:0.08782137):0.413029569,((((((GB_GCA_002351535.1:0.129056537,(RS_GCF_900110975.1:0.151593621,(GB_GCA_002351885.1:0.111802216,GB_GCA_900066105.1:0.073010313):0.019655902):0.049132356):0.034505619,(GB_GCA_000437755.1:0.149589027,((((GB_GCA_002369275.1:0.00732045,((UBA11922:0.029354616,UBA9420:0.00073981):0.005256029,RS_GCF_900167115.1:0.004382925):0.004671198):0.170609659,(GB_GCA_000434315.1:0.086859022,(GB_GCA_002369135.1:0.179736483,(RS_GCF_000153885.1:0.049166538,(GB_GCA_000432355.1:0.047345329,GB_GCA_000435815.1:0.05970479):0.017318041):0.029041707):0.0351914):0.070030126):0.025372227,GB_GCA_002363615.1:0.228054312):0.019024973,RS_GCF_900141895.1:0.195761097):0.012685551):0.013024705):0.027053349,((((RS_GCF_000155855.1:0.111849657,RS_GCF_900111235.1:0.122594156):0.023704522,(((GB_GCA_002448355.1:0.070544323,(GB_GCA_000431735.1:0.06735434,GB_GCA_000437735.1:0.049946841):0.014855843):0.013479966,(((UBA11757:0.002983254,(RS_GCF_000146185.1:0.001106434,(UBA10788:0.005347014,RS_GCF_001405395.1:0.001923281):0.001029286):0.002023191):0.058231421,(RS_GCF_001406555.1:0.021529404,(GB_GCA_000436475.1:0.011248843,(GB_GCA_002435585.1:0.010128224,GB_GCA_000436535.1:0.014129606):0.003875893):0.020937098):0.035623942):0.019395904,(RS_GCF_000702205.1:0.02541783,(RS_GCF_000424105.1:0.002759333,RS_GCF_900103815.1:0.003861164):0.025740701):0.080097185):0.028033011):0.032595184,GB_GCA_002394965.1:0.274590301):0.038249944):0.034117004,UBA9792:0.316789355):0.024191459,((UBA10756:0.019074695,GB_GCA_000435595.1:0.018265869):0.131064146,(RS_GCF_000156015.1:0.114419046,GB_GCA_000431815.1:0.086720244):0.064571576):0.045372707):0.024259185):0.016612676,(((((GB_GCA_002361405.1:0.196680557,(GB_GCA_002369255.1:0.213732077,GB_GCA_002449955.1:0.224659216):0.036251291):0.062169185,RS_GCF_000875945.1:0.175461188):0.035339344,((RS_GCF_900045905.1:0.098411476,(GB_GCA_900066985.1:0.169885633,GB_GCA_002349005.1:0.15120608):0.021177521):0.030525179,((GB_GCA_002315555.1:0.120875847,GB_GCA_002315255.1:0.170377525):0.127490768,(GB_GCA_002395865.1:0.197657457,GB_GCA_002309675.1:0.165743808):0.056101016):0.038348211):0.025653276):0.015182322,(((((GB_GCA_002394905.1:0.003063137,GB_GCA_002449915.1:0.008338924):0.076375522,(GB_GCA_002350265.1:0.077983755,(UBA10241:0.080961789,(GB_GCA_002431355.1:0.055776537,(GB_GCA_002396005.1:0.04657762,((RS_GCF_900113415.1:0.023828931,((RS_GCF_000702885.1:0.011538223,(RS_GCF_000513555.1:0.007908979,RS_GCF_002007235.1:0.00700002):0.007181881):0.002801741,GB_GCA_002371295.1:0.036273446):0.016769487):0.010622333,(RS_GCF_000424445.1:0.010610453,RS_GCF_900107835.1:0.00603848):0.028449964):0.007848435):0.030829426):0.017758598):0.016876927):0.0260183):0.035045459,(RS_GCF_000160135.1:0.097422002,(RS_GCF_000160635.1:0.069068821,(RS_GCF_000238055.2:0.021844476,RS_GCF_000238075.1:0.020842699):0.052089258):0.095634915):0.050211212):0.162595878,((RS_GCF_000235445.1:0.182287332,((RS_GCF_000185385.1:0.025487976,RS_GCF_001552975.1:0.013591328):0.014578983,(RS_GCF_000209465.1:0.02677614,(RS_GCF_000287675.1:0.004973466,RS_GCF_000296385.1:0.003865101):0.013380349):0.008180312):0.138026887):0.041833533,(GB_GCA_002314805.1:0.199350737,RS_GCF_000242235.1:0.18605082):0.048245288):0.044229965):0.03297447,((UBA10301:0.083795344,(RS_GCF_900101295.1:0.005879431,RS_GCF_900112885.1:0.005858648):0.132735556):0.09502722,((GB_GCA_000435795.1:0.048848813,(GB_GCA_900066785.1:0.006045055,(GB_GCA_900066055.1:0.004500096,GB_GCA_900066535.1:0.004868469):0.004819676):0.052696361):0.063803335,((GB_GCA_001304875.1:0.074138475,((GB_GCA_000435655.1:0.027342469,RS_GCF_002160535.1:0.028582777):0.042221874,(RS_GCF_000189595.1:0.048899733,GB_GCA_000434655.1:0.066968395):0.021438098):0.029867369):0.020617093,(((((RS_GCF_000509045.1:0.004057492,RS_GCF_900102595.1:0.00403993):0.050340366,((GB_GCA_000431375.1:0.051725352,RS_GCF_001517625.2:0.040572171):0.027368986,(GB_GCA_001304855.1:0.040347949,((RS_GCF_002234575.2:0.003967905,(RS_GCF_000424325.1:0.006313265,RS_GCF_000371545.1:0.005738324):0.001945464):0.026190299,(RS_GCF_000155435.1:0.025008829,RS_GCF_000233455.1:0.023584122):0.012737921):0.007664137):0.018521555):0.017156004):0.052159099,UBA9502:0.098923947):0.0114777,(RS_GCF_002160755.1:0.062205291,GB_GCA_900240245.1:0.065508541):0.034576916):0.010138591,((GB_GCA_002358555.1:0.091021636,RS_GCF_000235505.1:0.051847881):0.028910448,((GB_GCA_000433395.1:0.006040855,RS_GCF_001405675.1:0.010272889):0.040188828,(GB_GCA_002409995.1:0.053481858,((GB_GCA_002389905.1:0.041968503,(RS_GCF_900155545.1:0.02428713,((RS_GCF_000144625.1:0.015843524,(RS_GCF_000421505.1:0.000564871,RS_GCF_000526995.1:0.000274995):0.011808813):0.006780928,(((RS_GCF_002797975.1:0.003023368,(GB_GCA_002367105.1:0.004954476,(RS_GCF_900105615.1:0.001912408,RS_GCF_900105215.1:0.003815452):0.001786163):0.002156809):0.003400656,(RS_GCF_000732605.1:0.002267461,(RS_GCF_001517445.1:0.001741912,(GB_GCA_002421335.1:0.001486811,(UBA11745:0.003443021,GB_GCA_002387015.1:0.008031978):0.003043449):0.001710967):0.001368127):0.007116375):0.006546242,(GB_GCA_002429965.1:0.011847184,GB_GCA_001312405.1:0.016410913):0.002255058):0.007650858):0.014268714):0.005600625):0.005751759,(RS_GCF_900205965.1:0.038815185,(GB_GCA_002455735.1:0.032284696,RS_GCF_000687555.1:0.011849574):0.028430828):0.006162769):0.019992899):0.010960769):0.042171383):0.012002474):0.01775721):0.017287494):0.015892362):0.025486601):0.024810374):0.021865694,(((((((RS_GCF_900142165.1:0.083804716,(((RS_GCF_000169475.1:0.054157941,(RS_GCF_001487105.1:0.069255147,((RS_GCF_001405415.1:0.032071805,RS_GCF_000155205.1:0.028801092):0.02627891,(((RS_GCF_002160525.1:0.046323344,(RS_GCF_000153925.1:0.051602817,RS_GCF_002159505.1:0.033012111):0.009612494):0.014439292,(RS_GCF_900120155.1:0.040028539,RS_GCF_002161355.1:0.026510852):0.010846631):0.006504002,GB_GCA_002314255.1:0.03749645):0.011819993):0.019137458):0.012882301):0.006514015,((RS_GCF_000218385.1:0.039800604,(RS_GCF_000364245.1:0.020840352,RS_GCF_000403295.1:0.016475607):0.056443379):0.012846688,(GB_GCA_002320245.1:0.027457511,GB_GCA_900066545.1:0.033749362):0.026393913):0.01724052):0.00669204,((RS_GCF_000190355.1:0.015948115,(RS_GCF_001404335.1:0.002419481,RS_GCF_000509105.1:0.001423546):0.013447406):0.021000709,(RS_GCF_001517425.1:0.022102798,(GB_GCA_002397985.1:0.000254299,GB_GCA_002427405.1:0.000803164):0.018946524):0.038047598):0.014620645):0.022546436):0.02511689,((RS_GCF_900086725.1:0.049049861,RS_GCF_000155875.1:0.062751614):0.036802606,(RS_GCF_000411355.1:0.061482423,(RS_GCF_000156035.2:0.052388377,RS_GCF_000209385.2:0.056380446):0.012549329):0.026205768):0.014014904):0.011369424,(((RS_GCF_900120345.1:0.008125877,(RS_GCF_000765215.1:0.012798208,RS_GCF_002160985.1:0.010628523):0.00498265):0.054655604,(GB_GCA_900066765.1:0.053856958,GB_GCA_900066555.1:0.074224732):0.013194662):0.01061745,((((GB_GCA_000433215.1:0.053202591,GB_GCA_000433535.1:0.04774363):0.014332553,RS_GCF_000403475.2:0.072696614):0.008496977,(((((RS_GCF_000509125.1:0.00443381,RS_GCF_000154505.1:0.005314698):0.029714455,RS_GCF_000403455.2:0.06000297):0.011160383,((RS_GCF_000154065.1:0.004696776,(RS_GCF_001404875.1:0.000926797,RS_GCF_000424345.1:0.003396974):0.005629832):0.047395935,RS_GCF_001754075.1:0.056662388):0.009887057):0.004130849,GB_GCA_900240315.1:0.042337565):0.010054201,(RS_GCF_000156515.1:0.014785965,(RS_GCF_900086625.1:0.009807884,RS_GCF_001185345.1:0.010193216):0.015665882):0.046366046):0.006795601):0.004400006,(RS_GCF_000169235.1:0.077845161,GB_GCA_002492335.1:0.049528666):0.013902631):0.018602149):0.031099458):0.014972783,(RS_GCF_002160325.1:0.079936686,(UBA9414:0.088350313,(RS_GCF_002159995.1:0.037280323,(RS_GCF_002161525.1:0.014703418,RS_GCF_001280875.1:0.029286918):0.029816709):0.056189443):0.017583085):0.017030226):0.06469378,(GB_GCA_900066755.1:0.105069495,(RS_GCF_900096945.1:0.104579183,(RS_GCF_900184995.1:0.050615652,RS_GCF_002251225.1:0.046421922):0.069024566):0.025392594):0.027570127):0.015045654,((((((GB_GCA_002308255.1:0.204684932,((GB_GCA_002316215.1:0.108408546,((GB_GCA_002369495.1:0.032374674,GB_GCA_002448255.1:0.029570363):0.089753528,(UBA9773:0.039105563,UBA10271:0.052623383):0.063663321):0.033985804):0.023167674,(GB_GCA_002371465.1:0.118464585,(GB_GCA_002396245.1:0.095968271,GB_GCA_002350625.1:0.117072859):0.031285386):0.0399988):0.051456233):0.069310061,UBA11957:0.16522901):0.024377437,((((GB_GCA_002396255.1:0.002295224,UBA9234:0.009440987):0.099208245,((GB_GCA_002394235.1:0.073365271,((RS_GCF_000183525.2:0.009695898,RS_GCF_000621585.1:0.01085337):0.078421833,GB_GCA_002481065.1:0.140075309):0.015932717):0.021736481,GB_GCA_002368795.1:0.096593526):0.027359603):0.044853383,(GB_GCA_002371335.1:0.13701485,RS_GCF_000702845.1:0.123369693):0.051088711):0.049767998,(RS_GCF_001406335.1:0.096102938,GB_GCA_002409525.1:0.141438508):0.024649814):0.024969173):0.018513466,((((GB_GCA_900066745.1:0.005844899,GB_GCA_000437095.1:0.006695734):0.042055395,(GB_GCA_000432335.1:0.020738146,GB_GCA_002361775.1:0.017717284):0.031465421):0.054699935,RS_GCF_000425525.1:0.087543168):0.021330882,((RS_GCF_000157975.1:0.082989847,(RS_GCF_002159835.1:0.080847764,(RS_GCF_000702025.1:0.037599635,((GB_GCA_000433815.1:0.040835131,(GB_GCA_000436615.1:0.025192316,(RS_GCF_000153905.1:0.013471163,GB_GCA_900066355.1:0.01812689):0.011658398):0.019883439):0.029508416,(((GB_GCA_002348945.1:0.007073787,GB_GCA_900066505.1:0.008341311):0.045588433,(GB_GCA_900066145.1:0.009066564,GB_GCA_900066165.1:0.011156346):0.043110662):0.028772391,((RS_GCF_900078295.2:0.017151258,RS_GCF_000285855.1:0.018199549):0.033325756,(GB_GCA_900066335.1:0.002818324,(GB_GCA_900066085.1:0.003371906,RS_GCF_001487165.1:0.006939883):0.002210009):0.052851622):0.007591688):0.006872658):0.009286985):0.039129112):0.014546021):0.042373305,(RS_GCF_900129135.1:0.075126053,((RS_GCF_002161285.1:0.047838688,(GB_GCA_000432195.1:0.052230127,(RS_GCF_900120295.1:0.007459092,RS_GCF_002222595.2:0.005627391):0.028610484):0.014325381):0.022430485,(GB_GCA_000436935.1:0.062189063,(RS_GCF_000765245.1:0.007000727,(RS_GCF_000373885.1:0.008095498,(RS_GCF_001689125.2:0.005220268,RS_GCF_002270465.1:0.00291292):0.009256602):0.004235909):0.031560328):0.018524381):0.035005307):0.020373415):0.01136705):0.017415342):0.03542467,(((GB_GCA_002350005.1:0.158898354,(GB_GCA_002394165.1:0.167653201,((GB_GCA_002391125.1:0.059610907,GB_GCA_002482005.1:0.067968827):0.08163143,(GB_GCA_002392705.1:0.089610895,(GB_GCA_002350685.1:0.065835011,(UBA9806:0.053626582,GB_GCA_002371345.1:0.043888988):0.042496153):0.049525287):0.03096973):0.080933912):0.020261887):0.048920631,GB_GCA_002491565.1:0.124989629):0.045610286,(((GB_GCA_900066135.1:0.106884177,(GB_GCA_002361955.1:0.079549278,GB_GCA_900066065.1:0.08414961):0.021472781):0.010685832,RS_GCF_000686105.1:0.08915687):0.016191142,(GB_GCA_900066075.1:0.073649055,(RS_GCF_900102475.1:0.01624187,GB_GCA_002473385.1:0.022429326):0.057694325):0.052793407):0.015317013):0.01834058):0.012118604,((GB_GCA_900066575.1:0.03346763,(RS_GCF_002160825.1:0.017410744,RS_GCF_002160765.1:0.017679141):0.041163422):0.077285922,(GB_GCA_001941045.1:0.090648404,(RS_GCF_002160135.1:0.071862238,GB_GCA_002491115.1:0.060617842):0.016064606):0.074642383):0.035610412):0.015431107):0.017507835,((RS_GCF_900112085.1:0.231980423,(((RS_GCF_900104415.1:0.156909766,((RS_GCF_000469345.1:0.073275447,GB_GCA_900066595.1:0.081497291):0.018566719,(GB_GCA_001941025.1:0.175963879,RS_GCF_000270305.1:0.130893158):0.030081177):0.031112767):0.022872783,(((UBA11774:0.100379695,(RS_GCF_001940225.1:0.035965443,(RS_GCF_000403845.2:0.034398353,(RS_GCF_000403315.2:0.042458704,RS_GCF_000403255.1:0.028640885):0.01801251):0.041183128):0.03764687):0.015630471,(((RS_GCF_001940165.1:0.055022531,((RS_GCF_001406435.1:0.00444342,UBA10666:0.00555701):0.034959267,(RS_GCF_000225345.1:0.048602783,RS_GCF_000174195.1:0.047518556):0.022479253):0.017615422):0.022484615,((RS_GCF_900113385.1:0.047290637,(RS_GCF_900107245.1:0.01385088,RS_GCF_900111325.1:0.019411849):0.048426853):0.075927383,((GB_GCA_002351275.1:0.056454359,(RS_GCF_000020605.1:0.069804648,RS_GCF_002735305.1:0.11811635):0.025664767):0.011533343,(GB_GCA_000434275.1:0.030166086,(RS_GCF_001406815.1:0.004159922,GB_GCA_002474415.1:0.001442795):0.037898861):0.024634256):0.017051138):0.039709126):0.027120229,(RS_GCF_000364225.1:0.136596309,((UBA9240:0.001456656,GB_GCA_900066395.1:0.002916164):0.080028226,(GB_GCA_002299665.1:0.061560436,GB_GCA_000438375.1:0.038964574):0.037082263):0.017820491):0.011485306):0.015178084):0.01232276,RS_GCF_900115795.1:0.186082624):0.015499324):0.015337617,(((((RS_GCF_000703005.1:0.003785139,RS_GCF_900218035.1:0.004004365):0.019598416,(((GB_GCA_000209815.1:0.01183426,(RS_GCF_900100545.1:0.005007872,(RS_GCF_900141825.1:0.004663209,RS_GCF_900103015.1:0.007404402):0.002469349):0.00656659):0.006959677,(RS_GCF_900104335.1:0.022251162,RS_GCF_900107545.1:0.023356199):0.00520436):0.009044192,(GB_GCA_002309345.1:0.03838982,RS_GCF_900112855.1:0.025768347):0.011643362):0.011116803):0.007385216,(RS_GCF_900113655.1:0.011624712,RS_GCF_000424305.1:0.010028564):0.010877698):0.006277386,RS_GCF_000621865.1:0.020826531):0.1676835,(RS_GCF_000160115.1:0.206014211,((RS_GCF_900116395.1:0.133993465,((RS_GCF_900100095.1:0.08413249,(UBA7906:0.05493905,(GB_GCA_002474355.1:0.033893792,GB_GCA_002480925.1:0.058610224):0.038832888):0.102453622):0.052050424,GB_GCA_002349765.1:0.230319798):0.030138037):0.02469655,((GB_GCA_002449995.1:0.106363998,GB_GCA_002300065.1:0.110675536):0.088460371,RS_GCF_000702525.1:0.10823642):0.027079385):0.022393938):0.02255234):0.056753304):0.023560306):0.021020467,((GB_GCA_002317595.1:0.184929981,((GB_GCA_002373875.1:0.023711483,UBA9836:0.022177154):0.105362869,((GB_GCA_002371615.1:0.013661022,(GB_GCA_002394535.1:0.009749374,GB_GCA_002350465.1:0.011478):0.010164477):0.156079871,(UBA9423:0.044571085,GB_GCA_002368575.1:0.068425557):0.105407117):0.041759568):0.056246346):0.028211232,((((UBA9837:0.081327921,RS_GCF_000621405.1:0.076459857):0.133988905,((RS_GCF_900114405.1:0.078641461,RS_GCF_000746015.1:0.061839196):0.048406006,((RS_GCF_900168235.1:0.027741382,(RS_GCF_000424365.1:0.004059908,RS_GCF_000701625.1:0.002265152):0.021894954):0.06316888,RS_GCF_000622025.1:0.154519409):0.023728374):0.060277834):0.09467528,((GB_GCA_002449595.1:0.165637779,(((GB_GCA_002481255.1:0.078946081,GB_GCA_002481615.1:0.102569765):0.09375462,(GB_GCA_002351235.1:0.145186245,(GB_GCA_002351595.1:0.116490821,(GB_GCA_000431495.1:0.110266709,(RS_GCF_900107575.1:0.105731743,(GB_GCA_002372835.1:0.101629233,GB_GCA_002353635.1:0.094665209):0.020959073):0.020954343):0.014583412):0.017249167):0.041087154):0.039527939,((RS_GCF_900101015.1:0.049434582,(GB_GCA_002358875.1:0.057046815,((GB_GCA_002371555.1:0.028222583,GB_GCA_002390025.1:0.030733413):0.019532062,GB_GCA_002394525.1:0.05101117):0.012300519):0.011745196):0.094686105,((GB_GCA_002372815.1:0.064971525,GB_GCA_002392385.1:0.056368718):0.089212982,((UBA9736:0.045655816,(GB_GCA_002395235.1:0.025392014,GB_GCA_002448395.1:0.027743606):0.01550272):0.070518303,(UBA11901:0.08612382,GB_GCA_002362155.1:0.101986807):0.044590331):0.024632872):0.019026653):0.053835066):0.015906747):0.067042588,((RS_GCF_000424545.1:0.086988808,(RS_GCF_000424585.1:0.084442443,(RS_GCF_900129945.1:0.011724898,(RS_GCF_900111185.1:0.001995322,RS_GCF_000424425.1:0.005822031):0.009877685):0.051295135):0.024745093):0.079593253,((RS_GCF_000702265.1:0.038990641,((RS_GCF_000424165.1:0.004096752,RS_GCF_000424265.1:0.006455398):0.031575085,((RS_GCF_000420905.1:0.014802654,RS_GCF_000423925.1:0.022794558):0.010042819,((RS_GCF_000424145.1:0.013822922,RS_GCF_000423945.1:0.017540756):0.006921294,(RS_GCF_000424385.1:0.019919365,RS_GCF_000703165.1:0.014895583):0.011129261):0.003453047):0.016666882):0.016456493):0.063042235,((RS_GCF_900116875.1:0.037824403,(((((RS_GCF_000621605.1:0.014375965,RS_GCF_000420845.1:0.012419411):0.027769182,((RS_GCF_900112195.1:0.040975586,(RS_GCF_900102515.1:0.022529599,(RS_GCF_000420945.1:0.016983952,RS_GCF_000145035.1:0.017458715):0.004595199):0.013664836):0.010686663,RS_GCF_000622085.1:0.043341368):0.006252706):0.009013418,(RS_GCF_000526935.1:0.046930418,(GB_GCA_002372465.1:0.051297832,(RS_GCF_000423965.1:0.009641173,RS_GCF_000420865.1:0.011197928):0.019527028):0.01137358):0.019911007):0.011580928,(RS_GCF_900115735.1:0.007858739,RS_GCF_000420825.1:0.00454891):0.029939136):0.015981035,(RS_GCF_900103635.1:0.003893226,RS_GCF_900143205.1:0.005609128):0.028999686):0.012818693):0.012314401,(RS_GCF_000621565.1:0.010683781,(RS_GCF_900101605.1:0.007904122,(RS_GCF_000424465.1:0.002675504,RS_GCF_900116865.1:0.003323662):0.006245188):0.009147951):0.03229738):0.053307459):0.03804282):0.068065834):0.034415318):0.034324108,(((((RS_GCF_000420925.1:0.124583832,(GB_GCA_002314855.1:0.109821065,GB_GCA_002373855.1:0.109832179):0.028665321):0.04108402,((GB_GCA_002479655.1:0.019072487,(GB_GCA_002478505.1:0.019712294,GB_GCA_002414075.1:0.002669615):0.006161579):0.120833395,((GB_GCA_002393955.1:0.012326745,RS_GCF_000621425.1:0.0127758):0.095689843,(RS_GCF_900102065.1:0.089474138,RS_GCF_000421045.1:0.101906286):0.029450209):0.101796617):0.025055952):0.056734055,(GB_GCA_002494135.1:0.135808719,((RS_GCF_900100245.1:0.03759378,GB_GCA_002369155.1:0.044186615):0.142710725,GB_GCA_002369385.1:0.191019548):0.031970915):0.062152248):0.03331392,((GB_GCA_002317175.1:0.130961041,(GB_GCA_002393095.1:0.101072546,GB_GCA_002317245.1:0.089523651):0.059240764):0.0554132,((RS_GCF_900102235.1:0.201401795,((GB_GCA_002317155.1:0.088400341,GB_GCA_002373975.1:0.082936348):0.065115795,(GB_GCA_002373595.1:0.147966035,(RS_GCF_000702085.1:0.040620157,RS_GCF_000702685.1:0.048210775):0.130704112):0.045920373):0.059934166):0.030906345,((RS_GCF_900100895.1:0.084206394,GB_GCA_002308235.1:0.098654164):0.104895131,GB_GCA_002315945.1:0.170137181):0.024543907):0.01209273):0.017935085):0.015849541,((((((GB_GCA_002493035.1:0.047102833,((GB_GCA_002493835.1:0.044669574,(GB_GCA_002361355.1:0.01823996,GB_GCA_002490705.1:0.01740579):0.01542153):0.005008102,(GB_GCA_002491905.1:0.025589987,(GB_GCA_002490835.1:0.017626106,(GB_GCA_002492725.1:0.019312455,GB_GCA_002361735.1:0.016272927):0.004723916):0.037613204):0.010487213):0.025061299):0.059925182,((((GB_GCA_000436115.1:0.049860835,(GB_GCA_000438155.1:0.083716944,GB_GCA_900066375.1:0.073674573):0.014804307):0.025070248,(GB_GCA_002492465.1:0.050914118,(GB_GCA_002490775.1:0.020742897,RS_GCF_000403495.2:0.018950531):0.034662186):0.018524055):0.031306018,(GB_GCA_002293525.1:0.02564898,GB_GCA_002293475.1:0.023474913):0.130856361):0.020170123,(RS_GCF_000732725.1:0.073671837,(RS_GCF_000403275.1:0.042423349,UBA11962:0.058975993):0.038752077):0.032332955):0.013983291):0.01623882,(GB_GCA_900066775.1:0.113147237,(RS_GCF_000218405.2:0.024517819,RS_GCF_000466465.2:0.022560527):0.062479828):0.037667123):0.013678422,((GB_GCA_001916965.1:0.050686711,((RS_GCF_000403335.2:0.023031852,GB_GCA_002492295.1:0.029935283):0.03293684,(GB_GCA_002490665.1:0.030295531,(GB_GCA_002491475.1:0.02492013,(RS_GCF_000403215.1:0.03229498,(GB_GCA_002358575.1:0.011269455,UBA8005:0.037467465):0.027445336):0.006619375):0.009821902):0.012895602):0.036929734):0.067370155,GB_GCA_002493905.1:0.141975526):0.020332845):0.013725047,(RS_GCF_900103495.1:0.136809903,((GB_GCA_002490995.1:0.11417474,(GB_GCA_002314715.1:0.111770497,(((GB_GCA_900066365.1:0.000133498,GB_GCA_001916785.1:0.056987953):0.005642525,(GB_GCA_002431915.1:0.008026341,UBA10661:0.003426713):0.001754874):0.003211656,GB_GCA_900066565.1:0.005645451):0.058648537):0.017590034):0.030914511,(GB_GCA_000434615.1:0.001553822,(GB_GCA_002406035.1:0.000666145,GB_GCA_002432425.1:0.003494742):0.002503176):0.098415658):0.019932826):0.026432619):0.015435222,((UBA10309:0.20253014,(GB_GCA_002362385.1:0.058595861,GB_GCA_002350185.1:0.083866403):0.025439464):0.049212761,(GB_GCA_000432915.1:0.007367417,GB_GCA_002441865.1:0.008540194):0.103328834):0.032067911):0.016119356):0.017002617):0.020010748):0.036226341):0.014947305):0.02153933):0.0168381):0.019437311,(((((GB_GCA_000432755.1:0.018604254,GB_GCA_000438095.1:0.015248652):0.075467211,((GB_GCA_000435575.1:0.063748827,UBA11953:0.09945686):0.036125001,(((GB_GCA_002499945.1:0.048554631,(GB_GCA_002361175.1:0.036430992,GB_GCA_002493085.1:0.040271701):0.028803128):0.051883767,(GB_GCA_000436755.1:0.016983377,RS_GCF_001414325.1:0.019314584):0.057312573):0.020363735,GB_GCA_000432555.1:0.07861594):0.009056403):0.017175386):0.082722448,((GB_GCA_002349525.1:0.103648338,RS_GCF_000621985.1:0.109559814):0.094922178,(GB_GCA_002293545.1:0.195149085,((RS_GCF_000518685.1:0.127120022,(GB_GCA_002435545.1:0.01922461,(GB_GCA_000434115.1:0.003540654,GB_GCA_002431395.1:0.004230401):0.005112124):0.059099139):0.039737355,((GB_GCA_000433735.1:0.074946575,(UBA11754:0.06228909,(GB_GCA_002362575.1:0.054535788,GB_GCA_002490465.1:0.084604437):0.017355938):0.01338665):0.020799947,(UBA9840:0.081612724,RS_GCF_000687695.1:0.062159505):0.153326672):0.027919195):0.030106411):0.058948367):0.028003124):0.026754307,((GB_GCA_002369525.1:0.177462787,((GB_GCA_002479645.1:0.105428343,GB_GCA_002315495.1:0.132366236):0.033844778,(GB_GCA_002308955.1:0.122402996,GB_GCA_002311665.1:0.140563447):0.033657228):0.039153307):0.060434207,UBA9722:0.318658426):0.047836047):0.015808017,((((RS_GCF_001461035.1:0.076427234,GB_GCA_002419585.1:0.082054378):0.040114543,(((((RS_GCF_900115365.1:0.065157412,(((GB_GCA_002434335.1:0.00408836,RS_GCF_000702945.1:0.003405034):0.032184755,(RS_GCF_900142215.1:0.021933983,RS_GCF_900143645.1:0.024108875):0.02337187):0.060938036,GB_GCA_002294045.1:0.067065888):0.019373928):0.028364049,(((UBA10602:0.006665771,(UBA10550:0.006105416,(UBA10546:0.002753198,UBA10924:0.001056048):0.000460802):0.000623961):0.071667904,(RS_GCF_900070325.1:0.087536045,GB_GCA_002329645.1:0.114457582):0.023853937):0.020381158,GB_GCA_002307215.1:0.09984289):0.071039877):0.024619985,(RS_GCF_900078195.1:0.05958803,(RS_GCF_000733755.1:0.012402121,(UBA11728:0.010739933,RS_GCF_000018685.1:0.015198375):0.009176791):0.056876147):0.051750164):0.020604168,(UBA12236:0.004929216,RS_GCF_900142955.1:0.001181905):0.09172198):0.022464961,(RS_GCF_900112775.1:0.106756158,(RS_GCF_900111595.1:0.032172576,GB_GCA_002297865.1:0.035012822):0.054942525):0.0512785):0.01291284):0.014735254,GB_GCA_000437275.1:0.148494017):0.019513299,(RS_GCF_000160035.2:0.119469733,GB_GCA_002472045.1:0.155427391):0.135698039):0.014986307):0.037682285):0.013834396,((GB_GCA_002492425.1:0.121600501,(GB_GCA_002349455.1:0.180546002,GB_GCA_000210555.1:0.093582123):0.064002269):0.061113005,((RS_GCF_000621905.1:0.230471048,((((RS_GCF_000154425.1:0.018014434,RS_GCF_001406175.1:0.01660457):0.073284056,(GB_GCA_000433075.1:0.080617253,(GB_GCA_002437435.1:0.005642276,(GB_GCA_900066115.1:0.003845393,RS_GCF_000154245.1:0.003640878):0.001954354):0.061795084):0.025409463):0.08011888,((GB_GCA_002314775.1:0.158113464,(((RS_GCF_000702245.1:0.034164346,UBA9790:0.042039963):0.027615903,(UBA10296:0.046212376,RS_GCF_900103685.1:0.052023748):0.017857271):0.080040161,(RS_GCF_000687655.1:0.140705357,((GB_GCA_002372545.1:0.180520498,(GB_GCA_002299995.1:0.191270723,((GB_GCA_002349545.1:0.016745071,GB_GCA_002350525.1:0.010697679):0.115512235,((RS_GCF_900199595.1:0.03324464,UBA9797:0.039484727):0.046858077,(GB_GCA_002392655.1:0.081099991,(GB_GCA_002391105.1:0.10348925,(GB_GCA_002372755.1:0.060853389,(RS_GCF_900110635.1:0.023337685,(RS_GCF_000687975.1:0.021073038,GB_GCA_002349225.1:0.027876816):0.015548738):0.048136432):0.012535458):0.014515451):0.025842552):0.049913816):0.017788021):0.018553405):0.043743578,(RS_GCF_000703065.1:0.128943632,GB_GCA_002371025.1:0.137815456):0.024074101):0.02922936):0.02633883):0.055336823):0.043414084,((((GB_GCA_002431865.1:0.009633375,GB_GCA_002439545.1:0.001690594):0.004057359,GB_GCA_002404515.1:0.013951117):0.003267832,UBA10751:0.002481501):0.081654207,(GB_GCA_002369325.1:0.092735488,(GB_GCA_002493625.1:0.080885598,GB_GCA_002476495.1:0.084258665):0.018107947):0.013414026):0.052061962):0.029258492):0.037875014,((GB_GCA_000431135.1:0.025636851,UBA9241:0.024411331):0.103778882,(GB_GCA_002406015.1:0.04674192,GB_GCA_000431515.1:0.048610448):0.081776714):0.022883173):0.032486608):0.025178899,(UBA9471:0.144325859,((GB_GCA_002494165.1:0.124474561,((RS_GCF_900209925.1:0.011784017,RS_GCF_000173975.1:0.00824825):0.042456625,(RS_GCF_002161065.1:0.011835652,RS_GCF_900016875.1:0.015323787):0.065121034):0.022701628):0.101578704,(RS_GCF_001940245.1:0.113018466,((RS_GCF_000154305.1:0.007417637,RS_GCF_000508985.1:0.005737384):0.070393998,(RS_GCF_001940315.1:0.033796944,(RS_GCF_001998765.1:0.006842448,(GB_GCA_900066705.1:0.004183645,RS_GCF_001404655.1:0.006833711):0.00558451):0.040777692):0.044767273):0.062801325):0.041544651):0.021207999):0.023744526):0.030721848):0.012482247):0.045133553):0.066092697):0.037236101):0.045042445):0.030431955,((GB_GCA_001797255.1:0.001792118,UBA12420:0.022798426):0.090110984,(UBA12072:0.0379874,GB_GCA_001795385.1:0.039492041):0.077930297):0.255197776):0.089602217):0.028676395,((((((RS_GCF_900087015.1:0.071917338,(RS_GCF_000981035.1:0.052770592,(RS_GCF_900155415.1:0.040350315,(RS_GCF_001678845.1:0.020194277,RS_GCF_001678855.1:0.022785699):0.016758463):0.042268111):0.037072462):0.058669965,(UBA8132:0.128297927,GB_GCA_002407725.1:0.112826654):0.043685832):0.208011398,(GB_GCA_002329665.1:0.279066648,GB_GCA_002435915.1:0.275422863):0.038520682):0.042948965,((((GB_GCA_000432015.1:0.124412621,(GB_GCA_002482505.1:0.015742105,(UBA8911:0.038664982,GB_GCA_002841395.1:0.03000625):0.009184389):0.137084599):0.047636113,(GB_GCA_002369195.1:0.182618708,GB_GCA_002350935.1:0.156131186):0.068289358):0.066714771,(((GB_GCA_001940855.1:0.137362253,GB_GCA_002320595.1:0.102986491):0.045336519,(GB_GCA_002409725.1:0.154729136,GB_GCA_002482435.1:0.143507393):0.022605798):0.047726743,(GB_GCA_002392505.1:0.179504636,(GB_GCA_001940845.1:0.111351805,(GB_GCA_002309375.1:0.1003259,GB_GCA_000435055.1:0.077626719):0.028682297):0.076510883):0.093335497):0.046965645):0.130361371,(GB_GCA_900066905.1:0.266915034,(((GB_GCA_001603025.1:0.157118154,(GB_GCA_002350605.1:0.202183463,GB_GCA_002309235.1:0.221745656):0.034182346):0.097279305,(GB_GCA_002395225.1:0.263923202,(((GB_GCA_001604105.1:0.05481322,GB_GCA_001604115.1:0.037440095):0.188978654,((GB_GCA_900199385.1:0.023988661,GB_GCA_900176495.1:0.036973826):0.141725975,(GB_GCA_000437595.1:0.157713148,GB_GCA_002350845.1:0.155873936):0.030256278):0.074421961):0.037379098,((GB_GCA_002391225.1:0.010684523,GB_GCA_002395425.1:0.015655877):0.210186171,((GB_GCA_002316765.1:0.102491208,GB_GCA_002305755.1:0.108846796):0.073516498,(GB_GCA_001513425.1:0.160158185,GB_GCA_002411105.1:0.191964425):0.038343916):0.081737779):0.052045):0.061656029):0.042418998):0.060162624,(GB_GCA_002329335.1:0.279226279,(GB_GCA_002492415.1:0.081034045,GB_GCA_002315655.1:0.116937687):0.165388987):0.051686133):0.054698021):0.03919772):0.036080557):0.036218771,((((UBA10677:0.222809591,GB_GCA_000435495.1:0.248805731):0.136621537,((GB_GCA_002405615.1:0.231777631,GB_GCA_002477805.1:0.219510746):0.218697606,(((GB_GCA_002424095.1:0.325400347,(UBA11517:0.287592411,(GB_GCA_002308915.1:0.119141894,GB_GCA_002431905.1:0.126617263):0.148968817):0.051572582):0.081798438,(GB_GCA_002405695.1:0.313493204,GB_GCA_002500135.1:0.30968902):0.045459548):0.042941504,(((GB_GCA_002437945.1:0.216953394,UBA11490:0.24187318):0.107386778,(GB_GCA_002501285.1:0.289716014,(UBA9845:0.127169325,UBA10431:0.131340556):0.16477127):0.080929075):0.036882267,GB_GCA_002406115.1:0.435891363):0.031311438):0.042984803):0.077595488):0.035192732,((GB_GCA_000437915.1:0.21085112,(GB_GCA_000433775.1:0.110606655,UBA11477:0.116300468):0.166506902):0.147218144,((UBA11940:0.196487948,(GB_GCA_002474405.1:0.048478493,UBA10687:0.053163346):0.185760053):0.088560592,((UBA11475:0.22097287,(GB_GCA_002308755.1:0.147491182,UBA11516:0.122889234):0.083526876):0.068395419,((GB_GCA_000437515.1:0.11364418,UBA10281:0.126955331):0.095792287,(GB_GCA_002405915.1:0.207372033,GB_GCA_002405165.1:0.247668024):0.040023925):0.058595886):0.039870994):0.099414347):0.029254472):0.028252838,(((((GB_GCA_002395405.1:0.043625265,GB_GCA_002308575.1:0.055141279):0.034516317,(GB_GCA_002363545.1:0.054329594,(GB_GCA_002368735.1:0.05520452,(GB_GCA_002371075.1:0.041327534,UBA10307:0.033429585):0.015171219):0.030671679):0.042586337):0.268262016,GB_GCA_002372775.1:0.356777561):0.041644277,((GB_GCA_000437555.1:0.232656844,((GB_GCA_002308155.1:0.050826445,GB_GCA_002308215.1:0.039177502):0.072947811,((GB_GCA_002449145.1:0.022418274,GB_GCA_000434435.1:0.018356644):0.040813491,(GB_GCA_002478945.1:0.025451711,(GB_GCA_002476605.1:0.009963707,GB_GCA_002297185.1:0.007509265):0.017752817):0.029867218):0.050067682):0.125533382):0.091196373,(GB_GCA_000434675.1:0.201905314,(GB_GCA_000432975.1:0.069453902,GB_GCA_001940895.1:0.067586603):0.1551396):0.056329233):0.054545112):0.033717759,((GB_GCA_002385605.1:0.091289842,GB_GCA_001604065.1:0.119164652):0.143924366,(GB_GCA_001512685.1:0.202375638,(GB_GCA_002315475.1:0.231802549,(GB_GCA_002349735.1:0.008554652,GB_GCA_002439705.1:0.013738253):0.128248357):0.06309338):0.06477228):0.119511552):0.053169816):0.156321665):0.059005188,(RS_GCF_000213255.1:0.280396308,(((GB_GCA_002391555.1:0.17061435,(GB_GCA_001512915.1:0.095235358,(GB_GCA_002426555.1:0.117477421,(GB_GCA_002398065.1:0.017963849,GB_GCA_002399435.1:0.031471314):0.127431813):0.024239441):0.043883441):0.060350586,(GB_GCA_002385665.1:0.18518442,GB_GCA_002386065.1:0.198781762):0.02768657):0.027634182,((RS_GCF_900115765.1:0.001013117,RS_GCF_000526435.1:0.000624715):0.085816804,(GB_GCA_001513505.1:0.048389771,(GB_GCA_001513065.1:0.046493061,GB_GCA_001513075.1:0.052479828):0.020287074):0.061368618):0.090012733):0.068238038):0.037241109):0.034783443):0.019287828):0.035995722):0.045029222):0.053191686,((((((GB_GCA_001512605.1:0.368788823,((UBA10085:0.125032262,(GB_GCA_002409965.1:0.144370066,(GB_GCA_001513145.1:0.096743393,GB_GCA_002305255.1:0.088515947):0.103100652):0.043992429):0.201024292,(GB_GCA_002452295.1:0.146807817,(GB_GCA_002340435.1:0.075475826,(GB_GCA_002424305.1:0.083479452,GB_GCA_002398515.1:0.035597155):0.034757783):0.114993578):0.148559001):0.038576003):0.032817734,(GB_GCA_002426645.1:0.334987767,(GB_GCA_002399265.1:0.323609622,((UBA8346:0.063628188,UBA8347:0.093652009):0.202228267,(GB_GCA_002385625.1:0.198648296,(UBA10942:0.10284636,(GB_GCA_002409975.1:0.080141495,GB_GCA_002427045.1:0.108613339):0.038371188):0.145963869):0.054128859):0.07215527):0.07675481):0.027829911):0.022234631,(((GB_GCA_002408345.1:0.305195911,(GB_GCA_002399235.1:0.123652675,GB_GCA_001512545.1:0.128580174):0.255815611):0.037082742,(GB_GCA_001512905.1:0.068820054,(GB_GCA_002426275.1:0.086830146,GB_GCA_002411405.1:0.114923683):0.031713585):0.234747341):0.027988515,((GB_GCA_001513495.1:0.256120104,(GB_GCA_001513205.1:0.203657345,(GB_GCA_001028815.1:0.137480164,(GB_GCA_002391465.1:0.124021883,((UBA10977:0.073363334,(GB_GCA_002424045.1:0.027841662,GB_GCA_002409455.1:0.035174449):0.034718809):0.065640309,(GB_GCA_900018335.1:0.045454102,GB_GCA_001512825.1:0.046124735):0.065123425):0.036536907):0.060971915):0.079632528):0.094467955):0.029311814,(GB_GCA_001513395.1:0.294198503,(RS_GCF_001544015.1:0.318017857,GB_GCA_002159155.1:0.20173709):0.045260365):0.053023578):0.047493801):0.031434208):0.029377591,(((((UBA12318:0.287375805,(GB_GCA_002431715.1:0.135897829,GB_GCA_001768085.1:0.163198216):0.170342466):0.078786804,(M_DeepCast_50m_m2_207:0.420084343,(((GB_GCA_002254605.1:0.11436356,RS_GCF_001536245.1:0.091448602):0.227663397,((GB_GCA_002162095.1:0.263796194,GB_GCA_002162075.1:0.245713003):0.074845124,(((GB_GCA_001567425.1:0.262530956,GB_GCA_002343445.1:0.216176968):0.041186759,((GB_GCA_001898035.1:0.134665141,(RS_GCF_000724625.1:0.141699604,GB_GCA_002336105.1:0.163768833):0.049663609):0.063782561,UBA8783:0.26215321):0.021101772):0.036620399,((GB_GCA_002455425.1:0.144694297,GB_GCA_002344135.1:0.145228471):0.064856155,(GB_GCA_002335425.1:0.202038646,GB_GCA_002343825.1:0.228012866):0.043467376):0.03037803):0.044341165):0.247916131):0.092279606,(K_DeepCast_100m_m2_289:0.365948319,RS_GCF_000427095.1:0.271408043):0.098810364):0.033822794):0.023631583):0.071444716,((((GB_GCA_002784985.1:6e-09,(GB_GCA_002789735.1:0.000223176,(GB_GCA_002779825.1:6e-09,GB_GCA_002782725.1:0.000424176):6e-09):6e-09):6e-09,(GB_GCA_001871675.1:6e-09,GB_GCA_002791775.1:6e-09):0.000249853):0.338510664,(GB_GCA_002784925.1:0.001170051,(GB_GCA_001872605.1:6e-09,(GB_GCA_002789695.1:0.000560952,(GB_GCA_002780095.1:6e-09,GB_GCA_002782765.1:0.000258956):5e-09):0.000219629):0.001115259):0.327829725):0.13489577,(UBA10988:0.595205749,(GB_GCA_002305165.1:0.517899629,((K_DeepCast_150m_m2_147:0.085592318,K_DeepCast_250m_m2_231:0.091408152):0.277025573,(GB_GCA_002411015.1:0.328328605,UBA11051:0.338585012):0.090924387):0.116083107):0.049275299):0.031635713):0.039386774):0.059316215,((GB_GCA_002413145.1:0.547859404,(M_DeepCast_50m_m2_086:0.318101693,(GB_GCA_002407045.1:0.280350453,(GB_GCA_002423485.1:0.020357856,(GB_GCA_002425855.1:0.008401656,GB_GCA_002329445.1:0.00474405):0.013366557):0.17417571):0.173142523):0.140929456):0.05333144,(K_Offshore_80m_m1_225:0.316072874,((GB_GCA_001917855.1:0.160199347,GB_GCA_001768125.1:0.158353762):0.092484123,(GB_GCA_001443485.1:0.189793369,(K_DeepCast_1200m_m2_191:0.127541217,GB_GCA_001768115.1:0.114710234):0.133635647):0.031174205):0.068092868):0.188859696):0.040099562):0.035119134,GB_GCA_002410925.1:0.423112804):0.036446679):0.028887404,((((((RS_GCF_000184705.1:0.030243588,RS_GCF_000183545.2:0.032576256):0.268003935,((UBA9673:0.005624181,UBA9674:0.009306991):0.254324641,(GB_GCA_002291985.1:0.071954306,UBA8125:0.049076658):0.294215454):0.07271443):0.031750996,(GB_GCA_002376005.1:0.317953089,((GB_GCA_002385465.1:0.22345416,(GB_GCA_001513185.1:0.134972934,GB_GCA_002391545.1:0.16765103):0.077150177):0.228867678,UBA8153:0.342456524):0.053036493):0.039688531):0.028502988,(GB_GCA_002375925.1:0.230658547,GB_GCA_002375895.1:0.250320334):0.037438383):0.028997871,(RS_GCF_000009905.1:0.276264895,(GB_GCA_000237975.1:0.160738099,(UBA10397:0.090508285,(RS_GCF_001280565.1:0.009869091,RS_GCF_900176145.1:0.004840823):0.041421434):0.13808442):0.260612386):0.059069333):0.033632703,GB_GCA_001513125.1:0.271597505):0.024996529):0.026136952,(((((RS_GCF_002216005.1:0.121001907,RS_GCF_000020005.1:0.107329883):0.243089338,(((GB_GCA_002479415.1:0.136618153,RS_GCF_000174415.1:0.092581514):0.038772652,(UBA9865:0.139558625,GB_GCA_001513245.1:0.135221329):0.040682832):0.117292531,((GB_GCA_001512835.1:0.166189184,(GB_GCA_002292015.1:0.055178644,K_DeepCast_150m_m2_056:0.067679895):0.193741741):0.116422937,(UBA9862:0.166975449,UBA8154:0.202441943):0.121235325):0.059002208):0.048859859):0.037392841,(((RS_GCF_900142275.1:0.015560035,RS_GCF_900111575.1:0.015840323):0.255575893,(GB_GCA_002427015.1:0.079671465,GB_GCA_002397155.1:0.106958761):0.27784676):0.069680875,((UBA10947:0.007836722,GB_GCA_002427055.1:0.007026324):0.249387161,(GB_GCA_002345475.1:0.199257038,GB_GCA_002292025.1:0.21152112):0.148700779):0.112774116):0.033742098):0.017692111,((((RS_GCF_000092905.1:0.008306419,RS_GCF_002804065.1:0.006842551):0.220654635,(((GB_GCA_001767765.1:0.147611297,((RS_GCF_000430585.1:0.033966766,(RS_GCF_001552655.1:0.013044847,RS_GCF_001552255.1:0.011323559):0.042903849):0.11820391,((RS_GCF_900116805.1:0.009659131,RS_GCF_000702485.1:0.006943393):0.102999493,(RS_GCF_001399675.1:0.154686506,(RS_GCF_000429525.1:0.06920846,RS_GCF_000472905.1:0.052529837):0.051425406):0.021757646):0.023246551):0.019561528):0.022408694,(RS_GCF_900142255.1:0.187493625,((RS_GCF_900156755.1:0.025692648,(RS_GCF_001570745.1:0.018239184,(RS_GCF_001552675.1:0.015528366,(RS_GCF_000219875.1:0.010822945,(RS_GCF_000024285.1:0.002867401,RS_GCF_000173835.1:0.00515997):0.002331898):0.00209049):0.004870238):0.012648221):0.10417826,((RS_GCF_001447355.1:0.002534006,RS_GCF_900107035.1:0.004845637):0.057811103,(RS_GCF_001544355.1:0.064145736,RS_GCF_000444055.1:0.11050153):0.031275825):0.035328857):0.096062619):0.025007629):0.111750277,(RS_GCF_001516615.1:0.023037998,RS_GCF_001642725.1:0.020552116):0.267018825):0.04611834):0.027822943,((RS_GCF_000376225.1:0.048738239,RS_GCF_002335525.1:0.055344):0.086520585,(RS_GCF_000714935.1:0.080265625,(RS_GCF_002162355.1:0.016839748,RS_GCF_002243515.1:0.024159581):0.058298057):0.094822391):0.069908021):0.039810443,((((((GB_GCA_002507565.1:0.216413701,(((GB_GCA_002383695.1:0.019633791,GB_GCA_002383285.1:0.020259117):0.148035219,((((((RS_GCF_000829465.1:0.05175347,(RS_GCF_002237815.1:0.059262017,RS_GCF_000515335.1:0.055756814):0.015844285):0.026250914,(RS_GCF_900112065.1:0.075494503,(RS_GCF_000429825.1:0.049278132,(RS_GCF_900169535.1:0.034641539,RS_GCF_000378425.1:0.035518584):0.03285065):0.010239638):0.013044927):0.027642164,GB_GCA_002159065.1:0.158113852):0.046429388,((((RS_GCF_000961095.1:0.04843095,((RS_GCF_001188365.1:0.00195697,RS_GCF_900155905.1:0.003931091):0.030821353,(RS_GCF_000422485.1:0.027964451,(RS_GCF_900105225.1:0.00275919,RS_GCF_002233675.1:0.005622735):0.023563613):0.015159486):0.05173436):0.026514777,((RS_GCF_000179615.1:0.072657866,(RS_GCF_900113915.1:0.028454345,(RS_GCF_900110075.1:0.02956258,(RS_GCF_900116125.1:0.004145491,RS_GCF_900106745.1:0.007657911):0.023664476):0.015878124):0.052273768):0.015549725,(((RS_GCF_000971975.1:0.003267805,(RS_GCF_001422685.1:0.001966867,RS_GCF_002741035.1:0.000588785):0.002318026):0.051273418,(RS_GCF_000513275.1:0.04123952,(RS_GCF_900112695.1:0.009470524,RS_GCF_000023585.1:0.01473502):0.02900265):0.010022188):0.016884231,((RS_GCF_000422465.1:0.024386484,(RS_GCF_001956095.1:0.022632477,(RS_GCF_001428245.1:0.011913258,((RS_GCF_001280845.1:0.005263049,RS_GCF_001956295.1:0.005371836):0.011169208,RS_GCF_001273905.1:0.009205509):0.002791819):0.004164729):0.019009877):0.022255754,(RS_GCF_001675045.1:0.052896121,RS_GCF_002165585.1:0.038085234):0.027850222):0.016886183):0.028854789):0.008931008):0.010211671,(RS_GCF_000598065.1:0.079039211,(RS_GCF_000422505.1:0.065484389,RS_GCF_000378385.1:0.07135819):0.023125384):0.01104907):0.012294074,(RS_GCF_001465275.1:0.056825293,(GB_GCA_002159085.1:0.05199893,RS_GCF_000227705.2:0.023599966):0.091088815):0.019034023):0.022840603):0.025496886,((((RS_GCF_000293805.1:0.010237292,(RS_GCF_000686865.1:0.002952982,RS_GCF_000442555.1:0.005092807):0.010938126):0.036293144,((RS_GCF_002161865.1:0.00977242,RS_GCF_000283315.1:0.012636867):0.033295101,(RS_GCF_000315235.1:0.022024934,(RS_GCF_000245555.1:0.003728039,RS_GCF_002161855.1:0.004792114):0.004345405):0.048022645):0.011372866):0.019398782,(RS_GCF_000422445.1:0.063293291,(RS_GCF_000425125.1:0.045466183,RS_GCF_900177815.1:0.065577245):0.014427175):0.023545018):0.047810599,((RS_GCF_000374845.1:0.029118107,RS_GCF_002021565.1:0.034810276):0.059960461,(((((RS_GCF_000758685.1:0.023007461,(RS_GCF_000612505.1:0.016942169,(RS_GCF_000520735.1:0.011578045,(RS_GCF_900110315.1:0.00660101,(RS_GCF_000756615.1:0.005002396,(RS_GCF_000520715.1:0.003607609,RS_GCF_000993825.1:0.004513594):0.002853407):0.001236848):0.003317611):0.009838165):0.011091221):0.021773618,(RS_GCF_900111565.1:0.03309464,(RS_GCF_001682855.1:0.030198481,(((RS_GCF_000758725.1:0.005820134,(GB_GCA_002438345.1:0.003741271,(RS_GCF_001012825.1:0.0030657,(RS_GCF_000758585.1:0.004108689,((RS_GCF_000758545.1:0.001446073,RS_GCF_002264395.1:0.00109544):0.000251875,UBA10396:0.011944105):0.000621415):0.001765142):0.001506075):0.003248498):0.022659945,(((RS_GCF_000758665.1:0.003081182,(RS_GCF_000758565.1:0.000875704,RS_GCF_000758605.1:0.001885708):0.002502832):0.004063804,(RS_GCF_000517965.1:0.003080204,RS_GCF_001955925.1:0.005236045):0.014246152):0.011840006,((RS_GCF_000374185.1:0.013656795,((RS_GCF_001909085.1:0.001923987,RS_GCF_001909095.1:0.001024237):0.009534353,(RS_GCF_000758705.1:0.002089972,(RS_GCF_000981585.1:0.005299039,RS_GCF_900102965.1:0.002940721):0.002253977):0.005654823):0.004409757):0.006555688,(RS_GCF_000758525.1:0.012802015,(RS_GCF_001368795.1:0.008201185,((RS_GCF_000758625.1:0.003687787,RS_GCF_000758645.1:0.005205415):0.005739458,(RS_GCF_001517085.1:0.003665964,RS_GCF_900099765.1:0.002606046):0.003092845):0.013336733):0.00644329):0.004223702):0.003579051):0.008278):0.004213413,(RS_GCF_002192415.1:0.031893955,RS_GCF_000757885.1:0.034968132):0.006957109):0.008363878):0.011414687):0.017786244):0.045860345,(((GB_GCA_900177425.1:0.020468703,RS_GCF_001373415.1:0.022794907):0.020568687,((RS_GCF_000509425.1:0.027200624,(RS_GCF_001275645.1:0.016793981,(RS_GCF_000024685.1:0.005573936,(RS_GCF_001632305.1:0.015193109,(RS_GCF_002573715.1:0.006682455,(RS_GCF_002803325.1:0.002264431,RS_GCF_001860525.1:0.001559109):0.000711522):0.002230665):0.001472161):0.002903668):0.006619693):0.009686335,((RS_GCF_002741055.1:0.004203001,RS_GCF_000518945.1:0.001725308):0.018851976,RS_GCF_002272015.1:0.035158281):0.008534836):0.015353239):0.035134417,((RS_GCF_000787385.1:0.035494164,(RS_GCF_001956185.1:0.005111173,RS_GCF_002257645.1:0.006494261):0.02527555):0.015460683,(RS_GCF_001315125.1:0.047243151,(RS_GCF_000949425.1:0.039861734,(RS_GCF_001857945.1:0.03278603,(RS_GCF_001637205.1:0.008007183,(RS_GCF_001637225.1:0.005349547,RS_GCF_001637215.1:0.004689195):0.006295665):0.030516833):0.022321133):0.040805289):0.009515224):0.016847012):0.00804872):0.009987001,((((RS_GCF_000426545.1:0.001740655,RS_GCF_000377505.1:0.000921978):0.052565645,((RS_GCF_000520815.1:0.003603442,(GB_GCA_001447315.1:0.002644882,(RS_GCF_000235585.1:0.002617784,RS_GCF_000943545.1:0.002443868):0.001137307):0.000628131):0.008413663,((RS_GCF_000520755.1:0.005449821,(RS_GCF_001705305.1:0.003652336,(RS_GCF_002240415.1:0.002280028,RS_GCF_000236805.1:0.003949296):0.000819812):0.001718812):0.005015689,((GB_GCA_001874425.2:0.001046198,RS_GCF_001719045.1:0.000618033):0.004587206,(RS_GCF_001663585.1:0.002894354,(RS_GCF_900109125.1:0.000744159,RS_GCF_000237325.1:0.002073275):0.000496585):0.003818604):0.00151556):0.003325542):0.033846493):0.023036118,((RS_GCF_900116105.1:0.006537303,(RS_GCF_001955535.1:0.002737817,RS_GCF_000732325.1:0.004095846):0.002679817):0.054951427,((RS_GCF_002276415.1:0.001612412,RS_GCF_002272715.1:0.001319882):0.006235101,(RS_GCF_001426865.1:0.014958526,(RS_GCF_900102085.1:0.016774462,((RS_GCF_001956055.1:0.001535623,(RS_GCF_900101225.1:0.000842555,(RS_GCF_001955855.1:0.001309516,(RS_GCF_001908275.1:0.001558612,RS_GCF_900095775.1:0.001722872):0.000229783):0.000897013):0.001078583):0.009422955,(RS_GCF_001514495.1:0.004402634,(((RS_GCF_002027255.1:0.000471796,RS_GCF_000499205.1:0.001235694):0.001327509,RS_GCF_001280595.1:0.004395299):0.001379055,RS_GCF_900109515.1:0.003735121):0.001652367):0.006667763):0.003969626):0.002998067):0.005323818):0.041018004):0.014425562):0.013669094,((RS_GCF_001721045.1:0.037317919,(RS_GCF_000971965.1:0.005482293,(RS_GCF_000971985.1:0.006118821,RS_GCF_001421015.2:0.002689885):0.003613502):0.038235609):0.039330221,(RS_GCF_000378145.1:0.015280491,(RS_GCF_000585395.1:0.01696563,(RS_GCF_002205895.1:0.009769426,RS_GCF_002189105.1:0.009154613):0.015167122):0.006503405):0.08584016):0.028359592):0.008121447):0.012739007,(((RS_GCF_000381905.1:0.02059054,(GB_GCA_900155685.1:0.015394982,RS_GCF_001403875.1:0.013553757):0.007294044):0.035519186,((RS_GCF_000746875.1:0.026934945,((RS_GCF_001486585.1:0.00876431,RS_GCF_000374825.1:0.007036254):0.029983844,((RS_GCF_000159955.1:0.002757262,RS_GCF_000518465.1:0.002942582):0.012806833,(RS_GCF_001486505.1:0.00888204,RS_GCF_900021165.1:0.009096614):0.005245832):0.006672363):0.006806264):0.01630095,(RS_GCF_900069005.1:0.04973378,(RS_GCF_900102215.1:0.032658578,(GB_GCA_002439285.1:0.025490563,RS_GCF_000455265.1:0.03689665):0.009083136):0.004767006):0.008787569):0.007978507):0.010845483,(RS_GCF_900086655.1:0.044323026,(RS_GCF_001685395.1:0.004428155,RS_GCF_002240225.1:0.009108692):0.051447224):0.012788839):0.025228758):0.029589547):0.014873001):0.017524952):0.031565624,RS_GCF_001644605.1:0.105638313):0.018216322):0.011392,((RS_GCF_000285515.1:0.118259286,(RS_GCF_000455485.1:0.083177228,RS_GCF_001457415.1:0.081656494):0.050889222):0.025959897,((((RS_GCF_002234615.1:0.034066555,(RS_GCF_000686845.1:0.010954831,RS_GCF_002042965.1:0.015245663):0.018924438):0.011281692,((RS_GCF_900114475.1:0.008019021,RS_GCF_001956045.1:0.005726234):0.054428239,RS_GCF_002220865.1:0.053582614):0.008729379):0.025133911,(RS_GCF_000380965.1:0.075374396,(RS_GCF_000258535.2:0.054251472,(RS_GCF_900099895.1:0.042013035,((RS_GCF_900119055.1:0.041917868,GB_GCA_001312565.1:0.035523575):0.025342696,(RS_GCF_000612225.1:0.003436055,(RS_GCF_900100345.1:0.009468124,(RS_GCF_001399685.1:0.002930678,(RS_GCF_001619725.1:0.004467394,RS_GCF_000722545.1:0.005113389):0.001750795):0.001592156):0.001697384):0.024656435):0.008620933):0.008878637):0.014675115):0.015779393):0.031866522,(RS_GCF_000829455.1:0.102957786,((RS_GCF_900104695.1:0.057388598,(((RS_GCF_001428045.1:0.002381089,(RS_GCF_001653565.1:0.006012407,RS_GCF_001428105.1:0.003812579):0.002345875):0.005053784,(RS_GCF_000620565.1:0.010753314,RS_GCF_001700435.1:0.007620977):0.002914233):0.016034006,(RS_GCF_900103825.1:0.009220914,(RS_GCF_002027705.1:0.017507751,(RS_GCF_001427935.1:0.003610064,(RS_GCF_000422905.1:0.00353848,(RS_GCF_001429545.1:0.00260119,RS_GCF_000799595.1:0.003963658):0.001500164):0.000813469):0.006386418):0.008720554):0.005033284):0.046267607):0.036737804,(RS_GCF_002003265.1:0.083773161,(RS_GCF_000739915.1:0.025757027,RS_GCF_001541095.1:0.033471151):0.056854197):0.02587318):0.013126507):0.015640963):0.019761123):0.015986961):0.0455686):0.071126218,(GB_GCA_002441135.1:0.12800408,(RS_GCF_001730235.1:0.078911984,RS_GCF_001561915.1:0.084514596):0.023851278):0.08105515):0.019052629,((RS_GCF_001049895.1:0.251700003,((RS_GCF_000615945.1:0.112029592,RS_GCF_000218765.1:0.125425575):0.057581719,(((((RS_GCF_002335805.1:0.071952122,((RS_GCF_002019795.1:0.051193577,RS_GCF_000621445.1:0.057113497):0.033455096,(RS_GCF_001937355.1:0.000971597,RS_GCF_002019605.1:0.00162134):0.073689131):0.015915237):0.01686968,(((((((RS_GCF_000787375.1:0.020314456,RS_GCF_001315045.1:0.022229766):0.016617239,(RS_GCF_001315085.1:0.029290612,RS_GCF_002109385.1:0.026458839):0.01381658):0.018668879,(RS_GCF_001310635.1:0.036358479,RS_GCF_001315065.1:0.028151454):0.053767487):0.019332254,(RS_GCF_002156385.1:0.028419309,RS_GCF_002797395.1:0.045967029):0.025207852):0.00802124,(RS_GCF_002797325.1:0.047575022,(RS_GCF_001940735.1:0.000447562,RS_GCF_000474275.2:0.00231149):0.021259908):0.046175239):0.007303039,((RS_GCF_001590785.1:0.051302631,(RS_GCF_001038565.1:0.049368986,RS_GCF_000292245.2:0.026630749):0.019828152):0.04458168,(GB_GCA_001310555.1:0.085315547,(RS_GCF_001484965.1:0.067730799,(RS_GCF_900096965.1:0.114915719,((RS_GCF_002250115.1:0.002522526,RS_GCF_000009825.1:0.003707471):0.054029488,((RS_GCF_002019705.1:0.006696528,RS_GCF_001310375.1:0.009984395):0.037288882,(RS_GCF_000576325.1:0.047112471,(RS_GCF_900197585.1:0.025563572,(RS_GCF_000576365.1:0.006413079,RS_GCF_002019765.1:0.006176764):0.021854617):0.046520407):0.017449048):0.022384251):0.023333101):0.01654284):0.076841672):0.010700194):0.012203391):0.015736719,(RS_GCF_000334155.1:0.046606376,(RS_GCF_001274915.1:0.000371683,RS_GCF_000011145.1:0.001038234):0.072340161):0.02522555):0.025057078):0.022160895,(((RS_GCF_000429705.1:0.052277873,RS_GCF_002813025.1:0.048671114):0.043555233,(((RS_GCF_900111295.1:0.043549935,RS_GCF_002019735.1:0.05413138):0.025506786,((RS_GCF_900103955.1:0.066654571,RS_GCF_000429725.1:0.096911138):0.060681943,(RS_GCF_900111285.1:0.111035893,(RS_GCF_001721685.1:0.054031425,RS_GCF_000093085.1:0.049072097):0.066092156):0.026430078):0.017146272):0.038246814,(RS_GCF_002335745.1:0.064335202,(RS_GCF_002019695.1:0.064194077,(RS_GCF_002153425.1:0.058502676,(RS_GCF_900107275.1:0.063134047,RS_GCF_000177235.2:0.061165126):0.013044751):0.011769268):0.02179239):0.012067736):0.016874773):0.05849808,(((RS_GCF_000377705.1:0.133549741,(RS_GCF_900100185.1:0.116657887,(RS_GCF_000698105.1:0.059649309,RS_GCF_000698125.1:0.06053957):0.072233189):0.094035193):0.03847537,((RS_GCF_002265875.1:0.007492697,(RS_GCF_000420725.1:0.004871288,RS_GCF_900106595.1:0.005748039):0.007794251):0.158103654,(RS_GCF_900113025.1:0.083261594,((RS_GCF_000429685.1:0.032181094,(RS_GCF_900115625.1:0.017542702,RS_GCF_900114715.1:0.016737772):0.056275396):0.064309351,(RS_GCF_002335735.1:0.038535206,RS_GCF_900099605.1:0.050745612):0.021828564):0.018021752):0.025932035):0.022278932):0.015713169,(RS_GCF_001310615.1:0.00554323,RS_GCF_002797315.1:0.002024777):0.076069723):0.057311433):0.026511063):0.013385231,(RS_GCF_001865995.1:0.044341018,(RS_GCF_001866075.1:0.043791657,RS_GCF_001866005.1:0.039092019):0.012912569):0.066614715):0.023071661,((((((((RS_GCF_001275385.1:0.003307106,(RS_GCF_001423965.1:0.002162684,(GB_GCA_002396765.1:0.000855407,((RS_GCF_001238385.1:0.001187408,RS_GCF_001939065.1:0.000823246):0.000454769,(RS_GCF_001750115.1:0.001757242,RS_GCF_001475695.1:0.001485372):0.00022253):0.000883759):0.002105276):0.002212962):0.016943616,(RS_GCF_000702625.1:0.014503725,((RS_GCF_000019905.1:0.005339397,RS_GCF_000620865.1:0.001532184):0.00316602,(RS_GCF_000620805.1:0.005950559,(RS_GCF_000685865.1:0.002010515,RS_GCF_001870785.1:0.001302879):0.005166116):0.002551918):0.011666726):0.014238296):0.088163368,((RS_GCF_001908175.1:0.003685059,(RS_GCF_000620845.1:0.008748295,RS_GCF_000023045.1:0.007338174):0.003021461):0.015139324,((RS_GCF_000702585.1:0.005016377,RS_GCF_000714435.1:0.010513301):0.006834785,(RS_GCF_001766415.1:0.020247735,(RS_GCF_000416965.1:0.004359047,RS_GCF_000763125.1:0.00569626):0.007691237):0.005969369):0.014341359):0.076232227):0.172523181,((((RS_GCF_000525915.1:0.042517041,RS_GCF_001715655.1:0.021703037):0.16355659,(((RS_GCF_000525995.1:0.004184625,RS_GCF_000766865.1:0.001193295):0.014370051,(RS_GCF_000525835.1:0.008919517,(RS_GCF_000525955.1:0.012993298,(RS_GCF_000525975.1:0.013308208,(RS_GCF_000525855.1:0.009998003,RS_GCF_000766145.1:0.002215279):0.003378732):0.002490253):0.005207787):0.013739142):0.055386136,(((RS_GCF_000060285.1:0.0059542,(RS_GCF_001825735.1:0.005054396,((((RS_GCF_001759685.1:0.000883931,RS_GCF_002446315.1:0.000988115):0.001113183,RS_GCF_002213945.1:0.001825446):0.000290896,RS_GCF_001027065.1:0.002336429):0.00101595,GB_GCA_000183865.1:0.005500137):0.001292949):0.001393686):0.005476741,(RS_GCF_000027145.1:0.007375315,(RS_GCF_000763495.1:0.004556403,RS_GCF_900187025.1:0.002970145):0.00197205):0.00209115):0.045922951,(RS_GCF_000148995.1:0.070772179,(RS_GCF_900183385.1:0.054648197,((RS_GCF_900186165.1:0.014041722,RS_GCF_000344175.1:0.015894399):0.028279586,(RS_GCF_000525795.1:0.034502557,RS_GCF_000525875.1:0.028772355):0.020571598):0.019261788):0.022522529):0.014027124):0.027779357):0.065689143):0.043487036,(((((((RS_GCF_900169305.1:0.03648537,(RS_GCF_900114235.1:0.011606814,RS_GCF_900101525.1:0.015622993):0.037518449):0.055335988,(GB_GCA_002500855.1:0.079628355,((RS_GCF_000585255.1:0.04810315,(RS_GCF_900101165.1:0.008777581,RS_GCF_900109325.1:0.009643318):0.032777512):0.03057908,(RS_GCF_001885615.1:0.048011146,(RS_GCF_900109085.1:0.053637411,(RS_GCF_900109825.1:0.012742128,RS_GCF_900112455.1:0.012785429):0.016556219):0.020965881):0.035508789):0.015449313):0.033090857):0.032236101,((RS_GCF_000245815.1:0.137375844,RS_GCF_000315445.1:0.131423793):0.068553562,(RS_GCF_000374325.1:0.215503018,RS_GCF_900129085.1:0.138604255):0.071306443):0.035212907):0.053334524,(RS_GCF_000429585.1:0.102791277,RS_GCF_000425865.1:0.134746307):0.022756844):0.065376341,((RS_GCF_900115825.1:0.075126376,RS_GCF_900113675.1:0.07935937):0.031386026,(((RS_GCF_000493735.1:0.014822845,((RS_GCF_900102725.1:0.005815963,RS_GCF_000195575.1:0.006690408):0.012996063,(RS_GCF_000708655.1:0.012696629,(RS_GCF_000744285.1:0.015297453,RS_GCF_000744115.1:0.013218504):0.015859826):0.004685536):0.008123014):0.045817812,(RS_GCF_001483965.1:0.032398512,((RS_GCF_000744185.1:0.020788699,RS_GCF_900109585.1:0.023453225):0.038039976,RS_GCF_000744825.1:0.028219553):0.012576349):0.04309305):0.019260545,((RS_GCF_001437085.1:0.047668686,(RS_GCF_000744375.1:0.024872578,(RS_GCF_002860425.1:0.003940605,RS_GCF_000238575.1:0.000548398):0.028289147):0.027668587):0.024505992,RS_GCF_900111355.1:0.111208016):0.038593584):0.025283387):0.02999316):0.029056768,(((RS_GCF_900114465.1:0.034595384,(RS_GCF_900109135.1:0.014987207,(RS_GCF_900112935.1:0.004051883,((RS_GCF_900107505.1:0.00627131,RS_GCF_002155105.1:0.004260716):0.006335777,RS_GCF_900067165.1:0.007736066):0.002763673):0.00904314):0.029187535):0.058231208,(RS_GCF_001975685.1:0.06241422,RS_GCF_001263715.1:0.085081876):0.053215785):0.064311443,(((((RS_GCF_900176325.1:0.123141229,(RS_GCF_002252085.1:0.034185802,(RS_GCF_001806975.1:0.024000435,(RS_GCF_001543205.1:0.005020045,(RS_GCF_002083135.1:0.005069797,(GB_GCA_002440555.1:0.006150475,RS_GCF_001543285.1:0.004268026):0.002006653):0.002474449):0.007935482):0.028852873):0.090859999):0.033881026,((RS_GCF_001807425.1:0.011744471,(RS_GCF_001809535.1:0.003635079,RS_GCF_001543145.1:0.00557241):0.010311763):0.115119636,(RS_GCF_001466745.1:0.114392992,(RS_GCF_001543175.1:0.001671878,(RS_GCF_000193205.1:0.004977366,(RS_GCF_001809895.1:0.003276042,RS_GCF_001811135.1:0.00529016):0.000983588):0.002772622):0.078294941):0.090592241):0.039248976):0.018629354,RS_GCF_900103385.1:0.146790807):0.102791218,(RS_GCF_900100125.1:0.189614775,((RS_GCF_000160075.2:0.139170214,(RS_GCF_900167405.1:0.003371027,(RS_GCF_001811625.1:0.004516104,RS_GCF_002847845.1:0.002334831):0.004052045):0.114015314):0.033946861,((RS_GCF_000301035.1:0.122058952,(RS_GCF_900100775.1:0.102022898,RS_GCF_000245795.1:0.109492893):0.023438686):0.080278056,((RS_GCF_000428865.1:0.143979322,RS_GCF_900110675.1:0.160766167):0.023091189,((UBA11280:0.107136766,RS_GCF_000301055.1:0.164828065):0.030902481,RS_GCF_000518205.1:0.138554798):0.025282292):0.026735301):0.024158748):0.028053671):0.110670306):0.034995879,((RS_GCF_900111135.1:0.088729588,(RS_GCF_000162475.2:0.055312019,(RS_GCF_001073445.1:0.008985848,RS_GCF_001071995.1:0.010254591):0.049760856):0.046460759):0.071863281,(RS_GCF_000526675.1:0.173565356,RS_GCF_000421665.1:0.142077724):0.099822792):0.032155172):0.026630354):0.035472496):0.018928585,(((RS_GCF_000313915.1:0.208210967,(RS_GCF_900167335.1:0.125007958,(((((RS_GCF_001708305.1:0.049530947,(((RS_GCF_001281105.1:0.014124577,RS_GCF_001070265.1:0.019254765):0.013870301,((RS_GCF_000187855.1:0.015585995,(RS_GCF_000767835.1:0.005303222,RS_GCF_001578725.1:0.00262585):0.008507999):0.009684304,((RS_GCF_001078705.1:0.005674386,(RS_GCF_002860765.1:0.002786714,(RS_GCF_000014205.1:0.00256448,RS_GCF_001557225.1:0.005453343):0.000751159):0.000928104):0.008216204,GB_GCA_001578865.1:0.028533628):0.007620691):0.008401322):0.012869524,(((RS_GCF_000463505.1:0.00489037,(RS_GCF_002860925.1:0.007782218,(RS_GCF_000526035.1:0.008136781,RS_GCF_000463465.1:0.003376928):0.001410621):0.002774377):0.003905074,(RS_GCF_000463395.1:0.008899299,RS_GCF_000306805.1:0.019299547):0.006420931):0.026273185,RS_GCF_000341525.1:0.050398487):0.008079547):0.008234189):0.00998957,(((RS_GCF_000479315.1:0.004160813,(((RS_GCF_001587175.1:0.002908453,RS_GCF_001072385.1:0.002504005):0.00071069,RS_GCF_000186465.1:0.003404847):0.000741837,RS_GCF_001069335.1:0.0026566):0.001507213):0.017941087,(RS_GCF_000314795.2:0.004776122,(RS_GCF_000164675.2:0.003817047,RS_GCF_001813525.1:0.002900489):0.001958838):0.017861897):0.017656562,(((((((RS_GCF_000253155.1:0.004855535,(RS_GCF_002386345.1:0.001494373,RS_GCF_001683375.1:0.002286566):0.001192358):0.00021321,((RS_GCF_002289235.1:0.00176836,RS_GCF_000296995.1:0.002571849):0.001423966,RS_GCF_001983955.1:0.004603891):0.000475704):0.000418872,((RS_GCF_001074565.1:0.005390831,((((RS_GCF_001578705.1:0.003050251,RS_GCF_002096685.1:0.004714974):0.000786428,RS_GCF_000235485.1:0.003797327):0.001345672,((RS_GCF_001578945.1:0.006258335,((RS_GCF_002096615.1:0.003406086,RS_GCF_900104285.1:0.003950294):0.000406595,RS_GCF_000382805.1:0.004553236):0.000488866):0.000638316,(RS_GCF_000222705.1:0.002998874,(RS_GCF_000221165.1:0.003675781,RS_GCF_000382825.1:0.004713595):0.001105312):0.000656677):0.000587448):0.001178919,(GB_GCA_001579015.1:0.005446961,RS_GCF_002096335.1:0.003964292):0.002578258):0.001115038):0.002160848,(((((RS_GCF_002096255.1:0.002431319,RS_GCF_002096355.1:0.003143196):0.000438251,(RS_GCF_001578855.1:0.004659851,RS_GCF_002093575.1:0.003703425):0.000682754):0.000613028,(RS_GCF_002356415.1:0.003586613,RS_GCF_000960105.1:0.003579389):0.000584436):0.000683205,RS_GCF_000344275.1:0.005745794):0.000873857,GB_GCA_000688775.2:0.003972635):0.000469607):0.000764264):0.00102376,(GB_GCA_000831085.1:0.004784648,(RS_GCF_001579175.1:0.0048643,(RS_GCF_000146585.1:0.004497676,RS_GCF_002355895.1:0.002866111):0.001110812):0.003255322):0.001136029):0.003784625,(RS_GCF_000259505.1:0.006940068,((((GB_GCA_000385835.1:0.002604608,RS_GCF_001076775.1:0.003045407):0.000474255,(((GB_GCA_000430345.1:0.00365813,GB_GCA_001579665.1:0.002453182):0.000567983,(RS_GCF_002096815.1:0.002951932,(RS_GCF_001070805.1:0.002547641,(RS_GCF_000722815.1:0.003382814,RS_GCF_002238115.1:0.00120982):0.000411484):0.000212006):0.000221172):0.000786915,(RS_GCF_002096925.1:0.003165085,(((((((RS_GCF_000220045.1:0.003522327,GB_GCA_000508605.1:0.003461533):0.000961423,RS_GCF_002096935.1:0.00243162):0.001496323,(((RS_GCF_002014875.1:0.001980407,RS_GCF_000960065.1:0.001978589):0.000396295,(RS_GCF_001070705.1:0.001926006,RS_GCF_002096765.1:0.002789854):0.000860046):0.00019527,(RS_GCF_002096835.1:0.003765513,((RS_GCF_002014755.1:0.001804006,(RS_GCF_002096895.1:0.003062751,(RS_GCF_001650315.1:0.004173652,RS_GCF_002096755.1:0.002210494):0.002000021):0.001386544):0.000639375,RS_GCF_000724165.1:0.001745117):0.000508176):0.000400131):0.000804927):0.000203071,RS_GCF_000960025.1:0.002606336):0.000417573,(RS_GCF_002014795.1:0.002201001,RS_GCF_000722765.1:0.002379575):0.001238717):0.000208597,(((RS_GCF_002860865.1:0.002720364,(RS_GCF_002860825.1:0.002206068,RS_GCF_002096855.1:0.004952979):0.001590293):0.000482867,(RS_GCF_000506725.1:0.003384978,((RS_GCF_000148525.1:0.003108238,((((((RS_GCF_000722685.1:0.002814772,(RS_GCF_000257905.1:0.003026256,RS_GCF_000222785.1:0.002543742):0.000591401):0.000576298,(RS_GCF_001579045.1:0.002901251,RS_GCF_001072315.1:0.003254267):0.000667076):0.000509803,(GB_GCA_000430305.1:0.002972205,(((RS_GCF_000722705.1:0.002514555,RS_GCF_001560895.1:0.002604667):0.00091726,((RS_GCF_001074975.1:0.004331685,(((RS_GCF_001457635.1:0.008784282,(((GB_GCA_001579035.1:0.001932303,RS_GCF_001070715.1:0.003011538):0.000549439,RS_GCF_001171885.1:0.002382918):0.000197662,(RS_GCF_001347015.1:0.001972465,RS_GCF_001096185.1:0.002777152):0.00059215):0.000192911):0.0005934,(RS_GCF_000221985.1:0.002760644,RS_GCF_002087075.1:0.002914963):0.00146281):0.000200747,RS_GCF_000148545.1:0.003385332):0.000226181):0.000592033,RS_GCF_900042815.1:0.003194195):0.00063175):0.000244953,(RS_GCF_000220085.1:0.003387253,(RS_GCF_000027165.1:0.003503225,RS_GCF_002096845.1:0.004658034):0.000499713):0.000577922):0.000204207):5e-09):0.000495976,RS_GCF_000187745.1:0.003581546):0.000251372,(RS_GCF_000722695.1:0.004459964,RS_GCF_001074825.1:0.002697914):0.001041166):0.000559017,RS_GCF_000722775.1:0.002968949):0.000290635):0.000422722,(((RS_GCF_002005545.1:0.002159513,RS_GCF_001546795.1:0.003182833):0.000295627,GB_GCA_001914195.1:0.003859687):0.000221258,RS_GCF_001074635.1:0.003251797):0.000480981):0.000252828):0.000570635):0.000788033,RS_GCF_002096915.1:0.002751998):0.001019092):0.000197003,(RS_GCF_001810785.1:0.002144631,RS_GCF_001069865.1:0.00671519):0.002182292):0.001583144):6e-09):0.000245544):0.000466086,(RS_GCF_001588605.1:0.003295972,(RS_GCF_001281025.1:0.004197438,(RS_GCF_002096735.1:0.002380132,RS_GCF_002096775.1:0.00223122):0.000549341):0.000431912):0.000740635):0.000723001,RS_GCF_000960005.1:0.002526064):0.003801568):0.007315088):0.009987098,((RS_GCF_900095845.1:0.01304671,((GB_GCA_000223255.2:0.004964911,((RS_GCF_000960085.1:0.005371172,(RS_GCF_000215385.1:0.006023834,RS_GCF_000411475.1:0.003159095):0.000783612):0.002965125,(GB_GCA_000223335.2:0.003960904,(((RS_GCF_001814215.1:0.001986277,RS_GCF_001074155.1:0.003401641):0.000795379,RS_GCF_000279535.1:0.001392527):0.000998031,RS_GCF_000187465.1:0.003874285):0.001006268):0.003082235):0.000564242):0.001088066,RS_GCF_000187585.1:0.015957935):0.004436478):0.003079063,(RS_GCF_001579645.1:0.004455405,((RS_GCF_001808705.1:0.004782559,(((RS_GCF_001073085.1:0.004355243,GB_GCA_000148975.2:0.005794569):0.000829564,RS_GCF_001812125.1:0.004574344):0.001583135,(((RS_GCF_001811505.1:0.006174073,RS_GCF_001072925.1:0.002232892):0.000622616,RS_GCF_000963255.1:0.002803785):0.000466614,((RS_GCF_001075875.1:0.002209367,RS_GCF_001808865.1:0.004348477):0.0008423,(RS_GCF_001811305.1:0.0024823,(RS_GCF_001072375.1:0.00180949,RS_GCF_001553685.1:0.002349589):0.001287096):0.000697459):0.000467134):0.000723758):0.001129618):0.000782191,RS_GCF_001814775.1:0.008917098):0.001426373):0.00482313):0.008595871):0.024840162,RS_GCF_001578805.1:0.051098092):0.012283699):0.009783694):0.026911645,((GB_GCA_002436115.1:0.086374934,RS_GCF_000380085.1:0.057293471):0.03189618,(RS_GCF_001578875.1:0.082353432,(((RS_GCF_000478745.1:0.02417764,(RS_GCF_000440655.1:0.021818947,(RS_GCF_002760245.1:0.004707575,(((RS_GCF_002760225.1:0.003358307,RS_GCF_002812525.1:0.002390073):0.001610812,(GB_GCA_002760265.1:0.002768215,GB_GCA_002760295.1:0.003450398):0.001455294):6e-09,((((GB_GCA_002760085.1:0.002459217,RS_GCF_002759695.1:0.003717815):0.000746914,(RS_GCF_000026745.1:0.002095574,RS_GCF_001610935.1:0.002386066):0.000894664):0.000633515,(GB_GCA_900143575.1:0.003801027,RS_GCF_002760305.1:0.002605414):0.000960651):0.00021729,(RS_GCF_002803825.1:0.002793714,RS_GCF_002759675.1:0.001593755):0.000941626):0.00022006):0.001670944):0.008046468):0.006576449):0.028301442,((RS_GCF_001921845.1:0.009856152,(RS_GCF_001921825.1:0.01733607,RS_GCF_001984745.1:0.026679566):0.005956477):0.00334785,RS_GCF_001623565.1:0.015868645):0.03152464):0.009721604,(RS_GCF_001182825.2:0.047109166,(RS_GCF_000380125.1:0.028112695,(RS_GCF_001375655.1:0.033923048,RS_GCF_000377005.1:0.030214975):0.0231718):0.016207223):0.013737081):0.016023926):0.011946453):0.014191394):0.01741786,((RS_GCF_000380045.1:0.096299383,((((RS_GCF_900078265.1:0.05595694,(RS_GCF_000188055.2:0.057431761,((((RS_GCF_001302265.1:0.041118219,RS_GCF_000188015.2:0.034855968):0.007584616,(RS_GCF_000425025.1:0.029105856,(RS_GCF_000268305.3:0.01074423,(RS_GCF_000010705.1:0.009579126,RS_GCF_002055535.1:0.02436099):0.0049167):0.007985864):0.011137484):0.005064758,RS_GCF_000026605.1:0.038888248):0.010853015,(RS_GCF_000380005.1:0.045605237,((RS_GCF_000009545.1:0.029732271,(RS_GCF_001885095.1:0.020806365,(RS_GCF_000187955.1:0.009494887,RS_GCF_000188035.1:0.010289372):0.017134378):0.013038158):0.009408988,(RS_GCF_001885145.1:0.0386639,(RS_GCF_000785785.1:0.015407024,RS_GCF_000187935.1:0.012785958):0.026906479):0.009066762):0.007993778):0.012943664):0.015737386):0.013945834):0.006938226,((RS_GCF_000376985.1:0.024851214,RS_GCF_000380105.1:0.028815099):0.013285812,(RS_GCF_000379985.1:0.035676153,(GB_GCA_002300045.1:0.030653859,((((RS_GCF_000270145.1:0.000997008,RS_GCF_000283635.1:0.007287613):0.00023558,RS_GCF_002000985.1:0.001533075):0.000628452,RS_GCF_001746975.1:0.004669019):0.006513548,((GB_GCA_002393675.1:0.003725654,RS_GCF_900104225.1:0.003834051):0.003103083,(RS_GCF_900102715.1:0.011304773,(RS_GCF_000154985.1:0.009098123,(RS_GCF_900114525.1:0.002025228,((RS_GCF_900112385.1:0.000355963,RS_GCF_900101445.1:0.001574613):0.000442786,(RS_GCF_900101715.1:0.000592279,RS_GCF_001477615.1:0.007899005):0.00020072):0.001163441):0.001233825):0.003086341):0.002421405):0.013710608):0.008488294):0.023695113):0.008933177):0.011620811):0.007456531,(((RS_GCF_001514435.1:0.012971167,(GB_GCA_000180075.1:0.003074924,(RS_GCF_001546835.1:0.010385035,((((RS_GCF_000785515.1:0.001184014,RS_GCF_000253315.1:0.000204542):0.000397022,RS_GCF_002417605.1:0.002584944):0.000357952,GB_GCA_002073515.1:0.002062109):0.000651984,UBA11282:0.010042981):0.002250082):0.002593397):0.003280223):0.049079844,((RS_GCF_000420785.1:0.005262272,RS_GCF_000323065.2:0.003509215):0.017794783,(RS_GCF_001598035.1:0.014541463,RS_GCF_000380145.1:0.007884844):0.016514917):0.04287951):0.00712164,(RS_GCF_000380025.1:0.080445991,(RS_GCF_000423745.1:0.032226927,RS_GCF_000423765.1:0.028517124):0.02437213):0.018951347):0.009749214):0.010329131,((RS_GCF_001642085.1:0.088579792,(RS_GCF_000187975.2:0.020376026,(GB_GCA_000180055.1:0.014323885,RS_GCF_000686605.1:0.014968573):0.012648536):0.050917302):0.009045829,(RS_GCF_000372425.1:0.052299375,(RS_GCF_000187995.2:0.055831287,((RS_GCF_000007465.2:0.007661418,GB_GCA_002355215.1:0.008822842):0.029031909,(RS_GCF_000286075.1:0.011475139,(RS_GCF_000423725.1:0.018737997,(RS_GCF_001431045.1:0.020703364,RS_GCF_001937065.1:0.008884934):0.003436419):0.006388823):0.016042929):0.011163389):0.014273696):0.019402046):0.008844342):0.010173011):0.009957831,RS_GCF_001578885.1:0.111762335):0.012129042):0.087383886,((RS_GCF_001832885.1:0.00467708,RS_GCF_001832905.1:0.004356986):0.088317606,(((RS_GCF_002077975.1:0.011383979,(RS_GCF_000269925.1:0.003331471,(RS_GCF_002355575.1:0.006004476,RS_GCF_001645775.1:0.003615115):0.001490208):0.011113304):0.050539525,(GB_GCA_001311235.1:0.08652979,(RS_GCF_001622305.1:0.028379425,((RS_GCF_002441825.1:0.001011132,(RS_GCF_000143205.1:0.001612338,RS_GCF_000468955.1:0.000754591):0.000796861):0.006840514,(RS_GCF_002441785.1:0.00429558,RS_GCF_002078855.1:0.001705276):0.008734218):0.020251937):0.027941173):0.033306325):0.084711823,((RS_GCF_002260845.1:0.008692661,(RS_GCF_001591765.1:0.010062718,(RS_GCF_002441885.1:0.007894036,RS_GCF_000327305.1:0.003981819):0.006022675):0.003320684):0.020294965,(RS_GCF_002441715.1:0.027634403,(RS_GCF_900094145.1:0.001081234,(RS_GCF_002441695.1:0.002410648,RS_GCF_000981525.1:0.002673926):0.001159733):0.028632616):0.016327339):0.081915805):0.035562546):0.03738541):0.091503102):0.065938995):0.017595603,((RS_GCF_000498295.1:0.130905334,(RS_GCF_001998885.1:0.072790366,((RS_GCF_001870205.1:0.004859776,RS_GCF_002026305.1:0.001316084):0.071516235,(RS_GCF_002140795.1:0.039060255,RS_GCF_900163795.1:0.038829208):0.038295533):0.018136806):0.053862517):0.027960944,(RS_GCF_900104595.1:0.155226005,((((RS_GCF_002140975.1:0.059335407,(RS_GCF_000317915.1:0.043893265,(RS_GCF_001742285.1:0.04339573,((RS_GCF_001730305.1:0.01038682,(RS_GCF_002197645.1:0.004206034,RS_GCF_002174455.1:0.004547445):0.010767075):0.01093686,(RS_GCF_002140715.1:0.014162919,(RS_GCF_001886145.1:0.009698188,(RS_GCF_002141365.1:0.008082109,(((RS_GCF_000407145.1:0.009025918,(RS_GCF_002148425.1:0.002253834,GB_GCA_001465345.1:0.002137501):0.005468508):0.002742319,((RS_GCF_000407445.1:0.010831329,(RS_GCF_000633635.1:0.006907156,GB_GCA_001465115.1:0.006578426):0.003581152):0.001236249,(RS_GCF_001730295.1:0.009194676,(RS_GCF_001730285.1:0.008266923,RS_GCF_000393995.1:0.006776909):0.001604573):0.002989689):0.001174222):0.001343822,RS_GCF_001730315.1:0.013769642):0.002818877):0.006466335):0.005009009):0.005678117):0.018183372):0.012304285):0.011994934):0.010432164,RS_GCF_000747585.1:0.111444102):0.01875753,((((RS_GCF_001050095.1:0.047995061,((RS_GCF_001885735.1:0.006372649,RS_GCF_000406945.1:0.011351382):0.045608114,RS_GCF_000407365.1:0.071856758):0.019249408):0.009811746,((RS_GCF_001544275.1:0.020966256,((RS_GCF_002140915.1:0.010655771,RS_GCF_001297065.1:0.008917302):0.023169006,(RS_GCF_001544095.1:0.001342556,(RS_GCF_000277605.1:0.001593047,RS_GCF_002393265.1:0.002557551):0.000460523):0.013112546):0.010538694):0.041493805,(((RS_GCF_001885765.1:0.091007769,RS_GCF_000407285.1:0.039465375):0.006801862,(RS_GCF_001544195.1:0.030549056,(RS_GCF_000423785.1:0.055226204,(RS_GCF_000283615.1:0.001667084,RS_GCF_001712815.1:0.003170512):0.034517438):0.010590407):0.089996243):0.011336614,((RS_GCF_000407565.1:0.042358844,RS_GCF_000407225.1:0.033641968):0.063795544,(RS_GCF_000407025.1:0.0527543,RS_GCF_001885995.1:0.059068696):0.030216916):0.009900058):0.014145177):0.010655652):0.01369119,(RS_GCF_000393975.1:0.042935003,(RS_GCF_001885945.1:0.022993512,(RS_GCF_001885905.1:0.015687463,(RS_GCF_000407185.1:0.015749319,((RS_GCF_000407525.1:0.011517774,RS_GCF_002140655.1:0.009071538):0.002289003,(RS_GCF_000407545.1:0.01228553,(RS_GCF_001544295.1:0.017523321,RS_GCF_000407245.1:0.012968935):0.003269303):0.001722937):0.002857651):0.004943242):0.006186533):0.027475953):0.051757032):0.013011641,(RS_GCF_000394035.1:0.051122065,(RS_GCF_000415185.1:0.034061432,(((RS_GCF_900066025.1:0.002745806,RS_GCF_000737555.1:0.003013202):0.017332395,(((RS_GCF_000271405.2:0.013432621,(RS_GCF_000407205.1:0.014123988,RS_GCF_001886195.1:0.034800513):0.004753868):0.005841317,RS_GCF_001267865.1:0.016035218):0.008897063,(RS_GCF_002140175.1:0.020012689,(RS_GCF_001601555.1:0.000692394,RS_GCF_002813755.1:0.001679126):0.022995894):0.011979445):0.004659684):0.007012095,(RS_GCF_001652875.1:0.000208528,(RS_GCF_002140775.1:0.0,RS_GCF_001495195.1:0.0):0.000183934):0.023995813):0.014875492):0.027368827):0.011300958):0.018193009):0.012859118,RS_GCF_001544375.1:0.066344225):0.028077035):0.02604325):0.016780796):0.036001595,(((RS_GCF_001434575.1:0.07739302,(RS_GCF_001663715.1:0.064612384,(RS_GCF_001436505.1:0.07951199,(RS_GCF_000283115.1:0.000137277,(RS_GCF_001433765.1:0.000408395,RS_GCF_002706705.1:0.001030263):0.000477879):0.040423507):0.044143731):0.016960739):0.079624204,((RS_GCF_001437205.1:0.13053266,(RS_GCF_001435065.1:0.029816297,(RS_GCF_001434065.1:0.020594733,(RS_GCF_001436415.1:0.019456558,(RS_GCF_002224425.1:0.001011779,RS_GCF_001698165.1:0.001609742):0.006218284):0.015741414):0.012127302):0.099340001):0.024974154,((((RS_GCF_001436115.1:0.051139569,RS_GCF_001437465.1:0.042395371):0.038618554,((RS_GCF_000829035.1:0.015057264,(RS_GCF_000418475.1:0.011454917,(RS_GCF_000260435.1:0.00194445,RS_GCF_000829055.1:0.002291376):0.010343629):0.008451096):0.082188805,(RS_GCF_001311195.1:0.082932053,(RS_GCF_001435035.1:0.083964537,RS_GCF_001434705.1:0.078089227):0.015321075):0.02404069):0.016224229):0.018960594,(RS_GCF_001436225.1:0.089560781,(RS_GCF_001312865.1:0.019976942,RS_GCF_001311175.1:0.02146531):0.095219396):0.049515463):0.067731776,((RS_GCF_001436375.1:0.12992008,(RS_GCF_001435585.1:0.042534531,(RS_GCF_001436325.1:0.022732015,RS_GCF_000469325.1:0.035161185):0.026940273):0.135824965):0.035132385,((RS_GCF_001435835.1:0.057200577,RS_GCF_001436095.1:0.059029166):0.116322263,(((RS_GCF_000967245.1:0.088176244,RS_GCF_000970795.1:0.096995344):0.114690707,(RS_GCF_002762335.1:0.089280046,((RS_GCF_001050475.1:0.031354719,RS_GCF_001434295.1:0.043559616):0.036917254,(((((RS_GCF_001438805.1:0.027808465,RS_GCF_001434275.1:0.022585744):0.008764281,(RS_GCF_001435815.1:0.010878194,RS_GCF_000831645.3:0.01484907):0.012466232):0.005285869,RS_GCF_001438825.1:0.023696933):0.004808589,((RS_GCF_000184535.1:0.00444075,(RS_GCF_001435505.1:0.009318496,GB_GCA_001188635.1:0.003563519):0.00257225):0.023097778,(RS_GCF_001434745.1:0.024932019,(RS_GCF_001434985.1:0.003033295,(RS_GCF_002179915.1:0.003855728,RS_GCF_002191155.1:0.001429826):0.001719326):0.014113649):0.013422802):0.006753158):0.046268162,(RS_GCF_001434665.1:0.040354663,(RS_GCF_001592065.1:0.022742146,RS_GCF_001971585.1:0.028067769):0.022604967):0.009396081):0.014039298):0.030411977):0.109213549):0.040785383,(RS_GCF_001436605.1:0.162223862,(RS_GCF_001436185.1:0.12119664,(GB_GCA_002417825.1:0.123661544,((RS_GCF_000160875.1:0.124431291,(RS_GCF_001436125.1:0.042801234,((RS_GCF_002158885.1:0.006845468,RS_GCF_000615125.1:0.005674455):0.004681356,(RS_GCF_000091405.1:0.012230469,RS_GCF_001436695.1:0.011438732):0.004862309):0.036406833):0.030352902):0.029758375,((RS_GCF_001435695.1:0.02903375,(RS_GCF_000161895.2:0.008288913,RS_GCF_001936235.1:0.00830464):0.028674066):0.064087785,((GB_GCA_900088455.1:0.0365536,(RS_GCF_001434815.1:0.030637181,(RS_GCF_002278095.1:0.002177698,RS_GCF_000056065.1:0.0053206):0.031648642):0.021496039):0.094741039,(GB_GCA_002418055.1:0.133126428,(((RS_GCF_001436775.1:0.057567973,(RS_GCF_900094785.1:0.033605944,((RS_GCF_000761135.1:0.025155971,(RS_GCF_000970775.1:0.024838744,(RS_GCF_000970755.1:0.007972009,(RS_GCF_000967195.1:0.004335312,RS_GCF_000760615.1:0.008081768):0.005787894):0.009111313):0.008773263):0.023305675,RS_GCF_900112665.1:0.058506403):0.008780964):0.044031475):0.022939553,((RS_GCF_001434195.1:0.025833204,(RS_GCF_000011985.1:0.025942685,((RS_GCF_001436305.1:0.014141734,(RS_GCF_002706375.1:0.007836792,RS_GCF_000615285.1:0.005466805):0.012021338):0.003761178,((RS_GCF_001314245.2:0.010701838,RS_GCF_001434975.1:0.003569334):0.013484195,RS_GCF_001434005.1:0.023180545):0.002612439):0.003023132):0.005969601):0.033310497,(RS_GCF_001435325.1:0.044451684,(RS_GCF_001434515.1:0.033225174,(RS_GCF_000178475.1:0.038934562,RS_GCF_001434335.1:0.037422179):0.008583186):0.009958254):0.00878269):0.011065737):0.01146825,(RS_GCF_001436575.1:0.044150655,RS_GCF_001433915.1:0.048131355):0.033029844):0.013128725):0.01845012):0.018595223):0.026254671):0.022323069):0.100772954):0.054776377):0.091814757):0.023220497):0.025448676):0.024402964):0.012723052):0.032857129):0.035506475,((RS_GCF_001434695.1:0.140952093,(((RS_GCF_000255495.1:0.081930642,(RS_GCF_001434225.1:0.028169366,RS_GCF_001435235.1:0.021497941):0.051731907):0.058556814,((RS_GCF_001434915.1:0.033671993,(RS_GCF_001436705.1:0.025645263,(RS_GCF_001436755.1:0.016277898,RS_GCF_001434935.1:0.018467026):0.013029968):0.011664942):0.052422656,((RS_GCF_001436735.1:0.0367526,(RS_GCF_001434845.1:0.020292207,RS_GCF_001437155.1:0.018612703):0.018210301):0.047331231,(RS_GCF_001435195.1:0.03408446,RS_GCF_001436275.1:0.041728845):0.041075682):0.014120429):0.016317156):0.035839908,(((RS_GCF_001435375.1:0.006556134,((RS_GCF_001652115.2:0.000425982,(RS_GCF_001654675.1:0.001398406,RS_GCF_001436315.1:0.00166
[truncated: 576,609 more chars]
