# Supplementary material for: Depth-discrete metagenomics reveals the roles of microbes in biogeochemical cycling in the tropical freshwater Lake Tanganyika
Source: ISME J. 2021 Feb 9;15(7):1971–86. doi: 10.1038/s41396-021-00898-x (PMC8245535; doi:10.1038/s41396-021-00898-x)
Supplement: Supplementary file 21 — Supplementary Material 5 [file 41396_2021_898_MOESM21_ESM.txt]

('637427314_NE0944_amoA1_ammonia_monooxygenase_subunit_A__EC_1.13.12.-___Nitrosomonas_europaea_ATCC_19718__NC_004757_':1.00000050002909E-6,(('2585360564_EI56DRAFT_02684_amoA1_ammonia_monooxygenase_subunit_A__Nitrosomonas_europaea_ATCC_25978___EI56DRAFT_scaffold00078.78_':1.00000050002909E-6,2671674459_Ga0105864_1693_amoA1__ammonia_monooxygenase_subunit_A__Nitrosomonas_europaea_Nm35___Ga0105864_169_:1.00000050002909E-6):1.00000050002909E-6,(((2676390257_Ga0105870_11133_amoA1__ammonia_monooxygenase_subunit_A__Nitrosomonas_halophila_Nm1___Ga0105870_1113_:0.06146234867373509,(2671881605_Ga0105874_1594_amoA1__ammonia_monooxygenase_subunit_A__Nitrosomonas_nitrosa_Nm146___Ga0105874_159_:1.00000050002909E-6,(2737604921_Ga0181054_1594_amoA1_ammonia_monooxygenase_subunit_A___Nitrosomonas_nitrosa_Nm90___Ga0181054_159_:1.00000050002909E-6,2737544074_Ga0181062_1452_amoA1_ammonia_monooxygenase_subunit_A___Nitrosomonas_nitrosa_Nm91___Ga0181062_145_:1.00000050002909E-6):1.00000050002909E-6):0.06878664613710345):0.007653978730458996,(((((((('2619758875_Ga0074138_15893__ammonia_monooxygenase_subunit_A__Nitrospirae_sp._genome_bin_8_Ga0074138___Ga0074138_158_':0.007550283035146063,2691601623_Ga0132389_132167___ammonia_monooxygenase_subunit_A__Candidatus_Nitrospira_nitrificans_COMA2___Ga0132389_132_:0.020855138715405615):0.03011737246589944,((('2691458442_Ga0132390_11192__methane/ammonia_monooxygenase_subunit_A__Candidatus_Nitrospira_nitrosa_COMA1___Ga0132390_111_':1.00000050002909E-6,2691454934_Ga0132390_10165___ammonia_monooxygenase_subunit_A__Candidatus_Nitrospira_nitrosa_COMA1___Ga0132390_101_:1.00000050002909E-6):1.00000050002909E-6,((('DIHG01000031.1_3_#_1473_#_2315_#_1_#_ID=70_3_partial=00_start_type=ATG_rbs_motif=GGAGG_rbs_spacer=5-10bp_gc_cont=0.504':0.026347892855448297,('LN885086.1_1707_#_1789028_#_1789873_#_1_#_ID=1_1707_partial=00_start_type=ATG_rbs_motif=GGAGG_rbs_spacer=5-10bp_gc_cont=0.487':0.037272386419627115,(('LVWS01000001.1_58_#_51559_#_52410_#_-1_#_ID=1_58_partial=00_start_type=ATG_rbs_motif=GGA/GAG/AGG_rbs_spacer=5-10bp_gc_cont=0.550':1.00000050002909E-6,((((((('M_surface_10_m2_141_#_26789_#_27610_#_1_#_ID=26179_28_partial=00_start_type=ATG_rbs_motif=None_rbs_spacer=None_gc_cont=0.603':0.37948746004252853,((('K_Offshore_0m_mx_098_#_6621_#_7475_#_-1_#_ID=76979_9_partial=00_start_type=ATG_rbs_motif=AGGA_rbs_spacer=5-10bp_gc_cont=0.552':1.00000050002909E-6,'K_Offshore_surface_m2_066_#_413_#_1267_#_-1_#_ID=40041_2_partial=00_start_type=ATG_rbs_motif=AGGA_rbs_spacer=5-10bp_gc_cont=0.552':1.00000050002909E-6):1.00000050002909E-6,'K_Offshore_40m_m2_045_#_893_#_1747_#_1_#_ID=68440_2_partial=00_start_type=ATG_rbs_motif=AGGA_rbs_spacer=5-10bp_gc_cont=0.554':1.00000050002909E-6):0.4064845060400697,('K_Offshore_80m_m2_139_#_1661_#_2446_#_-1_#_ID=23807_3_partial=00_start_type=ATG_rbs_motif=GGAGG_rbs_spacer=5-10bp_gc_cont=0.578':1.00000050002909E-6,'K_Offshore_120m_m2_141_#_1007_#_1792_#_-1_#_ID=12904_2_partial=00_start_type=ATG_rbs_motif=GGAGG_rbs_spacer=5-10bp_gc_cont=0.578':1.00000050002909E-6):0.3156691224640161):0.38178278933007387):0.2525945098818571,((('648071294_Nwat_0632__methane_monooxygenase/ammonia_monooxygenase_subunit_A__Nitrosococcus_watsoni_C-113_chromosome__NC_014315_':0.023349212262088196,((('2612338020_Ga0056853_111553__ammonia_monooxygenase_subunit_A_/particulate_methane_monooxygenase_PmoA_subunit__Nitrosococcus_oceani_AFC132___Ga0056853_1115_':1.00000050002909E-6,'637738981_Noc_2502__particulate_methane_monooxygenase_PmoA_subunit/ammonia_monooxygenase_subunit_A__EC_1.13.12.-___Nitrosococcus_oceani_ATCC_19707__NC_007484_':1.00000050002909E-6):1.00000050002909E-6,'2612170929_Ga0057435_1075164__ammonia_monooxygenase_subunit_A_/particulate_methane_monooxygenase_PmoA_subunit__Nitrosococcus_oceani_C-27___Ga0057435_1075_':1.00000050002909E-6):1.00000050002909E-6,'647628088_NOC27_1255__methane_monooxygenase/ammonia_monooxygenase__subunit_A__Nitrosococcus_oceani_AFC27_scf_1104573000306_genomic_scaffold__NZ_DS995300_':1.00000050002909E-6):0.0058946895049123435):0.20889419834432515,'646691322_Nhal_0676__methane_monooxygenase/ammonia_monooxygenase__subunit_A__Nitrosococcus_halophilus_Nc4_chromosome__NC_013960_':0.0315223632939259):0.6019579290015269,(('M_DeepCast_65m_mx_187_#_26670_#_27419_#_-1_#_ID=19420_27_partial=00_start_type=ATG_rbs_motif=GGAGG_rbs_spacer=5-10bp_gc_cont=0.461':0.2188052269910965,'M_DeepCast_65m_m1_284_#_8937_#_9680_#_-1_#_ID=813_8_partial=00_start_type=ATG_rbs_motif=AGGAG_rbs_spacer=5-10bp_gc_cont=0.453':0.17649650141759268):0.23970191920460718,('K_DeepCast_100m_mx_141_#_2_#_685_#_-1_#_ID=28263_1_partial=10_start_type=ATG_rbs_motif=AGGAG_rbs_spacer=5-10bp_gc_cont=0.607':0.2345860404943269,(('M_DeepCast_200m_mx_060_#_434_#_1204_#_1_#_ID=21208_2_partial=00_start_type=ATG_rbs_motif=GGAG/GAGG_rbs_spacer=5-10bp_gc_cont=0.598':1.00000050002909E-6,'M_DeepCast_65m_m1_022_#_53883_#_54653_#_-1_#_ID=73749_54_partial=00_start_type=ATG_rbs_motif=GGAG/GAGG_rbs_spacer=5-10bp_gc_cont=0.598':1.00000050002909E-6):1.00000050002909E-6,(((('M_DeepCast_65m_m2_041_#_8831_#_9601_#_-1_#_ID=5906_10_partial=00_start_type=ATG_rbs_motif=GGAG/GAGG_rbs_spacer=5-10bp_gc_cont=0.602':0.03326227277003617,'K_Offshore_120m_m1_147_#_3_#_701_#_-1_#_ID=6371_1_partial=10_start_type=ATG_rbs_motif=GGAG/GAGG_rbs_spacer=5-10bp_gc_cont=0.611':1.00000050002909E-6):1.00000050002909E-6,'K_DeepCast_250m_m2_101_#_354_#_1124_#_-1_#_ID=10799_2_partial=00_start_type=ATG_rbs_motif=GGAG/GAGG_rbs_spacer=5-10bp_gc_cont=0.601':1.00000050002909E-6):1.00000050002909E-6,'M_DeepCast_200m_mx_050_#_3407_#_4177_#_1_#_ID=20747_4_partial=00_start_type=ATG_rbs_motif=GGAG/GAGG_rbs_spacer=5-10bp_gc_cont=0.601':1.00000050002909E-6):1.00000050002909E-6,'K_DeepCast_65m_m2_082_#_1242_#_2012_#_1_#_ID=67766_2_partial=00_start_type=ATG_rbs_motif=GGAG/GAGG_rbs_spacer=5-10bp_gc_cont=0.601':1.00000050002909E-6):0.013039827926780484):0.24145817544772336):0.18911651524183729):0.11329837770776208):0.2820814425908557):0.12675170415141276,'K_Offshore_80m_m2_194_#_7425_#_8228_#_-1_#_ID=29090_10_partial=00_start_type=ATG_rbs_motif=AGGA_rbs_spacer=5-10bp_gc_cont=0.515':1.7743163036295095):0.22691965912726267,(('NEWT02000035.1_46_#_45191_#_46087_#_1_#_ID=29_46_partial=00_start_type=ATG_rbs_motif=AGGAGG_rbs_spacer=5-10bp_gc_cont=0.516':0.05504125103428371,('SPAX01000232.1_3_#_3088_#_3984_#_1_#_ID=149_3_partial=00_start_type=ATG_rbs_motif=AGGAGG_rbs_spacer=5-10bp_gc_cont=0.534':0.030969679997658893,'NEWP02000061.1_1_#_3_#_644_#_1_#_ID=58_1_partial=10_start_type=Edge_rbs_motif=None_rbs_spacer=None_gc_cont=0.514':0.07928114287513698):0.018172083408618003):0.01934310500545573,'NEWR02000002.1_66_#_61842_#_62735_#_1_#_ID=12_66_partial=00_start_type=ATG_rbs_motif=AGGAGG_rbs_spacer=5-10bp_gc_cont=0.516':0.0272667167706139):0.39269378630242724):0.3141557839446575,'SPAW01000004.1_95_#_92578_#_93423_#_-1_#_ID=34_95_partial=00_start_type=ATG_rbs_motif=AGxAGG/AGGxGG_rbs_spacer=5-10bp_gc_cont=0.560':0.02802699446343221):0.07575893982200278,('MSXM01000087.1_1_#_3_#_848_#_1_#_ID=76_1_partial=10_start_type=Edge_rbs_motif=None_rbs_spacer=None_gc_cont=0.556':1.00000050002909E-6,'LVWT01000004.1_39_#_38512_#_39357_#_-1_#_ID=4_39_partial=00_start_type=ATG_rbs_motif=GGAGG_rbs_spacer=5-10bp_gc_cont=0.545':1.00000050002909E-6):0.022039711201576776):0.012727645075730303,(('DCZO01000016.1_277_#_269040_#_269879_#_-1_#_ID=35_277_partial=00_start_type=ATG_rbs_motif=GGAGG_rbs_spacer=5-10bp_gc_cont=0.558':0.00636309264662594,'M_DeepCast_65m_mx_150_#_6685_#_7524_#_-1_#_ID=17712_8_partial=00_start_type=ATG_rbs_motif=GGAGG_rbs_spacer=5-10bp_gc_cont=0.568':1.00000050002909E-6):0.006327662709429436,'M_DeepCast_50m_m2_151_#_56767_#_57606_#_-1_#_ID=69209_58_partial=00_start_type=ATG_rbs_motif=GGAGG_rbs_spacer=5-10bp_gc_cont=0.537':1.00000050002909E-6):0.018073436122546225):0.04093991887727979):0.11068322583580144,('LNDU01000063.1_90_#_91502_#_92350_#_-1_#_ID=63_90_partial=00_start_type=ATG_rbs_motif=GGAGG_rbs_spacer=5-10bp_gc_cont=0.534':0.013752961631617646,('NEWS02000008.1_106_#_100912_#_101760_#_-1_#_ID=19_106_partial=00_start_type=ATG_rbs_motif=GGAGG_rbs_spacer=5-10bp_gc_cont=0.523':0.011864219710175128,'CZPZ01000032.1_161_#_159633_#_160481_#_-1_#_ID=32_161_partial=00_start_type=ATG_rbs_motif=GGAGG_rbs_spacer=5-10bp_gc_cont=0.531':0.00725693682630267):0.012851579539145964):0.053732886421293265):0.029563865459774637):0.0303381374419496):0.00823384233840883,'DCZN01000130.1_15_#_13194_#_14033_#_-1_#_ID=21_15_partial=00_start_type=ATG_rbs_motif=GGAGG_rbs_spacer=5-10bp_gc_cont=0.519':0.03376556683415789):0.024264237873294757,(('CZQA01000001.1_65_#_65935_#_66777_#_-1_#_ID=1_65_partial=00_start_type=ATG_rbs_motif=GGAGG_rbs_spacer=5-10bp_gc_cont=0.550':1.00000050002909E-6,'CZQA01000011.1_92_#_106088_#_106930_#_1_#_ID=11_92_partial=00_start_type=ATG_rbs_motif=GGAGG_rbs_spacer=5-10bp_gc_cont=0.550':1.00000050002909E-6):1.00000050002909E-6,'NIUT01000005.1_7_#_5476_#_6318_#_-1_#_ID=5_7_partial=00_start_type=ATG_rbs_motif=GGAGG_rbs_spacer=5-10bp_gc_cont=0.548':1.00000050002909E-6):1.00000050002909E-6):0.24078999830519934):0.03571323066281797,2686679860_Ga0125266_112381___ammonia_monooxygenase_subunit_A__Candidatus_Nitrospira_inopinata_ENR4___Ga0125266_11_:0.04372255476460417):0.049866551929246085):0.44442647651846456,(((('JF735056__NS_NS-Delta_NS-Delta-1_NS-Delta-1.1_NS-Delta-1.1.3_NS-Delta-1.1.3_OTU2_2_#_208_#_591_#_1_#_ID=586_2_partial=01_start_type=ATG_rbs_motif=None_rbs_spacer=None_gc_cont=0.456':1.00000050002909E-6,('AB918914__NS_NS-Delta_NS-Delta-1_NS-Delta-1.1_NS-Delta-1.1.2_NS-Delta-1.1.2.1_NS-Delta-1.1.2.1_OTU4_2_#_208_#_591_#_1_#_ID=60_2_partial=01_start_type=ATG_rbs_motif=None_rbs_spacer=None_gc_cont=0.464':1.00000050002909E-6,((((((((('GQ863176__NS_NS-Delta_NS-Delta-1_NS-Delta-1.Incertae_sedis.4_NS-Delta-1.Incertae_sedis.4_OTU2_2_#_313_#_591_#_1_#_ID=416_2_partial=01_start_type=TTG_rbs_motif=None_rbs_spacer=None_gc_cont=0.462':0.026058724841466728,'EU590133__NS_NS-Delta_NS-Delta-1_NS-Delta-1.2_NS-Delta-1.2.1_NS-Delta-1.2.1_OTU6_2_#_301_#_591_#_1_#_ID=173_2_partial=01_start_type=ATG_rbs_motif=CTG_rbs_spacer=13bp_gc_cont=0.447':1.00000050002909E-6):1.00000050002909E-6,((('EU590277__NS_NS-Delta_NS-Delta-1_NS-Delta-1.2_NS-Delta-1.2.1_NS-Delta-1.2.1_OTU3_2_#_301_#_591_#_1_#_ID=179_2_partial=01_start_type=ATG_rbs_motif=CTG_rbs_spacer=13bp_gc_cont=0.460':1.00000050002909E-6,'HQ007756__NS_NS-Delta_NS-Delta-1_NS-Delta-1.2_NS-Delta-1.2.1_NS-Delta-1.2.1_OTU2_2_#_301_#_591_#_1_#_ID=498_2_partial=01_start_type=ATG_rbs_motif=CTG_rbs_spacer=13bp_gc_cont=0.460':1.00000050002909E-6):1.00000050002909E-6,('HQ221890__NS_NS-Delta_NS-Delta-1_NS-Delta-1.2_NS-Delta-1.2.1_NS-Delta-1.2.1_OTU5_2_#_313_#_591_#_1_#_ID=511_2_partial=01_start_type=TTG_rbs_motif=None_rbs_spacer=None_gc_cont=0.470':0.012886460894108146,'HQ007666__NS_NS-Delta_NS-Delta-1_NS-Delta-1.2_NS-Delta-1.2.1_NS-Delta-1.2.1_OTU4_2_#_301_#_591_#_1_#_ID=496_2_partial=01_start_type=ATG_rbs_motif=CTG_rbs_spacer=13bp_gc_cont=0.464':0.025149822907166424):1.00000050002909E-6):1.00000050002909E-6,'HQ007886__NS_NS-Delta_NS-Delta-1_NS-Delta-1.2_NS-Delta-1.2.1_NS-Delta-1.2.1_OTU1_2_#_208_#_591_#_1_#_ID=500_2_partial=01_start_type=ATG_rbs_motif=None_rbs_spacer=None_gc_cont=0.466':0.02224189175599489):0.01120100805873344):0.03370622198924273,'JF924855__NS_NS-Delta_NS-Delta-1_NS-Delta-1.1_NS-Delta-1.1.2_NS-Delta-1.1.2_OTU1_1_#_49_#_591_#_1_#_ID=687_1_partial=01_start_type=TTG_rbs_motif=CTG_rbs_spacer=14bp_gc_cont=0.444':0.018113817239559092):0.004589512437950238,((('KJ158577__NS_NS-Delta_NS-Delta-1_NS-Delta-1_OTU11_1_#_208_#_591_#_1_#_ID=1122_1_partial=01_start_type=ATG_rbs_motif=ACT_rbs_spacer=15bp_gc_cont=0.445':0.029525105146034115,(((((('EU651229__NS_NS-Gamma_NS-Gamma-2_NS-Gamma-2.1_NS-Gamma-2.1.2_NS-Gamma-2.1.2.1_NS-Gamma-2.1.2.1_OTU7_2_#_208_#_591_#_1_#_ID=201_2_partial=01_start_type=ATG_rbs_motif=None_rbs_spacer=None_gc_cont=0.474':1.00000050002909E-6,(((((('JX427126__NS_NS-Gamma_NS-Gamma-2_NS-Gamma-2.2_NS-Gamma-2.2.1_NS-Gamma-2.2.1.Incertae_sedis.1_NS-Gamma-2.2.1.Incertae_sedis.1_OTU2_2_#_391_#_591_#_1_#_ID=887_2_partial=01_start_type=TTG_rbs_motif=ACT_rbs_spacer=4bp_gc_cont=0.478':0.019789678602547288,'DQ500964__NS_NS-Gamma_NS-Gamma-2_NS-Gamma-2.2_NS-Gamma-2.2.1_NS-Gamma-2.2.1.Incertae_sedis.1_NS-Gamma-2.2.1.Incertae_sedis.1_OTU1_2_#_391_#_591_#_1_#_ID=105_2_partial=01_start_type=TTG_rbs_motif=ACT_rbs_spacer=4bp_gc_cont=0.463':1.00000050002909E-6):0.03985686884477183,'JX010789__NS_NS-Gamma_NS-Gamma-2_NS-Gamma-2.1_NS-Gamma-2.1_OTU1_1_#_1_#_591_#_1_#_ID=860_1_partial=11_start_type=Edge_rbs_motif=None_rbs_spacer=None_gc_cont=0.455':0.010067180141763454):0.009786245748043522,(('JQ638722__NS_NS-Gamma_NS-Gamma-2_NS-Gamma-2.1_NS-Gamma-2.1.2_NS-Gamma-2.1.2.1_NS-Gamma-2.1.2.1_OTU4_1_#_1_#_591_#_1_#_ID=835_1_partial=11_start_type=Edge_rbs_motif=None_rbs_spacer=None_gc_cont=0.455':0.019920760714607313,'GQ863091__NS_NS-Gamma_NS-Gamma-2_NS-Gamma-2.1_NS-Gamma-2.1.2_NS-Gamma-2.1.2.1_NS-Gamma-2.1.2.1_OTU3_1_#_1_#_591_#_1_#_ID=409_1_partial=11_start_type=Edge_rbs_motif=None_rbs_spacer=None_gc_cont=0.452':0.013214318775469535):0.0333635238816189,'EU671173__NS_NS-Gamma_NS-Gamma-2_NS-Gamma-2.1_NS-Gamma-2.1.2_NS-Gamma-2.1.2.2_NS-Gamma-2.1.2.2_OTU1_1_#_1_#_591_#_1_#_ID=211_1_partial=11_start_type=Edge_rbs_motif=None_rbs_spacer=None_gc_cont=0.467':0.006513773236528107):1.00000050002909E-6):1.00000050002909E-6,'HQ007740__NS_NS-Gamma_NS-Gamma-2_NS-Gamma-2.1_NS-Gamma-2.1.2_NS-Gamma-2.1.2.2_NS-Gamma-2.1.2.2_OTU3_1_#_1_#_591_#_1_#_ID=497_1_partial=11_start_type=Edge_rbs_motif=None_rbs_spacer=None_gc_cont=0.465':1.00000050002909E-6):1.00000050002909E-6,'KJ438455__NS_NS-Gamma_NS-Gamma-2_NS-Gamma-2.1_NS-Gamma-2.1.2_NS-Gamma-2.1.2.2_NS-Gamma-2.1.2.2_OTU4_1_#_1_#_591_#_1_#_ID=1128_1_partial=11_start_type=Edge_rbs_motif=None_rbs_spacer=None_gc_cont=0.460':1.00000050002909E-6):0.006511611456945168,((('KM117076__NS_NS-Delta_NS-Delta-1_NS-Delta-1_OTU10_2_#_226_#_591_#_1_#_ID=1195_2_partial=01_start_type=GTG_rbs_motif=ACT_rbs_spacer=12bp_gc_cont=0.440':0.010215663460508229,('JX570743__NS_NS-Gamma_NS-Gamma-2_NS-Gamma-2_OTU1_2_#_208_#_591_#_1_#_ID=930_2_partial=01_start_type=ATG_rbs_motif=None_rbs_spacer=None_gc_cont=0.438':0.030111375076288343,((('AB465037__NS_NS-Alpha_NS-Alpha-3_NS-Alpha-3.2_NS-Alpha-3.2.3_NS-Alpha-3.2.3.1_NS-Alpha-3.2.3.1.6_NS-Alpha-3.2.3.1.6.2_NS-Alpha-3.2.3.1.6.2_OTU1_1_#_1_#_591_#_1_#_ID=20_1_partial=11_start_type=Edge_rbs_motif=None_rbs_spacer=None_gc_cont=0.501':0.01342024711921088,('KC537401__NS_NS-Alpha_NS-Alpha-3_NS-Alpha-3.2_NS-Alpha-3.2.4_NS-Alpha-3.2.4_OTU1_1_#_1_#_591_#_1_#_ID=966_1_partial=11_start_type=Edge_rbs_motif=None_rbs_spacer=None_gc_cont=0.528':1.00000050002909E-6,((('EU590224__NS_NS-Alpha_NS-Alpha-3_NS-Alpha-3.2_NS-Alpha-3.2.3_NS-Alpha-3.2.3.1_NS-Alpha-3.2.3.1.4_NS-Alpha-3.2.3.1.4.1_NS-Alpha-3.2.3.1.4.1_OTU1_1_#_25_#_591_#_1_#_ID=177_1_partial=01_start_type=GTG_rbs_motif=ACT_rbs_spacer=11bp_gc_cont=0.513':1.00000050002909E-6,'JQ735263__NS_NS-Alpha_NS-Alpha-3_NS-Alpha-3.2_NS-Alpha-3.2.4_NS-Alpha-3.2.4_OTU4_1_#_25_#_591_#_1_#_ID=841_1_partial=01_start_type=GTG_rbs_motif=ACT_rbs_spacer=11bp_gc_cont=0.526':1.00000050002909E-6):1.00000050002909E-6,(('KF877801__NS_NS-Alpha_NS-Alpha-3_NS-Alpha-3.2_NS-Alpha-3.2.2_NS-Alpha-3.2.2_OTU7_2_#_208_#_591_#_1_#_ID=1100_2_partial=01_start_type=ATG_rbs_motif=ACT_rbs_spacer=11bp_gc_cont=0.523':1.00000050002909E-6,(('FJ601579__NS_NS-Alpha_NS-Alpha-3_NS-Alpha-3.2_NS-Alpha-3.2.2_NS-Alpha-3.2.2_OTU4_2_#_208_#_591_#_1_#_ID=315_2_partial=01_start_type=ATG_rbs_motif=ACT_rbs_spacer=11bp_gc_cont=0.490':0.009814090263717375,'KF853588__NS_NS-Alpha_NS-Alpha-3_NS-Alpha-3.2_NS-Alpha-3.2.2_NS-Alpha-3.2.2_OTU5_2_#_208_#_591_#_1_#_ID=1094_2_partial=01_start_type=ATG_rbs_motif=None_rbs_spacer=None_gc_cont=0.487':1.00000050002909E-6):0.00981395652070535,'JX509648__NS_NS-Alpha_NS-Alpha-3_NS-Alpha-3.2_NS-Alpha-3.2.2_NS-Alpha-3.2.2_OTU3_2_#_208_#_591_#_1_#_ID=899_2_partial=01_start_type=ATG_rbs_motif=ACT_rbs_spacer=11bp_gc_cont=0.508':0.009833786168792475):1.00000050002909E-6):0.009816442254260455,('KF018518__NS_NS-Alpha_NS-Alpha-3_NS-Alpha-3.2_NS-Alpha-3.2.4_NS-Alpha-3.2.4_OTU2_1_#_25_#_591_#_1_#_ID=1011_1_partial=01_start_type=GTG_rbs_motif=ACT_rbs_spacer=11bp_gc_cont=0.527':1.00000050002909E-6,'CP002408__NS_NS-Alpha_NS-Alpha-3_NS-Alpha-3.2_NS-Alpha-3.2.4_NS-Alpha-3.2.4_OTU3_1_#_25_#_591_#_1_#_ID=64_1_partial=01_start_type=GTG_rbs_motif=ACT_rbs_spacer=11bp_gc_cont=0.524':1.00000050002909E-6):0.006308128751966431):4.825720325786561E-4):0.006810289273265553,((((('GQ231450__NS_NS-Alpha_NS-Alpha-3_NS-Alpha-3.2_NS-Alpha-3.2.3_NS-Alpha-3.2.3.1_NS-Alpha-3.2.3.1_OTU2_1_#_1_#_591_#_1_#_ID=363_1_partial=11_start_type=Edge_rbs_motif=None_rbs_spacer=None_gc_cont=0.514':0.006544038287282929,'EF207211__NS_NS-Alpha_NS-Alpha-3_NS-Alpha-3.2_NS-Alpha-3.2.3_NS-Alpha-3.2.3.1_NS-Alpha-3.2.3.1.Incertae_sedis_NS-Alpha-3.2.3.1.Incertae_sedis_OTU1_1_#_1_#_591_#_1_#_ID=127_1_partial=11_start_type=Edge_rbs_motif=None_rbs_spacer=None_gc_cont=0.508':0.013116336159210746):1.00000050002909E-6,(('KF803043__NS_NS-Alpha_NS-Alpha-3_NS-Alpha-3.2_NS-Alpha-3.2.1_NS-Alpha-3.2.1.1_NS-Alpha-3.2.1.1.1_NS-Alpha-3.2.1.1.1.2_NS-Alpha-3.2.1.1.1.2_OTU5_1_#_208_#_591_#_1_#_ID=1090_1_partial=01_start_type=ATG_rbs_motif=ACT_rbs_spacer=3bp_gc_cont=0.560':0.009858022180563274,(('HQ215926__NS_NS-Alpha_NS-Alpha-1_NS-Alpha-1_OTU1_2_#_208_#_591_#_1_#_ID=510_2_partial=01_start_type=ATG_rbs_motif=ACT_rbs_spacer=11bp_gc_cont=0.510':1.00000050002909E-6,'KC773913__NS_NS-Alpha_NS-Alpha-1_NS-Alpha-1_OTU3_1_#_208_#_591_#_1_#_ID=994_1_partial=01_start_type=ATG_rbs_motif=ACT_rbs_spacer=11bp_gc_cont=0.531':0.01974294186418687):0.009961540802377853,'KF179395__NS_NS-Alpha_NS-Alpha-3_NS-Alpha-3.2_NS-Alpha-3.2.3_NS-Alpha-3.2.3.1_NS-Alpha-3.2.3.1.6_NS-Alpha-3.2.3.1.6.1_NS-Alpha-3.2.3.1.6.1_OTU2_1_#_1_#_591_#_1_#_ID=1039_1_partial=11_start_type=Edge_rbs_motif=None_rbs_spacer=None_gc_cont=0.508':1.00000050002909E-6):1.00000050002909E-6):0.013379595282083703,(('AB649219__NS_NS-Alpha_NS-Alpha-3_NS-Alpha-3.2_NS-Alpha-3.2.1_NS-Alpha-3.2.1.1_NS-Alpha-3.2.1.1.1_NS-Alpha-3.2.1.1.1.1_NS-Alpha-3.2.1.1.1.1.2_NS-Alpha-3.2.1.1.1.1.2_OTU1_2_#_283_#_591_#_1_#_ID=43_2_partial=01_start_type=GTG_rbs_motif=ACT_rbs_spacer=3b':0.011855483008871579,('GQ226104__NS_NS-Alpha_NS-Alpha-3_NS-Alpha-3.2_NS-Alpha-3.2.1_NS-Alpha-3.2.1.1_NS-Alpha-3.2.1.1.1_NS-Alpha-3.2.1.1.1.1_NS-Alpha-3.2.1.1.1.1.2_NS-Alpha-3.2.1.1.1.1.2_OTU5_2_#_274_#_591_#_1_#_ID=359_2_partial=01_start_type=GTG_rbs_motif=ACT_rbs_spacer=5':0.011456362676126312,'JF756021__NS_NS-Alpha_NS-Alpha-3_NS-Alpha-3.2_NS-Alpha-3.2.1_NS-Alpha-3.2.1.1_NS-Alpha-3.2.1.1.1_NS-Alpha-3.2.1.1.1.1_NS-Alpha-3.2.1.1.1.1.2_NS-Alpha-3.2.1.1.1.1.2_OTU6_2_#_274_#_591_#_1_#_ID=596_2_partial=01_start_type=GTG_rbs_motif=ACT_rbs_spacer=5':0.01149280612321827):1.00000050002909E-6):0.023180333164126,('JX465201__NS_NS-Alpha_NS-Alpha-3_NS-Alpha-3.2_NS-Alpha-3.2.3_NS-Alpha-3.2.3.1_NS-Alpha-3.2.3.1.Incertae_sedis_NS-Alpha-3.2.3.1.Incertae_sedis_OTU2_2_#_274_#_591_#_1_#_ID=894_2_partial=01_start_type=GTG_rbs_motif=ACT_rbs_spacer=5bp_gc_cont=0.531':0.034660374350558014,'JF430534__NS_NS-Alpha_NS-Alpha-3_NS-Alpha-3.2_NS-Alpha-3.2.3_NS-Alpha-3.2.3.1_NS-Alpha-3.2.3.1.1_NS-Alpha-3.2.3.1.1_OTU1_1_#_1_#_591_#_1_#_ID=539_1_partial=11_start_type=Edge_rbs_motif=None_rbs_spacer=None_gc_cont=0.508':0.013355815988819138):1.00000050002909E-6):0.0066524295345971865):0.006333129561833006):0.006590919716985628,(((('KC773888__NS_NS-Alpha_NS-Alpha-3_NS-Alpha-3.3_NS-Alpha-3.3.2_NS-Alpha-3.3.2_OTU3_1_#_25_#_591_#_1_#_ID=991_1_partial=01_start_type=GTG_rbs_motif=ACT_rbs_spacer=11bp_gc_cont=0.513':0.0068407605998247675,(('KF053704__NS_NS-Alpha_NS-Alpha-3_NS-Alpha-3.2_NS-Alpha-3.2.3_NS-Alpha-3.2.3_OTU2_1_#_1_#_591_#_1_#_ID=1018_1_partial=11_start_type=Edge_rbs_motif=None_rbs_spacer=None_gc_cont=0.514':0.02705126607405514,('EU885709__NS_NS-Alpha_NS-Alpha-3_NS-Alpha-3.2_NS-Alpha-3.2.3_NS-Alpha-3.2.3_OTU5_1_#_25_#_591_#_1_#_ID=269_1_partial=01_start_type=GTG_rbs_motif=ACT_rbs_spacer=14bp_gc_cont=0.533':0.020590383186963608,'DQ672687__NS_NS-Alpha_NS-Alpha-3_NS-Alpha-3.2_NS-Alpha-3.2.3_NS-Alpha-3.2.3_OTU3_1_#_25_#_591_#_1_#_ID=126_1_partial=01_start_type=GTG_rbs_motif=ACT_rbs_spacer=14bp_gc_cont=0.552':1.00000050002909E-6):1.00000050002909E-6):0.006601097986697572,('EU885660__NS_NS-Alpha_NS-Alpha-3_NS-Alpha-3.2_NS-Alpha-3.2.3_NS-Alpha-3.2.3.Incertae_sedis.1_NS-Alpha-3.2.3.Incertae_sedis.1_OTU2_2_#_208_#_591_#_1_#_ID=262_2_partial=01_start_type=ATG_rbs_motif=ACT_rbs_spacer=11bp_gc_cont=0.539':1.00000050002909E-6,'DQ501046__NS_NS-Alpha_NS-Alpha-3_NS-Alpha-3.2_NS-Alpha-3.2.3_NS-Alpha-3.2.3.Incertae_sedis.1_NS-Alpha-3.2.3.Incertae_sedis.1_OTU1_1_#_1_#_591_#_1_#_ID=113_1_partial=11_start_type=Edge_rbs_motif=None_rbs_spacer=None_gc_cont=0.525':0.01326803118900843):0.013339520871671178):1.00000050002909E-6):0.006597629288962169,(('JQ345800__NS_NS-Alpha_NS-Alpha-3_NS-Alpha-3.2_NS-Alpha-3.2.3_NS-Alpha-3.2.3.1_NS-Alpha-3.2.3.1.6_NS-Alpha-3.2.3.1.6.3_NS-Alpha-3.2.3.1.6.3_OTU3_2_#_208_#_591_#_1_#_ID=810_2_partial=01_start_type=ATG_rbs_motif=ACT_rbs_spacer=11bp_gc_cont=0.521':0.009939335956764009,'EU885698__NS_NS-Alpha_NS-Alpha-3_NS-Alpha-3.2_NS-Alpha-3.2.3_NS-Alpha-3.2.3.1_NS-Alpha-3.2.3.1.5_NS-Alpha-3.2.3.1.5_OTU1_2_#_208_#_591_#_1_#_ID=268_2_partial=01_start_type=ATG_rbs_motif=ACT_rbs_spacer=11bp_gc_cont=0.539':1.00000050002909E-6):1.00000050002909E-6,'HQ401411__NS_NS-Alpha_NS-Alpha-3_NS-Alpha-3.2_NS-Alpha-3.2.3_NS-Alpha-3.2.3_OTU1_1_#_25_#_591_#_1_#_ID=518_1_partial=01_start_type=GTG_rbs_motif=ACT_rbs_spacer=14bp_gc_cont=0.527':0.006941506176835278):1.00000050002909E-6):0.006599008614804005,(('HQ202369__NS_NS-Alpha_NS-Alpha-3_NS-Alpha-3.2_NS-Alpha-3.2.3_NS-Alpha-3.2.3.1_NS-Alpha-3.2.3.1.5_NS-Alpha-3.2.3.1.5_OTU2_1_#_25_#_591_#_1_#_ID=502_1_partial=01_start_type=GTG_rbs_motif=ACT_rbs_spacer=14bp_gc_cont=0.538':1.00000050002909E-6,'DQ148869__NS_NS-Alpha_NS-Alpha-3_NS-Alpha-3.2_NS-Alpha-3.2.3_NS-Alpha-3.2.3.1_NS-Alpha-3.2.3.1.2_NS-Alpha-3.2.3.1.2_OTU1_1_#_25_#_591_#_1_#_ID=95_1_partial=01_start_type=GTG_rbs_motif=ACT_rbs_spacer=14bp_gc_cont=0.522':1.00000050002909E-6):1.00000050002909E-6,('JQ320510__NS_NS-Alpha_NS-Alpha-3_NS-Alpha-3.2_NS-Alpha-3.2.3_NS-Alpha-3.2.3.1_NS-Alpha-3.2.3.1.5_NS-Alpha-3.2.3.1.5_OTU3_1_#_25_#_591_#_1_#_ID=804_1_partial=01_start_type=GTG_rbs_motif=ACT_rbs_spacer=14bp_gc_cont=0.520':0.013714489693361247,(((('KF857089__NS_NS-Alpha_NS-Alpha-3_NS-Alpha-3.2_NS-Alpha-3.2.3_NS-Alpha-3.2.3.1_NS-Alpha-3.2.3.1.5_NS-Alpha-3.2.3.1.5_OTU4_1_#_25_#_591_#_1_#_ID=1098_1_partial=01_start_type=GTG_rbs_motif=ACT_rbs_spacer=14bp_gc_cont=0.520':0.006839899482109938,'DQ148875__NS_NS-Alpha_NS-Alpha-3_NS-Alpha-3.2_NS-Alpha-3.2.3_NS-Alpha-3.2.3.1_NS-Alpha-3.2.3.1.7_NS-Alpha-3.2.3.1.7_OTU7_1_#_25_#_591_#_1_#_ID=97_1_partial=01_start_type=GTG_rbs_motif=ACT_rbs_spacer=14bp_gc_cont=0.522':1.00000050002909E-6):0.006838709973177035,'KF668750__NS_NS-Alpha_NS-Alpha-3_NS-Alpha-3.2_NS-Alpha-3.2.3_NS-Alpha-3.2.3.Incertae_sedis.2_NS-Alpha-3.2.3.Incertae_sedis.2_OTU2_1_#_25_#_591_#_1_#_ID=1079_1_partial=01_start_type=GTG_rbs_motif=ACT_rbs_spacer=14bp_gc_cont=0.529':0.006890233304978944):1.00000050002909E-6,'JQ403665__NS_NS-Alpha_NS-Alpha-3_NS-Alpha-3.2_NS-Alpha-3.2.3_NS-Alpha-3.2.3.Incertae_sedis.2_NS-Alpha-3.2.3.Incertae_sedis.2_OTU1_1_#_25_#_591_#_1_#_ID=823_1_partial=01_start_type=GTG_rbs_motif=ACT_rbs_spacer=14bp_gc_cont=0.529':1.00000050002909E-6):1.00000050002909E-6,('KJ864183__NS_NS-Alpha_NS-Alpha-3_NS-Alpha-3.2_NS-Alpha-3.2.1_NS-Alpha-3.2.1.1_NS-Alpha-3.2.1.1.1_NS-Alpha-3.2.1.1.1.1_NS-Alpha-3.2.1.1.1.1_OTU1_1_#_208_#_591_#_1_#_ID=1181_1_partial=01_start_type=ATG_rbs_motif=ACT_rbs_spacer=11bp_gc_cont=0.568':0.020138818924516792,'KF053736__NS_NS-Alpha_NS-Alpha-3_NS-Alpha-3.2_NS-Alpha-3.2.3_NS-Alpha-3.2.3_OTU6_1_#_25_#_591_#_1_#_ID=1021_1_partial=01_start_type=GTG_rbs_motif=ACT_rbs_spacer=14bp_gc_cont=0.536':0.0069974338318124635):0.0067495416161430545):0.006843874422580275):1.00000050002909E-6):1.00000050002909E-6):0.013267156625966024,('HQ202428__NS_NS-Alpha_NS-Alpha-3_NS-Alpha-3.2_NS-Alpha-3.2.3_NS-Alpha-3.2.3.1_NS-Alpha-3.2.3.1.4_NS-Alpha-3.2.3.1.4.2_NS-Alpha-3.2.3.1.4.2_OTU3_1_#_25_#_591_#_1_#_ID=507_1_partial=01_start_type=GTG_rbs_motif=ACT_rbs_spacer=14bp_gc_cont=0.531':1.00000050002909E-6,('EU590163__NS_NS-Alpha_NS-Alpha-3_NS-Alpha-3.2_NS-Alpha-3.2.3_NS-Alpha-3.2.3.1_NS-Alpha-3.2.3.1.6_NS-Alpha-3.2.3.1.6.1_NS-Alpha-3.2.3.1.6.1_OTU1_1_#_25_#_591_#_1_#_ID=175_1_partial=01_start_type=GTG_rbs_motif=ACT_rbs_spacer=14bp_gc_cont=0.519':1.00000050002909E-6,(('KJ433501__NS_NS-Alpha_NS-Alpha-3_NS-Alpha-3.2_NS-Alpha-3.2.1_NS-Alpha-3.2.1.1_NS-Alpha-3.2.1.1.2_NS-Alpha-3.2.1.1.2_OTU2_1_#_208_#_591_#_1_#_ID=1125_1_partial=01_start_type=ATG_rbs_motif=ACT_rbs_spacer=11bp_gc_cont=0.562':0.009849117764271107,('JQ319435__NS_NS-Alpha_NS-Alpha-3_NS-Alpha-3.2_NS-Alpha-3.2.3_NS-Alpha-3.2.3.1_NS-Alpha-3.2.3.1_OTU3_2_#_208_#_591_#_1_#_ID=796_2_partial=01_start_type=ATG_rbs_motif=ACT_rbs_spacer=11bp_gc_cont=0.531':0.009846787459502687,((('KF041530__NS_NS-Alpha_NS-Alpha-3_NS-Alpha-3.2_NS-Alpha-3.2.1_NS-Alpha-3.2.1.1_NS-Alpha-3.2.1.1.1_NS-Alpha-3.2.1.1.1.1_NS-Alpha-3.2.1.1.1.1.Incertae_sedis.1_NS-Alpha-3.2.1.1.1.1.Incertae_sedis.1_OTU2_1_#_208_#_591_#_1_#_ID=1014_1_partial=01_start_type':0.009839513018773918,('HQ202413__NS_NS-Alpha_NS-Alpha-3_NS-Alpha-3.2_NS-Alpha-3.2.1_NS-Alpha-3.2.1.1_NS-Alpha-3.2.1.1.1_NS-Alpha-3.2.1.1.1.1_NS-Alpha-3.2.1.1.1.1.Incertae_sedis.1_NS-Alpha-3.2.1.1.1.1.Incertae_sedis.1_OTU1_1_#_22_#_591_#_1_#_ID=506_1_partial=01_start_type=G':1.00000050002909E-6,((((('EU315719__NS_NS-Alpha_NS-Alpha-3_NS-Alpha-3.2_NS-Alpha-3.2.1_NS-Alpha-3.2.1.1_NS-Alpha-3.2.1.1.1_NS-Alpha-3.2.1.1.1.1_NS-Alpha-3.2.1.1.1.1.1_NS-Alpha-3.2.1.1.1.1.1.2_NS-Alpha-3.2.1.1.1.1.1.2_OTU1_2_#_208_#_591_#_1_#_ID=161_2_partial=01_start_type=ATG':0.029455173179341102,'LK055904__NS_NS-Alpha_NS-Alpha-3_NS-Alpha-3.2_NS-Alpha-3.2.1_NS-Alpha-3.2.1.1_NS-Alpha-3.2.1.1.1_NS-Alpha-3.2.1.1.1.1_NS-Alpha-3.2.1.1.1.1.1_NS-Alpha-3.2.1.1.1.1.1.2_NS-Alpha-3.2.1.1.1.1.1.2_OTU2_2_#_208_#_591_#_1_#_ID=1198_2_partial=01_start_type=AT':0.009850239610483718):0.020505343460707613,'JN179929__NS_NS-Alpha_NS-Alpha-3_NS-Alpha-3.2_NS-Alpha-3.2.1_NS-Alpha-3.2.1.1_NS-Alpha-3.2.1.1.1_NS-Alpha-3.2.1.1.1.1_NS-Alpha-3.2.1.1.1.1.1_NS-Alpha-3.2.1.1.1.1.1.2_NS-Alpha-3.2.1.1.1.1.1.2_OTU5_2_#_208_#_591_#_1_#_ID=728_2_partial=01_start_type=ATG':1.00000050002909E-6):1.00000050002909E-6,('EU590225__NS_NS-Alpha_NS-Alpha-3_NS-Alpha-3.2_NS-Alpha-3.2.1_NS-Alpha-3.2.1.1_NS-Alpha-3.2.1.1.1_NS-Alpha-3.2.1.1.1.1_NS-Alpha-3.2.1.1.1.1.1_NS-Alpha-3.2.1.1.1.1.1.2_NS-Alpha-3.2.1.1.1.1.1.2_OTU3_2_#_283_#_591_#_1_#_ID=178_2_partial=01_start_type=GTG':0.01169292290684403,'JQ638802__NS_NS-Alpha_NS-Alpha-3_NS-Alpha-3.2_NS-Alpha-3.2.1_NS-Alpha-3.2.1.1_NS-Alpha-3.2.1.1.1_NS-Alpha-3.2.1.1.1.1_NS-Alpha-3.2.1.1.1.1.1_NS-Alpha-3.2.1.1.1.1.1.1_NS-Alpha-3.2.1.1.1.1.1.1_OTU2_2_#_283_#_591_#_1_#_ID=839_2_partial=01_start_type=GTG':0.011969643640708408):0.012067358875635101):1.00000050002909E-6,'JF935464__NS_NS-Alpha_NS-Alpha-3_NS-Alpha-3.2_NS-Alpha-3.2.1_NS-Alpha-3.2.1.1_NS-Alpha-3.2.1.1.1_NS-Alpha-3.2.1.1.1.1_NS-Alpha-3.2.1.1.1.1.1_NS-Alpha-3.2.1.1.1.1.1.1_NS-Alpha-3.2.1.1.1.1.1.1_OTU1_1_#_208_#_591_#_1_#_ID=690_1_partial=01_start_type=ATG':0.019681781853431675):0.009838515364173704,('GQ481042__NS_NS-Alpha_NS-Alpha-3_NS-Alpha-3.2_NS-Alpha-3.2.1_NS-Alpha-3.2.1.1_NS-Alpha-3.2.1.1.1_NS-Alpha-3.2.1.1.1.1_NS-Alpha-3.2.1.1.1.1.1_NS-Alpha-3.2.1.1.1.1.1.2_NS-Alpha-3.2.1.1.1.1.1.2_OTU4_1_#_22_#_591_#_1_#_ID=383_1_partial=01_start_type=GTG_':1.00000050002909E-6,'JQ404017__NS_NS-Alpha_NS-Alpha-3_NS-Alpha-3.2_NS-Alpha-3.2.1_NS-Alpha-3.2.1.1_NS-Alpha-3.2.1.1.1_NS-Alpha-3.2.1.1.1.1_NS-Alpha-3.2.1.1.1.1.1_NS-Alpha-3.2.1.1.1.1.1.1_NS-Alpha-3.2.1.1.1.1.1.1_OTU4_2_#_208_#_591_#_1_#_ID=831_2_partial=01_start_type=ATG':0.009833441397389482):0.01007469693438809):0.010299889872837219):1.00000050002909E-6):0.013533259477557097,'AB625946__NS_NS-Alpha_NS-Alpha-3_NS-Alpha-3.2_NS-Alpha-3.2.1_NS-Alpha-3.2.1.1_NS-Alpha-3.2.1.1.2_NS-Alpha-3.2.1.1.2_OTU1_2_#_208_#_591_#_1_#_ID=35_2_partial=01_start_type=ATG_rbs_motif=ACT_rbs_spacer=11bp_gc_cont=0.552':1.00000050002909E-6):0.013530833228576051,((((((('JQ319456__NS_NS-Alpha_NS-Alpha-3_NS-Alpha-3_OTU1_1_#_22_#_591_#_1_#_ID=800_1_partial=01_start_type=GTG_rbs_motif=ACT_rbs_spacer=11bp_gc_cont=0.549':0.022766695635722835,('JF520976__NS_NS-Alpha_NS-Alpha-1_NS-Alpha-1_OTU4_2_#_208_#_591_#_1_#_ID=557_2_partial=01_start_type=ATG_rbs_motif=ACT_rbs_spacer=11bp_gc_cont=0.503':0.029710763441510846,('JN179951__NS_NS-Alpha_NS-Alpha-1_NS-Alpha-1_OTU7_2_#_208_#_591_#_1_#_ID=733_2_partial=01_start_type=ATG_rbs_motif=ACT_rbs_spacer=11bp_gc_cont=0.529':1.00000050002909E-6,'JF520973__NS_NS-Alpha_NS-Alpha-1_NS-Alpha-1_OTU5_2_#_208_#_591_#_1_#_ID=556_2_partial=01_start_type=ATG_rbs_motif=ACT_rbs_spacer=11bp_gc_cont=0.513':0.009861594073517598):1.00000050002909E-6):0.009838668667801925):1.00000050002909E-6,'JQ014639__NS_NS-Alpha_NS-Alpha-1_NS-Alpha-1_OTU2_2_#_208_#_591_#_1_#_ID=781_2_partial=01_start_type=ATG_rbs_motif=ACT_rbs_spacer=11bp_gc_cont=0.523':0.009857241037130107):1.00000050002909E-6,'JF520980__NS_NS-Alpha_NS-Alpha-1_NS-Alpha-1_OTU6_2_#_208_#_591_#_1_#_ID=558_2_partial=01_start_type=ATG_rbs_motif=ACT_rbs_spacer=11bp_gc_cont=0.529':1.00000050002909E-6):0.011235543215156287,((('EU885566__NS_NS-Alpha_NS-Alpha-3_NS-Alpha-3.2_NS-Alpha-3.2.3_NS-Alpha-3.2.3.1_NS-Alpha-3.2.3.1.7_NS-Alpha-3.2.3.1.7_OTU4_1_#_25_#_591_#_1_#_ID=239_1_partial=01_start_type=GTG_rbs_motif=ACT_rbs_spacer=14bp_gc_cont=0.511':0.02050901839006689,'JF439033__NS_NS-Alpha_NS-Alpha-3_NS-Alpha-3.2_NS-Alpha-3.2.3_NS-Alpha-3.2.3.1_NS-Alpha-3.2.3.1.1_NS-Alpha-3.2.3.1.1_OTU7_1_#_25_#_591_#_1_#_ID=545_1_partial=01_start_type=GTG_rbs_motif=ACT_rbs_spacer=14bp_gc_cont=0.531':1.00000050002909E-6):0.006795382861409775,((('KC735430__NS_NS-Alpha_NS-Alpha-3_NS-Alpha-3.2_NS-Alpha-3.2.3_NS-Alpha-3.2.3.1_NS-Alpha-3.2.3.1.6_NS-Alpha-3.2.3.1.6_OTU1_1_#_25_#_591_#_1_#_ID=975_1_partial=01_start_type=GTG_rbs_motif=ACT_rbs_spacer=14bp_gc_cont=0.522':1.00000050002909E-6,'AB918811__NS_NS-Alpha_NS-Alpha-3_NS-Alpha-3.2_NS-Alpha-3.2.3_NS-Alpha-3.2.3.1_NS-Alpha-3.2.3.1.1_NS-Alpha-3.2.3.1.1_OTU6_1_#_25_#_591_#_1_#_ID=56_1_partial=01_start_type=GTG_rbs_motif=ACT_rbs_spacer=14bp_gc_cont=0.526':1.00000050002909E-6):1.00000050002909E-6,'KF857040__NS_NS-Alpha_NS-Alpha-3_NS-Alpha-3.2_NS-Alpha-3.2.3_NS-Alpha-3.2.3.1_NS-Alpha-3.2.3.1.6_NS-Alpha-3.2.3.1.6.2_NS-Alpha-3.2.3.1.6.2_OTU3_1_#_25_#_591_#_1_#_ID=1097_1_partial=01_start_type=GTG_rbs_motif=ACT_rbs_spacer=14bp_gc_cont=0.524':1.00000050002909E-6):1.00000050002909E-6,'KF668755__NS_NS-Alpha_NS-Alpha-3_NS-Alpha-3.2_NS-Alpha-3.2.3_NS-Alpha-3.2.3.1_NS-Alpha-3.2.3.1.4_NS-Alpha-3.2.3.1.4.2_NS-Alpha-3.2.3.1.4.2_OTU2_1_#_25_#_591_#_1_#_ID=1080_1_partial=01_start_type=GTG_rbs_motif=ACT_rbs_spacer=14bp_gc_cont=0.519':1.00000050002909E-6):1.00000050002909E-6):0.00679656317173209,(((((('JX488403__NS_NS-Alpha_NS-Alpha-3_NS-Alpha-3.1_NS-Alpha-3.1.1_NS-Alpha-3.1.1.Incertae_sedis_NS-Alpha-3.1.1.Incertae_sedis_OTU2_1_#_25_#_591_#_1_#_ID=895_1_partial=01_start_type=GTG_rbs_motif=ACT_rbs_spacer=11bp_gc_cont=0.490':0.020697276474538284,(('JQ638738__NS_NS-Alpha_NS-Alpha-3_NS-Alpha-3.1_NS-Alpha-3.1.2_NS-Alpha-3.1.2_OTU3_1_#_25_#_591_#_1_#_ID=837_1_partial=01_start_type=GTG_rbs_motif=ACT_rbs_spacer=11bp_gc_cont=0.483':0.006611749095705909,'HQ875188__NS_NS-Alpha_NS-Alpha-3_NS-Alpha-3.1_NS-Alpha-3.1.1_NS-Alpha-3.1.1.Incertae_sedis_NS-Alpha-3.1.1.Incertae_sedis_OTU1_2_#_208_#_591_#_1_#_ID=526_2_partial=01_start_type=ATG_rbs_motif=None_rbs_spacer=None_gc_cont=0.505':1.00000050002909E-6):1.00000050002909E-6,'EU672146__NS_NS-Alpha_NS-Alpha-3_NS-Alpha-3.1_NS-Alpha-3.1.1_NS-Alpha-3.1.1.2_NS-Alpha-3.1.1.2_OTU2_2_#_208_#_591_#_1_#_ID=222_2_partial=01_start_type=ATG_rbs_motif=None_rbs_spacer=None_gc_cont=0.492':0.009902211089138298):1.4720285250980082E-4):0.00681696753211163,('KJ438400__NS_NS-Alpha_NS-Alpha-3_NS-Alpha-3.1_NS-Alpha-3.1.1_NS-Alpha-3.1.1_OTU5_2_#_208_#_591_#_1_#_ID=1127_2_partial=01_start_type=ATG_rbs_motif=None_rbs_spacer=None_gc_cont=0.508':0.009843384905527953,('JX678946__NS_NS-Alpha_NS-Alpha-3_NS-Alpha-3.1_NS-Alpha-3.1.1_NS-Alpha-3.1.1_OTU3_2_#_208_#_591_#_1_#_ID=933_2_partial=01_start_type=ATG_rbs_motif=None_rbs_spacer=None_gc_cont=0.513':1.00000050002909E-6,'KJ699416__NS_NS-Alpha_NS-Alpha-3_NS-Alpha-3.1_NS-Alpha-3.1.1_NS-Alpha-3.1.1.3_NS-Alpha-3.1.1.3_OTU7_2_#_208_#_591_#_1_#_ID=1164_2_partial=01_start_type=ATG_rbs_motif=None_rbs_spacer=None_gc_cont=0.518':1.00000050002909E-6):1.00000050002909E-6):1.00000050002909E-6):0.006814337242090604,('DQ501044__NS_NS-Alpha_NS-Alpha-3_NS-Alpha-3.1_NS-Alpha-3.1.1_NS-Alpha-3.1.1.3_NS-Alpha-3.1.1.3_OTU4_2_#_208_#_591_#_1_#_ID=112_2_partial=01_start_type=ATG_rbs_motif=None_rbs_spacer=None_gc_cont=0.492':1.00000050002909E-6,'EU672114__NS_NS-Alpha_NS-Alpha-3_NS-Alpha-3.1_NS-Alpha-3.1.1_NS-Alpha-3.1.1_OTU1_2_#_208_#_591_#_1_#_ID=221_2_partial=01_start_type=ATG_rbs_motif=None_rbs_spacer=None_gc_cont=0.492':0.009841385754719236):1.00000050002909E-6):1.00000050002909E-6,(('EU671247__NS_NS-Alpha_NS-Alpha-3_NS-Alpha-3.1_NS-Alpha-3.1.1_NS-Alpha-3.1.1.2_NS-Alpha-3.1.1.2_OTU1_1_#_25_#_591_#_1_#_ID=212_1_partial=01_start_type=GTG_rbs_motif=ACT_rbs_spacer=11bp_gc_cont=0.476':1.00000050002909E-6,(('JX678960__NS_NS-Alpha_NS-Alpha-3_NS-Alpha-3.1_NS-Alpha-3.1.1_NS-Alpha-3.1.1_OTU4_2_#_208_#_591_#_1_#_ID=935_2_partial=01_start_type=ATG_rbs_motif=None_rbs_spacer=None_gc_cont=0.495':0.0303026100592803,'GU208164__NS_NS-Alpha_NS-Alpha-3_NS-Alpha-3.1_NS-Alpha-3.1.1_NS-Alpha-3.1.1.2_NS-Alpha-3.1.1.2_OTU3_2_#_208_#_591_#_1_#_ID=424_2_partial=01_start_type=ATG_rbs_motif=None_rbs_spacer=None_gc_cont=0.503':0.009828973751392828):1.00000050002909E-6,('DQ500981__NS_NS-Alpha_NS-Alpha-3_NS-Alpha-3.2_NS-Alpha-3.2_OTU1_2_#_385_#_591_#_1_#_ID=106_2_partial=01_start_type=TTG_rbs_motif=ACT_rbs_spacer=13bp_gc_cont=0.565':1.00000050002909E-6,'JN179952__NS_NS-Alpha_NS-Alpha-3_NS-Alpha-3.1_NS-Alpha-3.1.2_NS-Alpha-3.1.2_OTU1_2_#_208_#_591_#_1_#_ID=734_2_partial=01_start_type=ATG_rbs_motif=None_rbs_spacer=None_gc_cont=0.497':1.00000050002909E-6):0.019722098903904473):1.00000050002909E-6):0.006795547360638487,('KC137506__NS_NS-Alpha_NS-Alpha-3_NS-Alpha-3.1_NS-Alpha-3.1.2_NS-Alpha-3.1.2_OTU2_2_#_208_#_591_#_1_#_ID=947_2_partial=01_start_type=ATG_rbs_motif=None_rbs_spacer=None_gc_cont=0.510':0.009814431391465135,('FJ601575__NS_NS-Alpha_NS-Alpha-3_NS-Alpha-3.2_NS-Alpha-3.2.2_NS-Alpha-3.2.2_OTU2_2_#_208_#_591_#_1_#_ID=314_2_partial=01_start_type=ATG_rbs_motif=ACT_rbs_spacer=11bp_gc_cont=0.518':0.03713522867379512,('JN688223__NS_NS-Alpha_NS-Alpha-3_NS-Alpha-3.1_NS-Alpha-3.1.1_NS-Alpha-3.1.1.3_NS-Alpha-3.1.1.3_OTU5_2_#_208_#_591_#_1_#_ID=770_2_partial=01_start_type=ATG_rbs_motif=None_rbs_spacer=None_gc_cont=0.487':0.010066009523891932,'KJ433515__NS_NS-Alpha_NS-Alpha-3_NS-Alpha-3.1_NS-Alpha-3.1.1_NS-Alpha-3.1.1.3_NS-Alpha-3.1.1.3_OTU6_2_#_208_#_591_#_1_#_ID=1126_2_partial=01_start_type=ATG_rbs_motif=None_rbs_spacer=None_gc_cont=0.495':1.00000050002909E-6):0.030106635546185454):0.003082442489155675):1.00000050002909E-6):0.006831416594077213):0.013637096172384242,((((('KF606923__NS_NS-Alpha_NS-Alpha-3_NS-Alpha-3.2_NS-Alpha-3.2.1_NS-Alpha-3.2.1.1_NS-Alpha-3.2.1.1.1_NS-Alpha-3.2.1.1.1.1_NS-Alpha-3.2.1.1.1.1.2_NS-Alpha-3.2.1.1.1.1.2_OTU2_2_#_283_#_591_#_1_#_ID=1064_2_partial=01_start_type=GTG_rbs_motif=ACT_rbs_spacer=':0.011835870355269151,('HQ538557__NS_NS-Alpha_NS-Alpha-3_NS-Alpha-3.2_NS-Alpha-3.2.1_NS-Alpha-3.2.1.1_NS-Alpha-3.2.1.1.1_NS-Alpha-3.2.1.1.1.1_NS-Alpha-3.2.1.1.1.1.2_NS-Alpha-3.2.1.1.1.1.2_OTU3_2_#_283_#_591_#_1_#_ID=522_2_partial=01_start_type=GTG_rbs_motif=ACT_rbs_spacer=1':1.00000050002909E-6,'JX488431__NS_NS-Alpha_NS-Alpha-3_NS-Alpha-3.2_NS-Alpha-3.2.1_NS-Alpha-3.2.1.1_NS-Alpha-3.2.1.1.1_NS-Alpha-3.2.1.1.1.1_NS-Alpha-3.2.1.1.1.1.2_NS-Alpha-3.2.1.1.1.1.2_OTU4_2_#_283_#_591_#_1_#_ID=898_2_partial=01_start_type=GTG_rbs_motif=ACT_rbs_spacer=1':0.011852216720299822):0.011853930560244549):1.00000050002909E-6,'FJ853254__NS_NS-Alpha_NS-Alpha-3_NS-Alpha-3.3_NS-Alpha-3.3.1_NS-Alpha-3.3.1_OTU1_2_#_283_#_591_#_1_#_ID=332_2_partial=01_start_type=GTG_rbs_motif=ACT_rbs_spacer=14bp_gc_cont=0.540':0.011843051678786694):0.011865384516309446,'JX509650__NS_NS-Alpha_NS-Alpha-3_NS-Alpha-3.2_NS-Alpha-3.2.2_NS-Alpha-3.2.2_OTU6_2_#_208_#_591_#_1_#_ID=900_2_partial=01_start_type=ATG_rbs_motif=ACT_rbs_spacer=11bp_gc_cont=0.492':0.019772585168714402):1.00000050002909E-6,(('AB353465__NS_NS-Alpha_NS-Alpha-3_NS-Alpha-3.1_NS-Alpha-3.1.1_NS-Alpha-3.1.1.1_NS-Alpha-3.1.1.1_OTU3_1_#_22_#_591_#_1_#_ID=5_1_partial=01_start_type=GTG_rbs_motif=ACT_rbs_spacer=11bp_gc_cont=0.493':0.006631002795116615,('EU671813__NS_NS-Alpha_NS-Alpha-3_NS-Alpha-3.1_NS-Alpha-3.1.1_NS-Alpha-3.1.1.1_NS-Alpha-3.1.1.1_OTU1_2_#_208_#_591_#_1_#_ID=217_2_partial=01_start_type=ATG_rbs_motif=None_rbs_spacer=None_gc_cont=0.492':1.00000050002909E-6,'HQ317670__NS_NS-Alpha_NS-Alpha-3_NS-Alpha-3.1_NS-Alpha-3.1.1_NS-Alpha-3.1.1.1_NS-Alpha-3.1.1.1_OTU2_2_#_208_#_591_#_1_#_ID=514_2_partial=01_start_type=ATG_rbs_motif=None_rbs_spacer=None_gc_cont=0.492':1.00000050002909E-6):1.00000050002909E-6):0.006709881990890213,(('JN179945__NS_NS-Alpha_NS-Alpha-2_NS-Alpha-2_OTU3_1_#_22_#_591_#_1_#_ID=732_1_partial=01_start_type=GTG_rbs_motif=ACT_rbs_spacer=11bp_gc_cont=0.500':0.006645260060315846,('JX885389__NS_NS-Alpha_NS-Alpha-2_NS-Alpha-2_OTU4_1_#_22_#_591_#_1_#_ID=938_1_partial=01_start_type=GTG_rbs_motif=ACT_rbs_spacer=11bp_gc_cont=0.496':1.00000050002909E-6,('JN179944__NS_NS-Alpha_NS-Alpha-2_NS-Alpha-2_OTU2_2_#_307_#_591_#_1_#_ID=731_2_partial=01_start_type=TTG_rbs_motif=None_rbs_spacer=None_gc_cont=0.537':0.05185961421730191,'JF520968__NS_NS-Alpha_NS-Alpha-2_NS-Alpha-2_OTU1_1_#_208_#_591_#_1_#_ID=555_1_partial=01_start_type=ATG_rbs_motif=ACT_rbs_spacer=11bp_gc_cont=0.513':1.00000050002909E-6):1.00000050002909E-6):0.006581364835861623):0.013375946476582974,'HM131573__NS_NS-Alpha_NS-Alpha-2_NS-Alpha-2_OTU5_1_#_22_#_591_#_1_#_ID=471_1_partial=01_start_type=GTG_rbs_motif=ACT_rbs_spacer=11bp_gc_cont=0.514':0.013306574244219922):0.04195662201832445):1.00000050002909E-6):0.01357651844541271,('KJ859315__NS_NS-Alpha_NS-Alpha-3_NS-Alpha-3.2_NS-Alpha-3.2_OTU2_1_#_22_#_591_#_1_#_ID=1173_1_partial=01_start_type=GTG_rbs_motif=ACT_rbs_spacer=11bp_gc_cont=0.507':0.027307165407355644,'EU885680__NS_NS-Alpha_NS-Alpha-3_NS-Alpha-3.2_NS-Alpha-3.2.2_NS-Alpha-3.2.2_OTU1_2_#_208_#_591_#_1_#_ID=265_2_partial=01_start_type=ATG_rbs_motif=ACT_rbs_spacer=11bp_gc_cont=0.477':0.009885743151487296):1.00000050002909E-6):0.013425340077223475):1.00000050002909E-6,((('JN179941__NS_NS-Alpha_NS-Alpha-3_NS-Alpha-3.2_NS-Alpha-3.2.3_NS-Alpha-3.2.3.1_NS-Alpha-3.2.3.1.1_NS-Alpha-3.2.3.1.1_OTU3_1_#_25_#_591_#_1_#_ID=730_1_partial=01_start_type=GTG_rbs_motif=ACT_rbs_spacer=14bp_gc_cont=0.515':0.016707721730339537,('JN787014__NS_NS-Alpha_NS-Alpha-3_NS-Alpha-3.2_NS-Alpha-3.2.3_NS-Alpha-3.2.3.1_NS-Alpha-3.2.3.1.1_NS-Alpha-3.2.3.1.1_OTU4_2_#_208_#_591_#_1_#_ID=772_2_partial=01_start_type=ATG_rbs_motif=ACT_rbs_spacer=11bp_gc_cont=0.516':1.00000050002909E-6,'KC537402__NS_NS-Alpha_NS-Alpha-3_NS-Alpha-3.2_NS-Alpha-3.2.3_NS-Alpha-3.2.3.1_NS-Alpha-3.2.3.1.1_NS-Alpha-3.2.3.1.1_OTU5_2_#_208_#_591_#_1_#_ID=967_2_partial=01_start_type=ATG_rbs_motif=ACT_rbs_spacer=11bp_gc_cont=0.523':1.00000050002909E-6):0.00983712827839898):0.008320705097284309,'JF520915__NS_NS-Alpha_NS-Alpha-3_NS-Alpha-3.2_NS-Alpha-3.2.3_NS-Alpha-3.2.3.1_NS-Alpha-3.2.3.1.1_NS-Alpha-3.2.3.1.1_OTU2_2_#_208_#_591_#_1_#_ID=553_2_partial=01_start_type=ATG_rbs_motif=ACT_rbs_spacer=11bp_gc_cont=0.508':1.00000050002909E-6):0.016520917612071515,('JX879927__NS_NS-Alpha_NS-Alpha-3_NS-Alpha-3.2_NS-Alpha-3.2.3_NS-Alpha-3.2.3_OTU8_1_#_25_#_591_#_1_#_ID=936_1_partial=01_start_type=GTG_rbs_motif=ACT_rbs_spacer=14bp_gc_cont=0.522':0.006788718015307663,('HQ538544__NS_NS-Alpha_NS-Alpha-3_NS-Alpha-3.2_NS-Alpha-3.2.3_NS-Alpha-3.2.3.1_NS-Alpha-3.2.3.1.7_NS-Alpha-3.2.3.1.7_OTU2_1_#_25_#_591_#_1_#_ID=520_1_partial=01_start_type=GTG_rbs_motif=ACT_rbs_spacer=14bp_gc_cont=0.515':0.013811796100043723,'KF179421__NS_NS-Alpha_NS-Alpha-3_NS-Alpha-3.3_NS-Alpha-3.3.1_NS-Alpha-3.3.1_OTU3_2_#_208_#_591_#_1_#_ID=1044_2_partial=01_start_type=ATG_rbs_motif=ACT_rbs_spacer=11bp_gc_cont=0.513':1.00000050002909E-6):1.00000050002909E-6):1.00000050002909E-6):0.006790568767798128):0.006688857540357221):1.00000050002909E-6):0.00668776066616777,'KF053727__NS_NS-Alpha_NS-Alpha-3_NS-Alpha-3.2_NS-Alpha-3.2.1_NS-Alpha-3.2.1.1_NS-Alpha-3.2.1.1.1_NS-Alpha-3.2.1.1.1.1_NS-Alpha-3.2.1.1.1.1.3_NS-Alpha-3.2.1.1.1.1.3_OTU2_1_#_208_#_591_#_1_#_ID=1019_1_partial=01_start_type=ATG_rbs_motif=ACT_rbs_spacer=':1.00000050002909E-6):1.00000050002909E-6,('KF668718__NS_NS-Alpha_NS-Alpha-3_NS-Alpha-3.2_NS-Alpha-3.2.3_NS-Alpha-3.2.3.1_NS-Alpha-3.2.3.1.3_NS-Alpha-3.2.3.1.3_OTU3_1_#_25_#_591_#_1_#_ID=1075_1_partial=01_start_type=GTG_rbs_motif=ACT_rbs_spacer=14bp_gc_cont=0.526':0.006788172571702697,('FJ940174__NS_NS-Alpha_NS-Alpha-3_NS-Alpha-3.2_NS-Alpha-3.2.3_NS-Alpha-3.2.3.1_NS-Alpha-3.2.3.1.3_NS-Alpha-3.2.3.1.3_OTU1_1_#_25_#_591_#_1_#_ID=335_1_partial=01_start_type=GTG_rbs_motif=ACT_rbs_spacer=14bp_gc_cont=0.527':1.00000050002909E-6,'KC157986__NS_NS-Alpha_NS-Alpha-3_NS-Alpha-3.2_NS-Alpha-3.2.1_NS-Alpha-3.2.1.1_NS-Alpha-3.2.1.1.1_NS-Alpha-3.2.1.1.1.1_NS-Alpha-3.2.1.1.1.1.3_NS-Alpha-3.2.1.1.1.1.3_OTU1_1_#_25_#_591_#_1_#_ID=949_1_partial=01_start_type=GTG_rbs_motif=ACT_rbs_spacer=11':1.00000050002909E-6):1.00000050002909E-6):1.00000050002909E-6):0.006691805458242793,(('JQ319463__NS_NS-Alpha_NS-Alpha-3_NS-Alpha-3.2_NS-Alpha-3.2.3_NS-Alpha-3.2.3.3_NS-Alpha-3.2.3.3_OTU2_1_#_25_#_591_#_1_#_ID=802_1_partial=01_start_type=GTG_rbs_motif=ACT_rbs_spacer=14bp_gc_cont=0.533':0.013646188713608147,((('JQ768091__NS_NS-Alpha_NS-Alpha-3_NS-Alpha-3.2_NS-Alpha-3.2.3_NS-Alpha-3.2.3.3_NS-Alpha-3.2.3.3_OTU3_1_#_25_#_591_#_1_#_ID=848_1_partial=01_start_type=GTG_rbs_motif=ACT_rbs_spacer=14bp_gc_cont=0.538':0.013654198501290528,'KF898834__NS_NS-Alpha_NS-Alpha-3_NS-Alpha-3.3_NS-Alpha-3.3.2_NS-Alpha-3.3.2_OTU2_1_#_25_#_591_#_1_#_ID=1104_1_partial=01_start_type=GTG_rbs_motif=ACT_rbs_spacer=11bp_gc_cont=0.527':1.00000050002909E-6):1.00000050002909E-6,('JX305890__NS_NS-Alpha_NS-Alpha-3_NS-Alpha-3.3_NS-Alpha-3.3.2_NS-Alpha-3.3.2_OTU1_1_#_22_#_591_#_1_#_ID=867_1_partial=01_start_type=GTG_rbs_motif=ACT_rbs_spacer=11bp_gc_cont=0.519':0.020292059032630875,('GQ142840__NS_NS-Alpha_NS-Alpha-3_NS-Alpha-3.2_NS-Alpha-3.2.1_NS-Alpha-3.2.1.1_NS-Alpha-3.2.1.1.2_NS-Alpha-3.2.1.1.2_OTU4_1_#_22_#_591_#_1_#_ID=356_1_partial=01_start_type=GTG_rbs_motif=ACT_rbs_spacer=11bp_gc_cont=0.516':0.04828747550276481,(('KM030724__NS_NS-Alpha_NS-Alpha-3_NS-Alpha-3.2_NS-Alpha-3.2.1_NS-Alpha-3.2.1.1_NS-Alpha-3.2.1.1_OTU4_2_#_283_#_591_#_1_#_ID=1187_2_partial=01_start_type=GTG_rbs_motif=ACT_rbs_spacer=14bp_gc_cont=0.592':0.012079363778945853,('JQ320511__NS_NS-Alpha_NS-Alpha-3_NS-Alpha-3.2_NS-Alpha-3.2.1_NS-Alpha-3.2.1.2_NS-Alpha-3.2.1.2_OTU2_2_#_283_#_591_#_1_#_ID=805_2_partial=01_start_type=GTG_rbs_motif=ACT_rbs_spacer=14bp_gc_cont=0.518':1.00000050002909E-6,'FJ951677__NS_NS-Alpha_NS-Alpha-3_NS-Alpha-3.2_NS-Alpha-3.2.1_NS-Alpha-3.2.1.2_NS-Alpha-3.2.1.2_OTU1_2_#_283_#_591_#_1_#_ID=336_2_partial=01_start_type=GTG_rbs_motif=ACT_rbs_spacer=14bp_gc_cont=0.515':1.00000050002909E-6):0.01195396665049648):0.012325439107107598,'JQ403855__NS_NS-Alpha_NS-Alpha-3_NS-Alpha-3.2_NS-Alpha-3.2.1_NS-Alpha-3.2.1.1_NS-Alpha-3.2.1.1_OTU2_1_#_25_#_591_#_1_#_ID=827_1_partial=01_start_type=GTG_rbs_motif=ACT_rbs_spacer=14bp_gc_cont=0.563':0.013926527820964884):1.00000050002909E-6):0.02735344304725709):1.00000050002909E-6):0.006789185426410164,((('GU988801__NS_NS-Alpha_NS-Alpha-3_NS-Alpha-3.2_NS-Alpha-3.2.3_NS-Alpha-3.2.3.3_NS-Alpha-3.2.3.3_OTU1_1_#_25_#_591_#_1_#_ID=460_1_partial=01_start_type=GTG_rbs_motif=ACT_rbs_spacer=14bp_gc_cont=0.527':0.01371301934560307,('GQ226128__NS_NS-Alpha_NS-Alpha-3_NS-Alpha-3.2_NS-Alpha-3.2.3_NS-Alpha-3.2.3.2_NS-Alpha-3.2.3.2_OTU4_1_#_25_#_591_#_1_#_ID=362_1_partial=01_start_type=GTG_rbs_motif=ACT_rbs_spacer=14bp_gc_cont=0.524':0.00675222822453776,'JQ768068__NS_NS-Alpha_NS-Alpha-3_NS-Alpha-3.2_NS-Alpha-3.2.3_NS-Alpha-3.2.3.2_NS-Alpha-3.2.3.2_OTU5_2_#_400_#_591_#_1_#_ID=845_2_partial=01_start_type=ATG_rbs_motif=ACT_rbs_spacer=13bp_gc_cont=0.557':0.020552110618773035):4.195376665675855E-5):1.00000050002909E-6,'DQ672661__NS_NS-Alpha_NS-Alpha-3_NS-Alpha-3.2_NS-Alpha-3.2.3_NS-Alpha-3.2.3.2_NS-Alpha-3.2.3.2_OTU6_1_#_25_#_591_#_1_#_ID=125_1_partial=01_start_type=GTG_rbs_motif=ACT_rbs_spacer=14bp_gc_cont=0.534':0.006793847267267225):0.0067919607582275915,(('DQ672639__NS_NS-Alpha_NS-Alpha-3_NS-Alpha-3.2_NS-Alpha-3.2.3_NS-Alpha-3.2.3.2_NS-Alpha-3.2.3.2_OTU1_1_#_25_#_591_#_1_#_ID=123_1_partial=01_start_type=GTG_rbs_motif=ACT_rbs_spacer=14bp_gc_cont=0.540':1.00000050002909E-6,('EU553430__NS_NS-Alpha_NS-Alpha-3_NS-Alpha-3.2_NS-Alpha-3.2.3_NS-Alpha-3.2.3.2_NS-Alpha-3.2.3.2_OTU7_1_#_25_#_591_#_1_#_ID=171_1_partial=01_start_type=GTG_rbs_motif=ACT_rbs_spacer=14bp_gc_cont=0.534':0.041912246329271395,'GQ226120__NS_NS-Alpha_NS-Alpha-3_NS-Alpha-3.2_NS-Alpha-3.2.3_NS-Alpha-3.2.3.2_NS-Alpha-3.2.3.2_OTU2_1_#_25_#_591_#_1_#_ID=360_1_partial=01_start_type=GTG_rbs_motif=ACT_rbs_spacer=14bp_gc_cont=0.527':0.02122313224404621):0.0059324232713336865):0.006746419134922986,'KJ859352__NS_NS-Alpha_NS-Alpha-3_NS-Alpha-3.2_NS-Alpha-3.2_OTU3_1_#_25_#_591_#_1_#_ID=1174_1_partial=01_start_type=GTG_rbs_motif=ACT_rbs_spacer=11bp_gc_cont=0.534':0.006809149832897812):0.006801635798096332):1.00000050002909E-6):0.006677621865397008):0.006717882306791012,(('KF668684__NS_NS-Alpha_NS-Alpha-3_NS-Alpha-3.2_NS-Alpha-3.2.3_NS-Alpha-3.2.3.1_NS-Alpha-3.2.3.1.4_NS-Alpha-3.2.3.1.4_OTU2_1_#_25_#_591_#_1_#_ID=1072_1_partial=01_start_type=GTG_rbs_motif=ACT_rbs_spacer=14bp_gc_cont=0.534':0.020452213403860605,'KF018519__NS_NS-Alpha_NS-Alpha-3_NS-Alpha-3.2_NS-Alpha-3.2.3_NS-Alpha-3.2.3.1_NS-Alpha-3.2.3.1_OTU8_1_#_25_#_591_#_1_#_ID=1012_1_partial=01_start_type=GTG_rbs_motif=ACT_rbs_spacer=14bp_gc_cont=0.541':0.013824377062820336):1.00000050002909E-6,'EU885684__NS_NS-Alpha_NS-Alpha-3_NS-Alpha-3.2_NS-Alpha-3.2.3_NS-Alpha-3.2.3.1_NS-Alpha-3.2.3.1.2_NS-Alpha-3.2.3.1.2_OTU3_1_#_25_#_591_#_1_#_ID=267_1_partial=01_start_type=GTG_rbs_motif=ACT_rbs_spacer=14bp_gc_cont=0.515':0.006793465049788587):1.00000050002909E-6):0.00679277211987593):1.00000050002909E-6):0.006729165167870252):1.00000050002909E-6):1.00000050002909E-6,'KF668721__NS_NS-Alpha_NS-Alpha-3_NS-Alpha-3.2_NS-Alpha-3.2.3_NS-Alpha-3.2.3.1_NS-Alpha-3.2.3.1_OTU6_1_#_25_#_591_#_1_#_ID=1076_1_partial=01_start_type=GTG_rbs_motif=ACT_rbs_spacer=14bp_gc_cont=0.519':0.027381541838862412):1.00000050002909E-6):1.00000050002909E-6):1.00000050002909E-6):1.00000050002909E-6):0.006546837023547001,((('DQ148874__NS_NS-Alpha_NS-Alpha-3_NS-Alpha-3.2_NS-Alpha-3.2_OTU4_1_#_25_#_591_#_1_#_ID=96_1_partial=01_start_type=GTG_rbs_motif=ACT_rbs_spacer=11bp_gc_cont=0.510':0.013633318063118984,((('HQ202385__NS_NS-Alpha_NS-Alpha-3_NS-Alpha-3.2_NS-Alpha-3.2.3_NS-Alpha-3.2.3.1_NS-Alpha-3.2.3.1.7_NS-Alpha-3.2.3.1.7_OTU5_1_#_25_#_591_#_1_#_ID=503_1_partial=01_start_type=GTG_rbs_motif=ACT_rbs_spacer=14bp_gc_cont=0.517':1.00000050002909E-6,'DQ534856__NS_NS-Alpha_NS-Alpha-3_NS-Alpha-3.2_NS-Alpha-3.2.3_NS-Alpha-3.2.3.1_NS-Alpha-3.2.3.1_OTU1_1_#_25_#_591_#_1_#_ID=122_1_partial=01_start_type=GTG_rbs_motif=ACT_rbs_spacer=14bp_gc_cont=0.533':0.006759738939361396):1.00000050002909E-6,('EU885681__NS_NS-Alpha_NS-Alpha-3_NS-Alpha-3.2_NS-Alpha-3.2.3_NS-Alpha-3.2.3.1_NS-Alpha-3.2.3.1.2_NS-Alpha-3.2.3.1.2_OTU2_1_#_25_#_591_#_1_#_ID=266_1_partial=01_start_type=GTG_rbs_motif=ACT_rbs_spacer=14bp_gc_cont=0.515':0.0135377213228866,('GQ863102__NS_NS-Alpha_NS-Alpha-3_NS-Alpha-3.2_NS-Alpha-3.2.1_NS-Alpha-3.2.1.1_NS-Alpha-3.2.1.1.1_NS-Alpha-3.2.1.1.1.1_NS-Alpha-3.2.1.1.1.1.Incertae_sedis.2_NS-Alpha-3.2.1.1.1.1.Incertae_sedis.2_OTU1_2_#_208_#_591_#_1_#_ID=411_2_partial=01_start_type=':0.02941365217807158,('JF748348__NS_NS-Alpha_NS-Alpha-3_NS-Alpha-3.2_NS-Alpha-3.2.3_NS-Alpha-3.2.3.1_NS-Alpha-3.2.3.1.7_NS-Alpha-3.2.3.1.7_OTU6_1_#_25_#_591_#_1_#_ID=593_1_partial=01_start_type=GTG_rbs_motif=ACT_rbs_spacer=14bp_gc_cont=0.515':1.00000050002909E-6,('KF668795__NS_NS-Alpha_NS-Alpha-3_NS-Alpha-3.2_NS-Alpha-3.2.3_NS-Alpha-3.2.3_OTU7_1_#_25_#_591_#_1_#_ID=1084_1_partial=01_start_type=GTG_rbs_motif=ACT_rbs_spacer=14bp_gc_cont=0.522':0.013589692513633128,'KF053742__NS_NS-Alpha_NS-Alpha-3_NS-Alpha-3.3_NS-Alpha-3.3.1_NS-Alpha-3.3.1_OTU2_2_#_301_#_591_#_1_#_ID=1022_2_partial=01_start_type=ATG_rbs_motif=None_rbs_spacer=None_gc_cont=0.533':1.00000050002909E-6):0.0067652067875208005):1.00000050002909E-6):0.00675742334568194):1.00000050002909E-6):1.00000050002909E-6,'FN423456__NS_NS-Alpha_NS-Alpha-3_NS-Alpha-3.2_NS-Alpha-3.2.3_NS-Alpha-3.2.3.1_NS-Alpha-3.2.3.1.7_NS-Alpha-3.2.3.1.7_OTU1_1_#_25_#_591_#_1_#_ID=339_1_partial=01_start_type=GTG_rbs_motif=ACT_rbs_spacer=14bp_gc_cont=0.517':0.006858245701517494):0.006786633597948898):1.00000050002909E-6,'KF668731__NS_NS-Alpha_NS-Alpha-3_NS-Alpha-3.2_NS-Alpha-3.2.3_NS-Alpha-3.2.3.1_NS-Alpha-3.2.3.1.4_NS-Alpha-3.2.3.1.4.2_NS-Alpha-3.2.3.1.4.2_OTU1_1_#_25_#_591_#_1_#_ID=1077_1_partial=01_start_type=GTG_rbs_motif=ACT_rbs_spacer=14bp_gc_cont=0.524':1.00000050002909E-6):1.00000050002909E-6,((('EU137864__NS_NS-Alpha_NS-Alpha-3_NS-Alpha-3.2_NS-Alpha-3.2.3_NS-Alpha-3.2.3.1_NS-Alpha-3.2.3.1.7_NS-Alpha-3.2.3.1.7_OTU3_2_#_307_#_591_#_1_#_ID=152_2_partial=01_start_type=TTG_rbs_motif=None_rbs_spacer=None_gc_cont=0.544':0.013046762852338991,((((('GQ226073__NS_NS-Alpha_NS-Alpha-3_NS-Alpha-3.2_NS-Alpha-3.2.1_NS-Alpha-3.2.1.2_NS-Alpha-3.2.1.2_OTU3_1_#_25_#_591_#_1_#_ID=358_1_partial=01_start_type=GTG_rbs_motif=ACT_rbs_spacer=11bp_gc_cont=0.511':1.00000050002909E-6,'DQ501004__NS_NS-Alpha_NS-Alpha-3_NS-Alpha-3.2_NS-Alpha-3.2.3_NS-Alpha-3.2.3.1_NS-Alpha-3.2.3.1.6_NS-Alpha-3.2.3.1.6.2_NS-Alpha-3.2.3.1.6.2_OTU2_1_#_1_#_591_#_1_#_ID=109_1_partial=11_start_type=Edge_rbs_motif=None_rbs_spacer=None_gc_cont=0.503':0.01998290410636308):0.019972452073535204,(('KF898785__NS_NS-Alpha_NS-Alpha-3_NS-Alpha-3.2_NS-Alpha-3.2.1_NS-Alpha-3.2.1.1_NS-Alpha-3.2.1.1.1_NS-Alpha-3.2.1.1.1.2_NS-Alpha-3.2.1.1.1.2_OTU6_1_#_208_#_591_#_1_#_ID=1103_1_partial=01_start_type=ATG_rbs_motif=ACT_rbs_spacer=11bp_gc_cont=0.576':0.010077059434019145,('KC801463__NS_NS-Alpha_NS-Alpha-3_NS-Alpha-3.2_NS-Alpha-3.2.1_NS-Alpha-3.2.1.1_NS-Alpha-3.2.1.1.1_NS-Alpha-3.2.1.1.1.2_NS-Alpha-3.2.1.1.1.2_OTU1_1_#_208_#_591_#_1_#_ID=995_1_partial=01_start_type=ATG_rbs_motif=ACT_rbs_spacer=11bp_gc_cont=0.568':1.00000050002909E-6,'KF053684__NS_NS-Alpha_NS-Alpha-3_NS-Alpha-3.2_NS-Alpha-3.2.1_NS-Alpha-3.2.1.1_NS-Alpha-3.2.1.1.1_NS-Alpha-3.2.1.1.1.2_NS-Alpha-3.2.1.1.1.2_OTU2_1_#_208_#_591_#_1_#_ID=1016_1_partial=01_start_type=ATG_rbs_motif=ACT_rbs_spacer=3bp_gc_cont=0.568':1.00000050002909E-6):1.00000050002909E-6):1.00000050002909E-6,'KF018489__NS_NS-Alpha_NS-Alpha-3_NS-Alpha-3.2_NS-Alpha-3.2.1_NS-Alpha-3.2.1.1_NS-Alpha-3.2.1.1.1_NS-Alpha-3.2.1.1.1.2_NS-Alpha-3.2.1.1.1.2_OTU3_1_#_1_#_591_#_1_#_ID=1010_1_partial=11_start_type=Edge_rbs_motif=None_rbs_spacer=None_gc_cont=0.545':0.017865249255400638):0.008926322374494632):0.006701044735383482,'KF041570__NS_NS-Alpha_NS-Alpha-3_NS-Alpha-3.2_NS-Alpha-3.2.3_NS-Alpha-3.2.3.1_NS-Alpha-3.2.3.1.3_NS-Alpha-3.2.3.1.3_OTU2_1_#_25_#_591_#_1_#_ID=1015_1_partial=01_start_type=GTG_rbs_motif=ACT_rbs_spacer=14bp_gc_cont=0.534':0.013791033556967335):0.006596047274602435,('GQ226125__NS_NS-Alpha_NS-Alpha-3_NS-Alpha-3.2_NS-Alpha-3.2.3_NS-Alpha-3.2.3.1_NS-Alpha-3.2.3.1_OTU7_1_#_25_#_591_#_1_#_ID=361_1_partial=01_start_type=GTG_rbs_motif=ACT_rbs_spacer=14bp_gc_cont=0.517':0.027318629914242852,'JN787000__NS_NS-Alpha_NS-Alpha-3_NS-Alpha-3.2_NS-Alpha-3.2.3_NS-Alpha-3.2.3.1_NS-Alpha-3.2.3.1.1_NS-Alpha-3.2.3.1.1_OTU10_2_#_208_#_591_#_1_#_ID=771_2_partial=01_start_type=ATG_rbs_motif=None_rbs_spacer=None_gc_cont=0.529':1.00000050002909E-6):1.00000050002909E-6):1.00000050002909E-6,('EU099957__NS_NS-Alpha_NS-Alpha-3_NS-Alpha-3.2_NS-Alpha-3.2.3_NS-Alpha-3.2.3.1_NS-Alpha-3.2.3.1.1_NS-Alpha-3.2.3.1.1_OTU8_1_#_25_#_591_#_1_#_ID=145_1_partial=01_start_type=GTG_rbs_motif=ACT_rbs_spacer=14bp_gc_cont=0.524':1.00000050002909E-6,('JQ319447__NS_NS-Alpha_NS-Alpha-3_NS-Alpha-3.2_NS-Alpha-3.2.3_NS-Alpha-3.2.3.1_NS-Alpha-3.2.3.1.4_NS-Alpha-3.2.3.1.4_OTU1_2_#_403_#_591_#_1_#_ID=798_2_partial=01_start_type=GTG_rbs_motif=None_rbs_spacer=None_gc_cont=0.540':0.021089565674167886,'JQ319451__NS_NS-Alpha_NS-Alpha-3_NS-Alpha-3.2_NS-Alpha-3.2.1_NS-Alpha-3.2.1.1_NS-Alpha-3.2.1.1.1_NS-Alpha-3.2.1.1.1.2_NS-Alpha-3.2.1.1.1.2_OTU4_1_#_208_#_591_#_1_#_ID=799_1_partial=01_start_type=ATG_rbs_motif=ACT_rbs_spacer=11bp_gc_cont=0.555':0.037588440672053136):0.0026140578464057523):0.006791933480825626):0.006244848687987276):2.9854821598900537E-4,(((('EF207217__NS_NS-Alpha_NS-Alpha-3_NS-Alpha-3.2_NS-Alpha-3.2.1_NS-Alpha-3.2.1.1_NS-Alpha-3.2.1.1.1_NS-Alpha-3.2.1.1.1_OTU1_1_#_1_#_591_#_1_#_ID=128_1_partial=11_start_type=Edge_rbs_motif=None_rbs_spacer=None_gc_cont=0.533':0.01370492165133113,'JX427187__NS_NS-Alpha_NS-Alpha-3_NS-Alpha-3.2_NS-Alpha-3.2.3_NS-Alpha-3.2.3_OTU4_1_#_22_#_591_#_1_#_ID=890_1_partial=01_start_type=GTG_rbs_motif=ACT_rbs_spacer=11bp_gc_cont=0.525':0.02046518157219182):0.013262468670750687,'JF520904__NS_NS-Alpha_NS-Alpha-3_NS-Alpha-3.2_NS-Alpha-3.2.3_NS-Alpha-3.2.3.1_NS-Alpha-3.2.3.1.4_NS-Alpha-3.2.3.1.4.1_NS-Alpha-3.2.3.1.4.1_OTU4_1_#_22_#_591_#_1_#_ID=551_1_partial=01_start_type=GTG_rbs_motif=ACT_rbs_spacer=11bp_gc_cont=0.509':0.0065250939882332245):0.020300669230079674,'JF748324__NS_NS-Alpha_NS-Alpha-3_NS-Alpha-3.2_NS-Alpha-3.2.3_NS-Alpha-3.2.3.1_NS-Alpha-3.2.3.1.2_NS-Alpha-3.2.3.1.2_OTU4_1_#_22_#_591_#_1_#_ID=590_1_partial=01_start_type=GTG_rbs_motif=ACT_rbs_spacer=11bp_gc_cont=0.509':1.00000050002909E-6):0.006582635290337011,'KF053694__NS_NS-Alpha_NS-Alpha-3_NS-Alpha-3.2_NS-Alpha-3.2.3_NS-Alpha-3.2.3.1_NS-Alpha-3.2.3.1_OTU5_1_#_1_#_591_#_1_#_ID=1017_1_partial=11_start_type=Edge_rbs_motif=None_rbs_spacer=None_gc_cont=0.511':1.00000050002909E-6):0.006581600764899398):1.00000050002909E-6,((('KF754141__NS_NS-Alpha_NS-Alpha-3_NS-Alpha-3.2_NS-Alpha-3.2.3_NS-Alpha-3.2.3.1_NS-Alpha-3.2.3.1.4_NS-Alpha-3.2.3.1.4_OTU3_1_#_25_#_591_#_1_#_ID=1089_1_partial=01_start_type=GTG_rbs_motif=ACT_rbs_spacer=14bp_gc_cont=0.515':0.006776988758393448,'KF803168__NS_NS-Alpha_NS-Alpha-3_NS-Alpha-3.2_NS-Alpha-3.2.3_NS-Alpha-3.2.3.1_NS-Alpha-3.2.3.1.2_NS-Alpha-3.2.3.1.2_OTU5_1_#_25_#_591_#_1_#_ID=1093_1_partial=01_start_type=GTG_rbs_motif=ACT_rbs_spacer=14bp_gc_cont=0.513':0.0067792824125337495):1.00000050002909E-6,'JN179940__NS_NS-Alpha_NS-Alpha-3_NS-Alpha-3.2_NS-Alpha-3.2.3_NS-Alpha-3.2.3.1_NS-Alpha-3.2.3.1.1_NS-Alpha-3.2.3.1.1_OTU9_1_#_25_#_591_#_1_#_ID=729_1_partial=01_start_type=GTG_rbs_motif=ACT_rbs_spacer=14bp_gc_cont=0.524':1.00000050002909E-6):0.006790510681287967,'JX140475__NS_NS-Alpha_NS-Alpha-3_NS-Alpha-3.2_NS-Alpha-3.2.3_NS-Alpha-3.2.3.1_NS-Alpha-3.2.3.1_OTU4_1_#_25_#_591_#_1_#_ID=864_1_partial=01_start_type=GTG_rbs_motif=ACT_rbs_spacer=14bp_gc_cont=0.520':0.00678887465721763):1.00000050002909E-6):0.006543311415600137):1.00000050002909E-6):0.0065698423959645045,'KF668760__NS_NS-Alpha_NS-Alpha-3_NS-Alpha-3.2_NS-Alpha-3.2.3_NS-Alpha-3.2.3.1_NS-Alpha-3.2.3.1.4_NS-Alpha-3.2.3.1.4.1_NS-Alpha-3.2.3.1.4.1_OTU3_1_#_25_#_591_#_1_#_ID=1082_1_partial=01_start_type=GTG_rbs_motif=ACT_rbs_spacer=11bp_gc_cont=0.519':0.006853402343371562):0.0065505503603059964):0.006617299718425233):0.013074150737931773):0.013314150210947728,('JX678958__NS_NS-Alpha_NS-Alpha-3_NS-Alpha-3.1_NS-Alpha-3.1.1_NS-Alpha-3.1.1.3_NS-Alpha-3.1.1.3_OTU3_2_#_208_#_591_#_1_#_ID=934_2_partial=01_start_type=ATG_rbs_motif=ACT_rbs_spacer=11bp_gc_cont=0.482':0.062417537911921915,('DQ501094__NS_NS-Alpha_NS-Alpha-3_NS-Alpha-3.1_NS-Alpha-3.1.1_NS-Alpha-3.1.1.3_NS-Alpha-3.1.1.3_OTU1_2_#_208_#_591_#_1_#_ID=118_2_partial=01_start_type=ATG_rbs_motif=None_rbs_spacer=None_gc_cont=0.482':1.00000050002909E-6,'JQ638715__NS_NS-Alpha_NS-Alpha-3_NS-Alpha-3.1_NS-Alpha-3.1.1_NS-Alpha-3.1.1.3_NS-Alpha-3.1.1.3_OTU2_2_#_208_#_591_#_1_#_ID=834_2_partial=01_start_type=ATG_rbs_motif=None_rbs_spacer=None_gc_cont=0.487':1.00000050002909E-6):1.00000050002909E-6):0.009908971352673412):0.013277712875506383,'GQ863087__NS_NS-Alpha_NS-Alpha-3_NS-Alpha-3.1_NS-Alpha-3.1.1_NS-Alpha-3.1.1_OTU2_1_#_1_#_591_#_1_#_ID=408_1_partial=11_start_type=Edge_rbs_motif=None_rbs_spacer=None_gc_cont=0.474':1.00000050002909E-6):0.02352454635297514):0.007628509285148109):0.015337582418411783,(((('JQ638724__NS_NS-Gamma_NS-Gamma-2_NS-Gamma-2.1_NS-Gamma-2.1.1_NS-Gamma-2.1.1_OTU2_1_#_208_#_591_#_1_#_ID=836_1_partial=01_start_type=ATG_rbs_motif=ACT_rbs_spacer=11bp_gc_cont=0.490':1.00000050002909E-6,('KC444773__NS_NS-Gamma_NS-Gamma-1_NS-Gamma-1.1_NS-Gamma-1.1_OTU4_2_#_208_#_591_#_1_#_ID=959_2_partial=01_start_type=ATG_rbs_motif=None_rbs_spacer=None_gc_cont=0.458':1.00000050002909E-6,('EU672062__NS_NS-Gamma_NS-Gamma-2_NS-Gamma-2.1_NS-Gamma-2.1.1_NS-Gamma-2.1.1_OTU5_2_#_208_#_591_#_1_#_ID=219_2_partial=01_start_type=ATG_rbs_motif=None_rbs_spacer=None_gc_cont=0.479':0.019755846800307682,('HM803694__NS_NS-Gamma_NS-Gamma-1_NS-Gamma-1.1_NS-Gamma-1.1_OTU3_2_#_208_#_591_#_1_#_ID=495_2_partial=01_start_type=ATG_rbs_motif=None_rbs_spacer=None_gc_cont=0.456':0.11804661638668794,'FN691341__NS_NS-Gamma_NS-Gamma_OTU1_2_#_208_#_591_#_1_#_ID=340_2_partial=01_start_type=ATG_rbs_motif=ACT_rbs_spacer=11bp_gc_cont=0.487':0.02035627454429295):0.009822393658812493):1.00000050002909E-6):1.00000050002909E-6):1.00000050002909E-6,'EU671637__NS_NS-Gamma_NS-Gamma-2_NS-Gamma-2.1_NS-Gamma-2.1.1_NS-Gamma-2.1.1_OTU4_1_#_1_#_591_#_1_#_ID=216_1_partial=11_start_type=Edge_rbs_motif=None_rbs_spacer=None_gc_cont=0.462':1.00000050002909E-6):1.00000050002909E-6,(((('KF874467__NS_NS-Gamma_NS-Gamma-1_NS-Gamma-1.1_NS-Gamma-1.1_OTU5_2_#_208_#_591_#_1_#_ID=1099_2_partial=01_start_type=ATG_rbs_motif=ACT_rbs_spacer=3bp_gc_cont=0.445':0.029954882921344204,'KJ699412__NS_NS-Gamma_NS-Gamma-1_NS-Gamma-1.1_NS-Gamma-1.1_OTU6_2_#_208_#_591_#_1_#_ID=1163_2_partial=01_start_type=ATG_rbs_motif=None_rbs_spacer=None_gc_cont=0.456':1.00000050002909E-6):0.009864449465921857,('EU672273__NS_NS-Gamma_NS-Gamma-2_NS-Gamma-2.1_NS-Gamma-2.1.1_NS-Gamma-2.1.1_OTU1_1_#_1_#_591_#_1_#_ID=224_1_partial=11_start_type=Edge_rbs_motif=None_rbs_spacer=None_gc_cont=0.462':0.006513993541511695,('EU671633__NS_NS-Gamma_NS-Gamma-1_NS-Gamma-1.1_NS-Gamma-1.1_OTU2_2_#_208_#_591_#_1_#_ID=215_2_partial=01_start_type=ATG_rbs_motif=None_rbs_spacer=None_gc_cont=0.445':1.00000050002909E-6,'AB645427__NS_NS-Gamma_NS-Gamma-1_NS-Gamma-1.1_NS-Gamma-1.1_OTU1_2_#_208_#_591_#_1_#_ID=38_2_partial=01_start_type=ATG_rbs_motif=None_rbs_spacer=None_gc_cont=0.461':1.00000050002909E-6):0.019734726568965497):2.975783934672544E-5):1.00000050002909E-6,'HM346001__NS_NS-Gamma_NS-Gamma-2_NS-Gamma-2.1_NS-Gamma-2.1.2_NS-Gamma-2.1.2.2_NS-Gamma-2.1.2.2_OTU2_1_#_1_#_591_#_1_#_ID=476_1_partial=11_start_type=Edge_rbs_motif=None_rbs_spacer=None_gc_cont=0.472':1.00000050002909E-6):0.0065390488867928965,('GU811287__NS_NS-Gamma_NS-Gamma-2_NS-Gamma-2.1_NS-Gamma-2.1.2_NS-Gamma-2.1.2.2_NS-Gamma-2.1.2.2_OTU5_1_#_1_#_591_#_1_#_ID=449_1_partial=11_start_type=Edge_rbs_motif=None_rbs_spacer=None_gc_cont=0.462':0.01310788303655251,'KJ859235__NS_NS-Gamma_NS-Gamma-2_NS-Gamma-2.1_NS-Gamma-2.1.1_NS-Gamma-2.1.1_OTU6_1_#_1_#_591_#_1_#_ID=1172_1_partial=11_start_type=Edge_rbs_motif=None_rbs_spacer=None_gc_cont=0.469':1.00000050002909E-6):0.006541785469223514):1.00000050002909E-6):0.006526331031233016,('HQ678190__NS_NS-Gamma_NS-Gamma-2_NS-Gamma-2.1_NS-Gamma-2.1.1_NS-Gamma-2.1.1_OTU3_1_#_208_#_591_#_1_#_ID=525_1_partial=01_start_type=ATG_rbs_motif=ACT_rbs_spacer=11bp_gc_cont=0.482':0.009814921311838897,'EU885633__NS_NS-Gamma_NS-Gamma-2_NS-Gamma-2.1_NS-Gamma-2.1.2_NS-Gamma-2.1.2_OTU1_1_#_1_#_591_#_1_#_ID=253_1_partial=11_start_type=Edge_rbs_motif=None_rbs_spacer=None_gc_cont=0.464':0.006492611763750686):0.00656085925785825):1.00000050002909E-6):1.00000050002909E-6,'EU672087__NS_NS-Gamma_NS-Gamma-2_NS-Gamma-2.1_NS-Gamma-2.1.2_NS-Gamma-2.1.2.2_NS-Gamma-2.1.2.2_OTU6_1_#_1_#_591_#_1_#_ID=220_1_partial=11_start_type=Edge_rbs_motif=None_rbs_spacer=None_gc_cont=0.477':1.00000050002909E-6):1.00000050002909E-6):1.00000050002909E-6):1.00000050002909E-6,(((('EU671395__NS_NS-Beta_NS-Beta-1_NS-Beta-1_OTU10_1_#_208_#_591_#_1_#_ID=214_1_partial=01_start_type=ATG_rbs_motif=ACT_rbs_spacer=11bp_gc_cont=0.469':1.00000050002909E-6,(((('KJ778392__NS_NS-Beta_NS-Beta-1_NS-Beta-1.1_NS-Beta-1.1_OTU4_2_#_391_#_591_#_1_#_ID=1167_2_partial=01_start_type=TTG_rbs_motif=ACT_rbs_spacer=4bp_gc_cont=0.488':1.00000050002909E-6,('JQ277487__NS_NS-Beta_NS-Beta-1_NS-Beta-1_OTU4_2_#_208_#_591_#_1_#_ID=787_2_partial=01_start_type=ATG_rbs_motif=ACT_rbs_spacer=11bp_gc_cont=0.482':0.009797418975155856,'KC967697__NS_NS-Beta_NS-Beta-1_NS-Beta-1_OTU5_2_#_391_#_591_#_1_#_ID=1004_2_partial=01_start_type=TTG_rbs_motif=ACT_rbs_spacer=4bp_gc_cont=0.468':1.00000050002909E-6):1.00000050002909E-6):1.00000050002909E-6,'FJ853253__NS_NS-Beta_NS-Beta-1_NS-Beta-1_OTU12_2_#_208_#_591_#_1_#_ID=331_2_partial=01_start_type=ATG_rbs_motif=ACT_rbs_spacer=3bp_gc_cont=0.471':1.00000050002909E-6):1.00000050002909E-6,(((('GQ863164__NS_NS-Beta_NS-Beta-1_NS-Beta-1.1_NS-Beta-1.1_OTU2_1_#_208_#_591_#_1_#_ID=414_1_partial=01_start_type=ATG_rbs_motif=None_rbs_spacer=None_gc_cont=0.474':1.00000050002909E-6,(('KF668774__NS_NS-Beta_NS-Beta-1_NS-Beta-1.2_NS-Beta-1.2_OTU2_1_#_208_#_591_#_1_#_ID=1083_1_partial=01_start_type=ATG_rbs_motif=ACT_rbs_spacer=11bp_gc_cont=0.471':1.00000050002909E-6,'FJ601571__NS_NS-Beta_NS-Beta-1_NS-Beta-1_OTU11_1_#_208_#_591_#_1_#_ID=313_1_partial=01_start_type=ATG_rbs_motif=ACT_rbs_spacer=11bp_gc_cont=0.466':1.00000050002909E-6):1.00000050002909E-6,'EU885554__NS_NS-Beta_NS-Beta-1_NS-Beta-1.3_NS-Beta-1.3_OTU1_1_#_208_#_591_#_1_#_ID=235_1_partial=01_start_type=ATG_rbs_motif=ACT_rbs_spacer=11bp_gc_cont=0.461':1.00000050002909E-6):1.00000050002909E-6):1.00000050002909E-6,((((('EU885634__NS_NS-Beta_NS-Beta-1_NS-Beta-1.3_NS-Beta-1.3_OTU3_2_#_283_#_591_#_1_#_ID=254_2_partial=01_start_type=GTG_rbs_motif=ACT_rbs_spacer=14bp_gc_cont=0.482':0.011934257285171408,'KJ496982__NS_NS-Beta_NS-Beta-1_NS-Beta-1_OTU8_2_#_283_#_591_#_1_#_ID=1133_2_partial=01_start_type=GTG_rbs_motif=ACT_rbs_spacer=14bp_gc_cont=0.479':1.00000050002909E-6):0.01167321868600336,(('EU885679__NS_NS-Beta_NS-Beta-1_NS-Beta-1.3_NS-Beta-1.3_OTU4_2_#_370_#_591_#_1_#_ID=264_2_partial=01_start_type=TTG_rbs_motif=ACT_rbs_spacer=13bp_gc_cont=0.468':0.016775358315302597,'KF618679__NS_NS-Beta_NS-Beta-1_NS-Beta-1_OTU6_2_#_370_#_591_#_1_#_ID=1066_2_partial=01_start_type=TTG_rbs_motif=ACT_rbs_spacer=13bp_gc_cont=0.459':1.00000050002909E-6):0.016895389197258238,'DQ500996__NS_NS-Beta_NS-Beta-1_NS-Beta-1.Incertae_sedis_NS-Beta-1.Incertae_sedis_OTU1_2_#_304_#_591_#_1_#_ID=107_2_partial=01_start_type=TTG_rbs_motif=None_rbs_spacer=None_gc_cont=0.493':0.022374491531064057):0.00399260297922854):2.73419186269692E-6,'KF668746__NS_NS-Beta_NS-Beta-1_NS-Beta-1.2_NS-Beta-1.2_OTU1_2_#_385_#_591_#_1_#_ID=1078_2_partial=01_start_type=TTG_rbs_motif=ACT_rbs_spacer=4bp_gc_cont=0.488':0.037361574608729825):2.8634402971617647E-4,((('GU931374__NS_NS-Beta_NS-Beta-1_NS-Beta-1.Incertae_sedis_NS-Beta-1.Incertae_sedis_OTU2_2_#_208_#_591_#_1_#_ID=457_2_partial=01_start_type=ATG_rbs_motif=ACT_rbs_spacer=3bp_gc_cont=0.469':1.00000050002909E-6,'AB353494__NS_NS-Beta_NS-Beta-1_NS-Beta-1_OTU9_1_#_208_#_591_#_1_#_ID=8_1_partial=01_start_type=ATG_rbs_motif=ACT_rbs_spacer=11bp_gc_cont=0.469':1.00000050002909E-6):1.00000050002909E-6,'EU885575__NS_NS-Beta_NS-Beta-1_NS-Beta-1.3_NS-Beta-1.3_OTU2_1_#_208_#_591_#_1_#_ID=242_1_partial=01_start_type=ATG_rbs_motif=ACT_rbs_spacer=11bp_gc_cont=0.453':1.00000050002909E-6):1.00000050002909E-6,'KJ864239__NS_NS-Beta_NS-Beta-1_NS-Beta-1_OTU7_1_#_208_#_591_#_1_#_ID=1183_1_partial=01_start_type=ATG_rbs_motif=ACT_rbs_spacer=11bp_gc_cont=0.482':1.00000050002909E-6):0.009893274323976681):1.00000050002909E-6,('HM754656__NS_NS-Beta_NS-Beta-1_NS-Beta-1.1_NS-Beta-1.1_OTU3_1_#_208_#_591_#_1_#_ID=491_1_partial=01_start_type=ATG_rbs_motif=ACT_rbs_spacer=15bp_gc_cont=0.458':0.031081079607781177,(('GQ863165__NS_NS-Beta_NS-Beta-1_NS-Beta-1_OTU13_1_#_208_#_591_#_1_#_ID=415_1_partial=01_start_type=ATG_rbs_motif=ACT_rbs_spacer=11bp_gc_cont=0.458':1.00000050002909E-6,'HQ538558__NS_NS-Beta_NS-Beta-1_NS-Beta-1_OTU2_2_#_208_#_591_#_1_#_ID=523_2_partial=01_start_type=ATG_rbs_motif=None_rbs_spacer=None_gc_cont=0.466':1.00000050002909E-6):1.00000050002909E-6,'JF430559__NS_NS-Beta_NS-Beta-1_NS-Beta-1_OTU14_1_#_208_#_591_#_1_#_ID=542_1_partial=01_start_type=ATG_rbs_motif=ACT_rbs_spacer=11bp_gc_cont=0.469':1.00000050002909E-6):0.009962090008293185):1.00000050002909E-6):1.00000050002909E-6):1.00000050002909E-6,'DQ148816__NS_NS-Beta_NS-Beta-1_NS-Beta-1.1_NS-Beta-1.1_OTU1_1_#_1_#_591_#_1_#_ID=93_1_partial=11_start_type=Edge_rbs_motif=None_rbs_spacer=None_gc_cont=0.472':0.016066467602739887):0.007942236340011144,'DQ148902__NS_NS-Beta_NS-Beta-1_NS-Beta-1.2_NS-Beta-1.2_OTU3_1_#_208_#_591_#_1_#_ID=98_1_partial=01_start_type=ATG_rbs_motif=ACT_rbs_spacer=11bp_gc_cont=0.469':1.00000050002909E-6):0.007897350115364599):0.007841463632153876,('EU925286__NS_NS-Beta_NS-Beta-1_NS-Beta-1_OTU1_2_#_391_#_591_#_1_#_ID=282_2_partial=01_start_type=TTG_rbs_motif=ACT_rbs_spacer=4bp_gc_cont=0.453':1.00000050002909E-6,'HQ202403__NS_NS-Beta_NS-Beta-1_NS-Beta-1_OTU3_2_#_391_#_591_#_1_#_ID=505_2_partial=01_start_type=TTG_rbs_motif=ACT_rbs_spacer=4bp_gc_cont=0.488':0.019106853079714183):0.019193596366783357):7.345044288531826E-5):0.016138201312478694,((((('EU651249__NS_NS-Gamma_NS-Gamma-2_NS-Gamma-2.1_NS-Gamma-2.1.2_NS-Gamma-2.1.2.1_NS-Gamma-2.1.2.1_OTU2_2_#_208_#_591_#_1_#_ID=203_2_partial=01_start_type=ATG_rbs_motif=None_rbs_spacer=None_gc_cont=0.466':0.019361660686748508,('HM113517__NS_NS-Gamma_NS-Gamma-2_NS-Gamma-2.3_NS-Gamma-2.3_OTU1_2_#_208_#_591_#_1_#_ID=469_2_partial=01_start_type=ATG_rbs_motif=ACT_rbs_spacer=3bp_gc_cont=0.445':0.009962574736453213,('KC962894__NS_NS-Gamma_NS-Gamma-2_NS-Gamma-2.3_NS-Gamma-2.3_OTU2_2_#_208_#_591_#_1_#_ID=1003_2_partial=01_start_type=ATG_rbs_motif=None_rbs_spacer=None_gc_cont=0.482':0.019977021897215983,('KC469623__NS_NS-Gamma_NS-Gamma-2_NS-Gamma-2.3_NS-Gamma-2.3.Incertae_sedis_NS-Gamma-2.3.Incertae_sedis_OTU2_2_#_208_#_591_#_1_#_ID=960_2_partial=01_start_type=ATG_rbs_motif=None_rbs_spacer=None_gc_cont=0.469':1.00000050002909E-6,'GQ142606__NS_NS-Gamma_NS-Gamma-2_NS-Gamma-2.3_NS-Gamma-2.3.Incertae_sedis_NS-Gamma-2.3.Incertae_sedis_OTU1_2_#_208_#_591_#_1_#_ID=352_2_partial=01_start_type=ATG_rbs_motif=None_rbs_spacer=None_gc_cont=0.461':1.00000050002909E-6):1.00000050002909E-6):0.009881837219395354):0.0032589999865277855):0.01779540296003598,('EU651083__NS_NS-Gamma_NS-Gamma-2_NS-Gamma-2.1_NS-Gamma-2.1.2_NS-Gamma-2.1.2.1_NS-Gamma-2.1.2.1_OTU1_2_#_208_#_591_#_1_#_ID=194_2_partial=01_start_type=ATG_rbs_motif=None_rbs_spacer=None_gc_cont=0.461':0.05965856534840024,'JQ345860__NS_NS-Gamma_NS-Gamma-2_NS-Gamma-2.1_NS-Gamma-2.1.2_NS-Gamma-2.1.2.1_NS-Gamma-2.1.2.1_OTU5_2_#_208_#_591_#_1_#_ID=813_2_partial=01_start_type=ATG_rbs_motif=None_rbs_spacer=None_gc_cont=0.474':1.00000050002909E-6):0.02012621861457294):0.009845176299120658,'EU671146__NS_NS-Gamma_NS-Gamma-1_NS-Gamma-1.2_NS-Gamma-1.2_OTU1_2_#_208_#_591_#_1_#_ID=208_2_partial=01_start_type=ATG_rbs_motif=None_rbs_spacer=None_gc_cont=0.487':1.00000050002909E-6):1.00000050002909E-6,'JX023512__NS_NS-Gamma_NS-Gamma-1_NS-Gamma-1.2_NS-Gamma-1.2_OTU2_2_#_208_#_591_#_1_#_ID=862_2_partial=01_start_type=ATG_rbs_motif=None_rbs_spacer=None_gc_cont=0.490':1.00000050002909E-6):1.00000050002909E-6,'KC137409__NS_NS-Gamma_NS-Gamma-1_NS-Gamma-1.2_NS-Gamma-1.2_OTU3_2_#_208_#_591_#_1_#_ID=946_2_partial=01_start_type=ATG_rbs_motif=ACT_rbs_spacer=15bp_gc_cont=0.490':1.00000050002909E-6):1.00000050002909E-6):0.007955821833251239,('JF748179__NS_NS-Zeta_NS-Zeta-1_NS-Zeta-1.2_NS-Zeta-1.2_OTU6_2_#_208_#_591_#_1_#_ID=589_2_partial=01_start_type=ATG_rbs_motif=ACT_rbs_spacer=3bp_gc_cont=0.432':0.009866116170494774,'EU590455__NS_NS-Gamma_NS-Gamma-1_NS-Gamma-1.2_NS-Gamma-1.2_OTU4_2_#_208_#_591_#_1_#_ID=181_2_partial=01_start_type=ATG_rbs_motif=None_rbs_spacer=None_gc_cont=0.471':0.009756899857098641):1.00000050002909E-6):0.007879033503813835,('EU671160__NS_NS-Gamma_NS-Gamma-1_NS-Gamma-1.Incertae_sedis_NS-Gamma-1.Incertae_sedis_OTU2_2_#_208_#_591_#_1_#_ID=209_2_partial=01_start_type=ATG_rbs_motif=None_rbs_spacer=None_gc_cont=0.469':1.00000050002909E-6,'AB645422__NS_NS_OTU1_2_#_208_#_591_#_1_#_ID=37_2_partial=01_start_type=ATG_rbs_motif=ACT_rbs_spacer=15bp_gc_cont=0.469':1.00000050002909E-6):1.00000050002909E-6):0.007864323896513344):1.00000050002909E-6,'KC773909__NS_NS-Gamma_NS-Gamma-2_NS-Gamma-2.1_NS-Gamma-2.1.2_NS-Gamma-2.1.2.1_NS-Gamma-2.1.2.1_OTU6_2_#_208_#_591_#_1_#_ID=993_2_partial=01_start_type=ATG_rbs_motif=None_rbs_spacer=None_gc_cont=0.471':1.00000050002909E-6):0.013128264860696272,'JF748338__NS_NS-Delta_NS-Delta-1_NS-Delta-1.1_NS-Delta-1.1.2_NS-Delta-1.1.2.1_NS-Delta-1.1.2.1_OTU10_2_#_208_#_591_#_1_#_ID=592_2_partial=01_start_type=ATG_rbs_motif=None_rbs_spacer=None_gc_cont=0.445':1.00000050002909E-6):1.00000050002909E-6,('KJ497054__NS_NS-Delta_NS-Delta-1_NS-Delta-1.Incertae_sedis.1_NS-Delta-1.Incertae_sedis.1_OTU2_1_#_49_#_591_#_1_#_ID=1134_1_partial=01_start_type=TTG_rbs_motif=CTG_rbs_spacer=14bp_gc_cont=0.448':1.00000050002909E-6,('EU671170__NS_NS-Delta_NS-Delta-1_NS-Delta-1.2_NS-Delta-1.2.2_NS-Delta-1.2.2_OTU2_2_#_208_#_591_#_1_#_ID=210_2_partial=01_start_type=ATG_rbs_motif=None_rbs_spacer=None_gc_cont=0.448':1.00000050002909E-6,(((('KF667008__NS_NS-Delta_NS-Delta-1_NS-Delta-1.1_NS-Delta-1.1.2_NS-Delta-1.1.2.2_NS-Delta-1.1.2.2_OTU4_2_#_307_#_591_#_1_#_ID=1069_2_partial=01_start_type=TTG_rbs_motif=None_rbs_spacer=None_gc_cont=0.453':0.013027863503714385,'GQ499553__NS_NS-Delta_NS-Delta-2_NS-Delta-2.1_NS-Delta-2.1_OTU3_2_#_307_#_591_#_1_#_ID=396_2_partial=01_start_type=TTG_rbs_motif=None_rbs_spacer=None_gc_cont=0.449':0.012553536168634919):0.013025833374582844,('EU671116__NS_NS-Delta_NS-Delta-2_NS-Delta-2.2_NS-Delta-2.2.1_NS-Delta-2.2.1_OTU4_2_#_307_#_591_#_1_#_ID=207_2_partial=01_start_type=TTG_rbs_motif=None_rbs_spacer=None_gc_cont=0.446':1.00000050002909E-6,'AB353479__NS_NS-Delta_NS-Delta-2_NS-Delta-2.1_NS-Delta-2.1_OTU1_2_#_307_#_591_#_1_#_ID=6_2_partial=01_start_type=TTG_rbs_motif=None_rbs_spacer=None_gc_cont=0.470':1.00000050002909E-6):1.00000050002909E-6):1.00000050002909E-6,'KF004224__NS_NS-Delta_NS-Delta-2_NS-Delta-2.1_NS-Delta-2.1_OTU2_2_#_307_#_591_#_1_#_ID=1008_2_partial=01_start_type=TTG_rbs_motif=None_rbs_spacer=None_gc_cont=0.470':1.00000050002909E-6):0.012856580962790375,(('HM346065__NS_NS-Delta_NS-Delta-1_NS-Delta-1_OTU5_2_#_208_#_591_#_1_#_ID=480_2_partial=01_start_type=ATG_rbs_motif=None_rbs_spacer=None_gc_cont=0.451':1.00000050002909E-6,('EU885561__NS_NS-Delta_NS-Delta-1_NS-Delta-1.Incertae_sedis.2_NS-Delta-1.Incertae_sedis.2_OTU1_1_#_49_#_591_#_1_#_ID=237_1_partial=01_start_type=TTG_rbs_motif=CTG_rbs_spacer=14bp_gc_cont=0.444':0.017430149158573882,('EU590135__NS_NS-Delta_NS-Delta-1_NS-Delta-1.Incertae_sedis.3_NS-Delta-1.Incertae_sedis.3_OTU1_2_#_301_#_591_#_1_#_ID=174_2_partial=01_start_type=ATG_rbs_motif=None_rbs_spacer=None_gc_cont=0.450':1.00000050002909E-6,'EU590279__NS_NS-Delta_NS-Delta-1_NS-Delta-1.2_NS-Delta-1.2.1_NS-Delta-1.2.1_OTU7_2_#_262_#_591_#_1_#_ID=180_2_partial=01_start_type=ATG_rbs_motif=None_rbs_spacer=None_gc_cont=0.461':0.07340884150309211):0.01463603214817671):0.016014585017948977):0.024710540632070375,((((((('JQ345903__NS_NS-Delta_NS-Delta-1_NS-Delta-1_OTU8_2_#_313_#_591_#_1_#_ID=816_2_partial=01_start_type=TTG_rbs_motif=None_rbs_spacer=None_gc_cont=0.459':1.00000050002909E-6,'EU885563__NS_NS-Delta_NS-Delta-1_NS-Delta-1.Incertae_sedis.4_NS-Delta-1.Incertae_sedis.4_OTU1_2_#_313_#_591_#_1_#_ID=238_2_partial=01_start_type=TTG_rbs_motif=None_rbs_spacer=None_gc_cont=0.441':1.00000050002909E-6):1.00000050002909E-6,((('HQ888802__NS_NS-Delta_NS-Delta-1_NS-Delta-1.1_NS-Delta-1.1.2_NS-Delta-1.1.2.1_NS-Delta-1.1.2.1_OTU14_2_#_313_#_591_#_1_#_ID=528_2_partial=01_start_type=TTG_rbs_motif=None_rbs_spacer=None_gc_cont=0.470':0.06741055646265127,'HQ538545__NS_NS-Delta_NS-Delta-1_NS-Delta-1.1_NS-Delta-1.1.2_NS-Delta-1.1.2.1_NS-Delta-1.1.2.1_OTU8_2_#_313_#_591_#_1_#_ID=521_2_partial=01_start_type=TTG_rbs_motif=None_rbs_spacer=None_gc_cont=0.466':0.015289863284668881):0.010984304145429252,(((((('KC735507__NS_NS-Delta_NS-Delta-1_NS-Delta-1.1_NS-Delta-1.1.2_NS-Delta-1.1.2_OTU2_2_#_313_#_591_#_1_#_ID=977_2_partial=01_start_type=TTG_rbs_motif=None_rbs_spacer=None_gc_cont=0.444':1.00000050002909E-6,'GQ481040__NS_NS-Delta_NS-Delta-1_NS-Delta-1.Incertae_sedis.1_NS-Delta-1.Incertae_sedis.1_OTU1_2_#_313_#_591_#_1_#_ID=382_2_partial=01_start_type=TTG_rbs_motif=None_rbs_spacer=None_gc_cont=0.452':1.00000050002909E-6):1.00000050002909E-6,'JN180076__NS_NS-Delta_NS-Delta-1_NS-Delta-1_OTU9_2_#_313_#_591_#_1_#_ID=739_2_partial=01_start_type=TTG_rbs_motif=None_rbs_spacer=None_gc_cont=0.452':1.00000050002909E-6):1.00000050002909E-6,('EU885557__NS_NS-Delta_NS-Delta-1_NS-Delta-1_OTU1_2_#_313_#_591_#_1_#_ID=236_2_partial=01_start_type=TTG_rbs_motif=None_rbs_spacer=None_gc_cont=0.466':1.00000050002909E-6,'EU672033__NS_NS-Delta_NS-Delta-1_NS-Delta-1.Incertae_sedis.3_NS-Delta-1.Incertae_sedis.3_OTU2_2_#_313_#_591_#_1_#_ID=218_2_partial=01_start_type=TTG_rbs_motif=None_rbs_spacer=None_gc_cont=0.455':1.00000050002909E-6):1.00000050002909E-6):1.00000050002909E-6,'HQ007857__NS_NS-Delta_NS-Delta-1_NS-Delta-1.1_NS-Delta-1.1.3_NS-Delta-1.1.3_OTU1_2_#_313_#_591_#_1_#_ID=499_2_partial=01_start_type=TTG_rbs_motif=None_rbs_spacer=None_gc_cont=0.470':1.00000050002909E-6):1.00000050002909E-6,'HM346048__NS_NS-Delta_NS-Delta-1_NS-Delta-1_OTU4_2_#_313_#_591_#_1_#_ID=479_2_partial=01_start_type=TTG_rbs_motif=None_rbs_spacer=None_gc_cont=0.455':1.00000050002909E-6):1.00000050002909E-6,'EU590521__NS_NS-Delta_NS-Delta-1_NS-Delta-1.1_NS-Delta-1.1.2_NS-Delta-1.1.2.1_NS-Delta-1.1.2.1_OTU1_2_#_313_#_591_#_1_#_ID=182_2_partial=01_start_type=TTG_rbs_motif=None_rbs_spacer=None_gc_cont=0.466':1.00000050002909E-6):1.00000050002909E-6):0.012924604084754978,'HM346166__NS_NS-Delta_NS-Delta-1_NS-Delta-1_OTU6_2_#_313_#_591_#_1_#_ID=481_2_partial=01_start_type=TTG_rbs_motif=None_rbs_spacer=None_gc_cont=0.459':0.025920226048801173):1.00000050002909E-6):1.00000050002909E-6,('EU885577__NS_NS-Delta_NS-Delta-1_NS-Delta-1_OTU2_2_#_313_#_591_#_1_#_ID=243_2_partial=01_start_type=TTG_rbs_motif=None_rbs_spacer=None_gc_cont=0.459':1.00000050002909E-6,'EU885632__NS_NS-Delta_NS-Delta-1_NS-Delta-1.Incertae_sedis.2_NS-Delta-1.Incertae_sedis.2_OTU2_2_#_313_#_591_#_1_#_ID=252_2_partial=01_start_type=TTG_rbs_motif=None_rbs_spacer=None_gc_cont=0.462':0.01316691368164637):0.02642051392334436):0.01297486535635864,'JF748326__NS_NS-Delta_NS-Delta-2_NS-Delta-2.2_NS-Delta-2.2.1_NS-Delta-2.2.1_OTU5_2_#_301_#_591_#_1_#_ID=591_2_partial=01_start_type=ATG_rbs_motif=None_rbs_spacer=None_gc_cont=0.460':1.00000050002909E-6):1.00000050002909E-6,'HM346180__NS_NS-Delta_NS-Delta-1_NS-Delta-1.2_NS-Delta-1.2.2_NS-Delta-1.2.2_OTU3_2_#_208_#_591_#_1_#_ID=482_2_partial=01_start_type=ATG_rbs_motif=None_rbs_spacer=None_gc_cont=0.456':1.00000050002909E-6):1.00000050002909E-6,'HM346030__NS_NS-Delta_NS-Delta-1_NS-Delta-1_OTU3_2_#_208_#_591_#_1_#_ID=477_2_partial=01_start_type=ATG_rbs_motif=None_rbs_spacer=None_gc_cont=0.435':0.009809838984938452):0.020193831510519945,'HM754752__NS_NS-Delta_NS-Delta-1_NS-Delta-1_OTU7_2_#_226_#_591_#_1_#_ID=493_2_partial=01_start_type=GTG_rbs_motif=ACT_rbs_spacer=12bp_gc_cont=0.451':0.010460683149893719):0.009517786268887858):0.008131902941476078):1.00000050002909E-6):1.00000050002909E-6):1.00000050002909E-6):0.006499873644860922,(('KF179388__NS_NS-Epsilon_NS-Epsilon-2_NS-Epsilon-2.2_NS-Epsilon-2.2_OTU1_1_#_49_#_591_#_1_#_ID=1037_1_partial=01_start_type=TTG_rbs_motif=CTG_rbs_spacer=14bp_gc_cont=0.418':0.08078586524947025,('AB828929__NS_NS-Epsilon_NS-Epsilon-1_NS-Epsilon-1_OTU2_1_#_49_#_591_#_1_#_ID=53_1_partial=01_start_type=TTG_rbs_motif=CTG_rbs_spacer=14bp_gc_cont=0.414':1.00000050002909E-6,('JN183739__NS_NS-Epsilon_NS-Epsilon-1_NS-Epsilon-1_OTU4_2_#_208_#_591_#_1_#_ID=748_2_partial=01_start_type=ATG_rbs_motif=None_rbs_spacer=None_gc_cont=0.422':1.00000050002909E-6,((('HQ202397__NS_NS-Epsilon_NS-Epsilon-2_NS-Epsilon-2.1_NS-Epsilon-2.1_OTU5_1_#_208_#_591_#_1_#_ID=504_1_partial=01_start_type=ATG_rbs_motif=ACT_rbs_spacer=11bp_gc_cont=0.438':0.009945254175212723,((('KF179397__NS_NS-Epsilon_NS-Epsilon-2_NS-Epsilon-2.2_NS-Epsilon-2.2_OTU2_2_#_208_#_591_#_1_#_ID=1040_2_partial=01_start_type=ATG_rbs_motif=None_rbs_spacer=None_gc_cont=0.422':1.00000050002909E-6,('JF430554__NS_NS-Epsilon_NS-Epsilon-2_NS-Epsilon-2.1_NS-Epsilon-2.1_OTU2_1_#_208_#_591_#_1_#_ID=541_1_partial=01_start_type=ATG_rbs_motif=ACT_rbs_spacer=11bp_gc_cont=0.432':0.019766727236387546,(('JX570739__NS_NS-Epsilon_NS-Epsilon-2_NS-Epsilon-2.2_NS-Epsilon-2.2_OTU8_2_#_208_#_591_#_1_#_ID=929_2_partial=01_start_type=ATG_rbs_motif=None_rbs_spacer=None_gc_cont=0.411':0.009842162416690258,'KJ699397__NS_NS-Epsilon_NS-Epsilon-2_NS-Epsilon-2.2_NS-Epsilon-2.2_OTU3_2_#_208_#_591_#_1_#_ID=1162_2_partial=01_start_type=ATG_rbs_motif=None_rbs_spacer=None_gc_cont=0.414':1.00000050002909E-6):0.00981780380707386,(((((('KC758445__NS_NS-Zeta_NS-Zeta-2_NS-Zeta-2_OTU7_2_#_367_#_591_#_1_#_ID=990_2_partial=01_start_type=GTG_rbs_motif=None_rbs_spacer=None_gc_cont=0.471':1.00000050002909E-6,('EU860279__NS_NS-Zeta_NS-Zeta-Incertae_sedis.2_NS-Zeta-Incertae_sedis.2_OTU2_2_#_208_#_591_#_1_#_ID=232_2_partial=01_start_type=ATG_rbs_motif=ACT_rbs_spacer=3bp_gc_cont=0.417':1.00000050002909E-6,'DQ304880__NS_NS-Zeta_NS-Zeta-Incertae_sedis.2_NS-Zeta-Incertae_sedis.2_OTU1_2_#_208_#_591_#_1_#_ID=101_2_partial=01_start_type=ATG_rbs_motif=ACT_rbs_spacer=3bp_gc_cont=0.411':0.02011328852295572):0.01987037120576791):6.999237427221213E-4,(((('JQ345901__NS_NS-Zeta_NS-Zeta-2_NS-Zeta-2_OTU4_2_#_367_#_591_#_1_#_ID=815_2_partial=01_start_type=GTG_rbs_motif=None_rbs_spacer=None_gc_cont=0.462':1.00000050002909E-6,'JN183537__NS_NS-Zeta_NS-Zeta-2_NS-Zeta-2_OTU6_2_#_367_#_591_#_1_#_ID=744_2_partial=01_start_type=GTG_rbs_motif=None_rbs_spacer=None_gc_cont=0.471':1.00000050002909E-6):1.00000050002909E-6,'KF667015__NS_NS-Zeta_NS-Zeta-2_NS-Zeta-2_OTU8_2_#_367_#_591_#_1_#_ID=1070_2_partial=01_start_type=GTG_rbs_motif=None_rbs_spacer=None_gc_cont=0.467':1.00000050002909E-6):1.00000050002909E-6,('JX643991__NS_NS-Zeta_NS-Zeta-2_NS-Zeta-2_OTU2_2_#_367_#_591_#_1_#_ID=932_2_partial=01_start_type=GTG_rbs_motif=None_rbs_spacer=None_gc_cont=0.489':1.00000050002909E-6,'KF179444__NS_NS-Zeta_NS-Zeta-2_NS-Zeta-2_OTU5_2_#_367_#_591_#_1_#_ID=1045_2_partial=01_start_type=GTG_rbs_motif=None_rbs_spacer=None_gc_cont=0.453':1.00000050002909E-6):1.00000050002909E-6):1.00000050002909E-6,((((((((('KM110745__NS_NS-Zeta_NS-Zeta_OTU5_2_#_370_#_591_#_1_#_ID=1188_2_partial=01_start_type=TTG_rbs_motif=None_rbs_spacer=None_gc_cont=0.450':1.00000050002909E-6,'FJ227156__NS_NS-Zeta_NS-Zeta_OTU1_2_#_370_#_591_#_1_#_ID=288_2_partial=01_start_type=TTG_rbs_motif=ACT_rbs_spacer=13bp_gc_cont=0.441':1.00000050002909E-6):1.00000050002909E-6,'JX426485__NS_NS-Zeta_NS-Zeta_OTU2_2_#_370_#_591_#_1_#_ID=886_2_partial=01_start_type=TTG_rbs_motif=None_rbs_spacer=None_gc_cont=0.432':0.017222720089740313):0.017423512392016744,'AB542169__NS_NS-Zeta_NS-Zeta-2_NS-Zeta-2_OTU1_2_#_355_#_591_#_1_#_ID=21_2_partial=01_start_type=TTG_rbs_motif=None_rbs_spacer=None_gc_cont=0.473':0.014223978406006586):0.001672351951292943,'KF179420__NS_NS-Zeta_NS-Zeta_OTU4_2_#_208_#_591_#_1_#_ID=1043_2_partial=01_start_type=ATG_rbs_motif=ACT_rbs_spacer=3bp_gc_cont=0.453':0.018494708631457996):0.0018675789515046773,('KF574128__NS_NS-Zeta_NS-Zeta-Incertae_sedis.1_NS-Zeta-Incertae_sedis.1_OTU1_2_#_208_#_591_#_1_#_ID=1061_2_partial=01_start_type=ATG_rbs_motif=ACT_rbs_spacer=3bp_gc_cont=0.458':1.00000050002909E-6,'KF606908__NS_NS-Zeta_NS-Zeta-Incertae_sedis.1_NS-Zeta-Incertae_sedis.1_OTU2_2_#_208_#_591_#_1_#_ID=1062_2_partial=01_start_type=ATG_rbs_motif=ACT_rbs_spacer=3bp_gc_cont=0.461':1.00000050002909E-6):1.00000050002909E-6):0.016136196546859025,((('JF905634__NS_NS-Zeta_NS-Zeta-1_NS-Zeta-1.2_NS-Zeta-1.2_OTU5_2_#_208_#_591_#_1_#_ID=601_2_partial=01_start_type=ATG_rbs_motif=ACT_rbs_spacer=3bp_gc_cont=0.427':1.00000050002909E-6,'JF935733__NS_NS-Zeta_NS-Zeta-1_NS-Zeta-1.2_NS-Zeta-1.2_OTU7_2_#_208_#_591_#_1_#_ID=694_2_partial=01_start_type=ATG_rbs_motif=ACT_rbs_spacer=3bp_gc_cont=0.438':1.00000050002909E-6):1.00000050002909E-6,(('JQ082881__NS_NS-Zeta_NS-Zeta-1_NS-Zeta-1.2_NS-Zeta-1.2_OTU1_2_#_208_#_591_#_1_#_ID=785_2_partial=01_start_type=ATG_rbs_motif=ACT_rbs_spacer=3bp_gc_cont=0.417':0.04075387063917098,('KF853589__NS_NS-Zeta_NS-Zeta-1_NS-Zeta-1.2_NS-Zeta-1.2_OTU2_2_#_208_#_591_#_1_#_ID=1095_2_partial=01_start_type=ATG_rbs_motif=ACT_rbs_spacer=3bp_gc_cont=0.427':1.00000050002909E-6,'EU651245__NS_NS-Zeta_NS-Zeta-1_NS-Zeta-1.2_NS-Zeta-1.2_OTU3_2_#_208_#_591_#_1_#_ID=202_2_partial=01_start_type=ATG_rbs_motif=ACT_rbs_spacer=3bp_gc_cont=0.404':0.009949483174806607):1.00000050002909E-6):0.009940826318347345,('EU925258__NS_NS-Zeta_NS-Zeta-1_NS-Zeta-1.2_NS-Zeta-1.2_OTU8_2_#_208_#_591_#_1_#_ID=280_2_partial=01_start_type=ATG_rbs_motif=ACT_rbs_spacer=11bp_gc_cont=0.422':0.009946259240876916,'JQ406891__NS_NS-Zeta_NS-Zeta-1_NS-Zeta-1.2_NS-Zeta-1.2_OTU4_2_#_208_#_591_#_1_#_ID=833_2_partial=01_start_type=ATG_rbs_motif=ACT_rbs_spacer=3bp_gc_cont=0.411':1.00000050002909E-6):1.00000050002909E-6):0.01007305310710312):0.010165361173867474,('KC801686__NS_NS-Zeta_NS-Zeta-1_NS-Zeta-1.1_NS-Zeta-1.1_OTU2_2_#_208_#_591_#_1_#_ID=996_2_partial=01_start_type=ATG_rbs_motif=ACT_rbs_spacer=3bp_gc_cont=0.464':0.010022021498411195,('KJ660896__NS_NS-Zeta_NS-Zeta-1_NS-Zeta-1.1_NS-Zeta-1.1_OTU3_2_#_208_#_591_#_1_#_ID=1161_2_partial=01_start_type=ATG_rbs_motif=ACT_rbs_spacer=3bp_gc_cont=0.458':1.00000050002909E-6,'GQ142304__NS_NS-Zeta_NS-Zeta-1_NS-Zeta-1.1_NS-Zeta-1.1_OTU1_2_#_208_#_591_#_1_#_ID=350_2_partial=01_start_type=ATG_rbs_motif=ACT_rbs_spacer=3bp_gc_cont=0.461':0.009953271241326106):0.010009122688232482):0.010145374494431533):0.0059933257992088596):0.008246517680341877,'KF179412__NS_NS-Zeta_NS-Zeta_OTU3_2_#_313_#_591_#_1_#_ID=1042_2_partial=01_start_type=TTG_rbs_motif=CTG_rbs_spacer=14bp_gc_cont=0.441':0.04137111894394528):1.00000050002909E-6,'KF179403__NS_NS-Zeta_NS-Zeta-2_NS-Zeta-2_OTU3_1_#_208_#_591_#_1_#_ID=1041_1_partial=01_start_type=ATG_rbs_motif=ACT_rbs_spacer=3bp_gc_cont=0.469':1.00000050002909E-6):1.00000050002909E-6,('JX311792__NC_NC_OTU1_1_#_1_#_591_#_1_#_ID=877_1_partial=11_start_type=Edge_rbs_motif=None_rbs_spacer=None_gc_cont=0.475':0.13135105268279107,('EU239983__NC_NC-Alpha_NC-Alpha_OTU3_1_#_208_#_594_#_1_#_ID=157_1_partial=01_start_type=ATG_rbs_motif=ACT_rbs_spacer=11bp_gc_cont=0.424':0.017657607581278212,('AB649214__NC_NC-Alpha_NC-Alpha_OTU1_1_#_1_#_594_#_1_#_ID=41_1_partial=11_start_type=Edge_rbs_motif=None_rbs_spacer=None_gc_cont=0.468':0.00807205095156484,'NcavSCU2__NC_NC-Alpha_NC-Alpha_OTU2_1_#_208_#_594_#_1_#_ID=535_1_partial=01_start_type=ATG_rbs_motif=ACT_rbs_spacer=15bp_gc_cont=0.473':1.00000050002909E-6):0.009710934042478254):0.07293661279778833):0.09063328734761375):0.01295507576575017):0.012428749216129388):0.025883439436972307,'KC756646__NS_NS-Epsilon_NS-Epsilon-2_NS-Epsilon-2.2_NS-Epsilon-2.2_OTU5_2_#_208_#_591_#_1_#_ID=981_2_partial=01_start_type=ATG_rbs_motif=None_rbs_spacer=None_gc_cont=0.435':1.00000050002909E-6):0.008326413670188625,'KJ081253__NS_NS-Epsilon_NS-Epsilon-2_NS-Epsilon-2.2_NS-Epsilon-2.2_OTU7_1_#_139_#_591_#_1_#_ID=1114_1_partial=01_start_type=GTG_rbs_motif=ACT_rbs_spacer=6bp_gc_cont=0.428':0.008571474362848996):0.007744625466430097,((((((('JQ864798__NP_NP-Delta_NP-Delta-2_NP-Delta-2.3_NP-Delta-2.3.2_NP-Delta-2.3.2.3_NP-Delta-2.3.2.3_OTU7_1_#_25_#_591_#_1_#_ID=852_1_partial=01_start_type=GTG_rbs_motif=ACT_rbs_spacer=14bp_gc_cont=0.443':0.013770444018247178,(('JF924747__NP_NP-Delta_NP-Delta-2_NP-Delta-2.3_NP-Delta-2.3.1_NP-Delta-2.3.1.1_NP-Delta-2.3.1.1_OTU9_1_#_208_#_591_#_1_#_ID=678_1_partial=01_start_type=ATG_rbs_motif=None_rbs_spacer=None_gc_cont=0.492':0.08350925262903752,('JX311805__NP_NP_OTU3_1_#_25_#_591_#_1_#_ID=879_1_partial=01_start_type=GTG_rbs_motif=ACT_rbs_spacer=14bp_gc_cont=0.466':0.028128194606998093,('LK055990__NP_NP-Delta_NP-Delta-2_NP-Delta-2.1_NP-Delta-2.1.1_NP-Delta-2.1.1_OTU9_2_#_208_#_591_#_1_#_ID=1202_2_partial=01_start_type=ATG_rbs_motif=ACT_rbs_spacer=11bp_gc_cont=0.471':1.00000050002909E-6,((((((((('JF924801__NP_NP-Theta_NP-Theta-2_NP-Theta-2.3_NP-Theta-2.3_OTU7_2_#_208_#_591_#_1_#_ID=684_2_partial=01_start_type=ATG_rbs_motif=ACT_rbs_spacer=11bp_gc_cont=0.445':1.00000050002909E-6,'JF924043__NP_NP-Theta_NP-Theta-2_NP-Theta-2.3_NP-Theta-2.3_OTU4_2_#_208_#_591_#_1_#_ID=617_2_partial=01_start_type=ATG_rbs_motif=ACT_rbs_spacer=11bp_gc_cont=0.458':0.01005581118307077):0.02033400094611447,('JX537534__NP_NP-Delta_NP-Delta-2_NP-Delta-2.3_NP-Delta-2.3.2_NP-Delta-2.3.2.1_NP-Delta-2.3.2.1_OTU4_2_#_214_#_591_#_1_#_ID=907_2_partial=01_start_type=GTG_rbs_motif=None_rbs_spacer=None_gc_cont=0.458':1.00000050002909E-6,(('JF715733__NP_NP-Delta_NP-Delta-2_NP-Delta-2.3_NP-Delta-2.3.2_NP-Delta-2.3.2.1_NP-Delta-2.3.2.1_OTU3_2_#_214_#_591_#_1_#_ID=566_2_partial=01_start_type=GTG_rbs_motif=None_rbs_spacer=None_gc_cont=0.450':0.010289902125157433,'KF438599__NP_NP-Delta_NP-Delta-2_NP-Delta-2.3_NP-Delta-2.3.2_NP-Delta-2.3.2.1_NP-Delta-2.3.2.1_OTU1_2_#_208_#_591_#_1_#_ID=1052_2_partial=01_start_type=ATG_rbs_motif=ACT_rbs_spacer=11bp_gc_cont=0.458':0.020659623625866055):1.00000050002909E-6,'KF438297__NP_NP-Delta_NP-Delta-2_NP-Delta-2.3_NP-Delta-2.3.2_NP-Delta-2.3.2.1_NP-Delta-2.3.2.1_OTU2_2_#_214_#_591_#_1_#_ID=1049_2_partial=01_start_type=GTG_rbs_motif=None_rbs_spacer=None_gc_cont=0.455':0.010326661177538127):0.010238196070543291):0.020546709634450835):1.00000050002909E-6,(((('JN662457__NP_NP-Theta_NP-Theta-1_NP-Theta-1.Incertae_sedis_NP-Theta-1.Incertae_sedis_OTU1_2_#_208_#_591_#_1_#_ID=767_2_partial=01_start_type=ATG_rbs_motif=None_rbs_spacer=None_gc_cont=0.435':0.010013448959495597,((('EU885596__NP_NP-Theta_NP-Theta-1_NP-Theta-1.1_NP-Theta-1.1_OTU1_1_#_1_#_591_#_1_#_ID=246_1_partial=11_start_type=Edge_rbs_motif=None_rbs_spacer=None_gc_cont=0.423':0.006656306603019529,'JN934411__NP_NP-Theta_NP-Theta-1_NP-Theta-1.1_NP-Theta-1.1_OTU3_1_#_1_#_591_#_1_#_ID=777_1_partial=11_start_type=Edge_rbs_motif=None_rbs_spacer=None_gc_cont=0.420':0.006649892173687581):1.00000050002909E-6,'EU885617__NP_NP-Theta_NP-Theta-1_NP-Theta-1.1_NP-Theta-1.1_OTU2_1_#_1_#_591_#_1_#_ID=249_1_partial=11_start_type=Edge_rbs_motif=None_rbs_spacer=None_gc_cont=0.423':1.00000050002909E-6):1.00000050002909E-6,'LK392648__NP_NP-Theta_NP-Theta-1_NP-Theta-1.1_NP-Theta-1.1_OTU4_1_#_1_#_591_#_1_#_ID=1206_1_partial=11_start_type=Edge_rbs_motif=None_rbs_spacer=None_gc_cont=0.423':0.00664717743224044):0.013351761547937498):1.00000050002909E-6,'JX537594__NP_NP-Theta_NP-Theta-1_NP-Theta-1.Incertae_sedis_NP-Theta-1.Incertae_sedis_OTU2_2_#_208_#_591_#_1_#_ID=913_2_partial=01_start_type=ATG_rbs_motif=ACT_rbs_spacer=11bp_gc_cont=0.432':1.00000050002909E-6):1.00000050002909E-6,('JX537656__NP_NP-Theta_NP-Theta-1_NP-Theta-1.2_NP-Theta-1.2_OTU3_1_#_1_#_591_#_1_#_ID=920_1_partial=11_start_type=Edge_rbs_motif=None_rbs_spacer=None_gc_cont=0.415':0.00665327886759856,(('JN934405__NP_NP-Theta_NP-Theta-1_NP-Theta-1.2_NP-Theta-1.2_OTU2_2_#_208_#_591_#_1_#_ID=776_2_partial=01_start_type=ATG_rbs_motif=ACT_rbs_spacer=11bp_gc_cont=0.443':0.020199629931459257,'JF924786__NP_NP-Theta_NP-Theta-1_NP-Theta-1.2_NP-Theta-1.2_OTU1_1_#_1_#_591_#_1_#_ID=682_1_partial=11_start_type=Edge_rbs_motif=None_rbs_spacer=None_gc_cont=0.420':0.006778565447118981):1.00000050002909E-6,'JX537677__NP_NP-Theta_NP-Theta-1_NP-Theta-1.2_NP-Theta-1.2_OTU4_2_#_208_#_591_#_1_#_ID=922_2_partial=01_start_type=ATG_rbs_motif=ACT_rbs_spacer=11bp_gc_cont=0.432':0.010024789452861914):1.00000050002909E-6):0.006856164021052215):0.016314544452697366,'JX537725__NP_NP-Theta_NP-Theta-1_NP-Theta-1_OTU1_1_#_208_#_591_#_1_#_ID=926_1_partial=01_start_type=ATG_rbs_motif=ACT_rbs_spacer=11bp_gc_cont=0.438':1.00000050002909E-6):0.008243114111073202):0.016971687173366067,'EU197139__NP_NP-Theta_NP-Theta-4_NP-Theta-4.2_NP-Theta-4.2_OTU9_1_#_25_#_591_#_1_#_ID=154_1_partial=01_start_type=GTG_rbs_motif=ACT_rbs_spacer=11bp_gc_cont=0.476':0.05203296518880908):0.006549824081363165,('JF924050__NP_NP-Delta_NP-Delta-2_NP-Delta-2.3_NP-Delta-2.3.2_NP-Delta-2.3.2.3_NP-Delta-2.3.2.3_OTU4_1_#_25_#_591_#_1_#_ID=620_1_partial=01_start_type=GTG_rbs_motif=ACT_rbs_spacer=11bp_gc_cont=0.450':1.00000050002909E-6,(((((('JF924571__NP_NP-Delta_NP-Delta-2_NP-Delta-2.3_NP-Delta-2.3.1_NP-Delta-2.3.1.1_NP-Delta-2.3.1.1_OTU6_2_#_208_#_591_#_1_#_ID=656_2_partial=01_start_type=ATG_rbs_motif=None_rbs_spacer=None_gc_cont=0.451':0.029893881764807163,(('GQ250752__NP_NP-Delta_NP-Delta-2_NP-Delta-2.3_NP-Delta-2.3.1_NP-Delta-2.3.1.1_NP-Delta-2.3.1.1_OTU2_2_#_208_#_591_#_1_#_ID=366_2_partial=01_start_type=ATG_rbs_motif=ACT_rbs_spacer=11bp_gc_cont=0.440':1.00000050002909E-6,(('JX537596__NP_NP-Delta_NP-Delta-2_NP-Delta-2.3_NP-Delta-2.3.1_NP-Delta-2.3.1.1_NP-Delta-2.3.1.1_OTU7_2_#_208_#_591_#_1_#_ID=914_2_partial=01_start_type=ATG_rbs_motif=ACT_rbs_spacer=11bp_gc_cont=0.458':0.029980402364183478,((('FJ888623__NT_NP-Incertae_sedis_NT_NP-Incertae_sedis-2_NT_NP-Incertae_sedis-2_OTU2_2_#_208_#_591_#_1_#_ID=334_2_partial=01_start_type=ATG_rbs_motif=ACT_rbs_spacer=11bp_gc_cont=0.432':1.00000050002909E-6,('EU885618__NT_NP-Incertae_sedis_NT_NP-Incertae_sedis-2_NT_NP-Incertae_sedis-2_OTU1_2_#_208_#_591_#_1_#_ID=250_2_partial=01_start_type=ATG_rbs_motif=ACT_rbs_spacer=11bp_gc_cont=0.440':1.00000050002909E-6,('JX537619__NT_NP-Incertae_sedis_NT_NP-Incertae_sedis-1_NT_NP-Incertae_sedis-1_OTU2_1_#_208_#_591_#_1_#_ID=917_1_partial=01_start_type=ATG_rbs_motif=ACT_rbs_spacer=11bp_gc_cont=0.445':0.030574778823726875,'EU885582__NT_NP-Incertae_sedis_NT_NP-Incertae_sedis-1_NT_NP-Incertae_sedis-1_OTU1_1_#_208_#_591_#_1_#_ID=244_1_partial=01_start_type=ATG_rbs_motif=ACT_rbs_spacer=11bp_gc_cont=0.432':1.00000050002909E-6):0.04097241107756248):0.010076762345303782):0.031058296456265195,'EU885593__NP_NP-Delta_NP-Delta-2_NP-Delta-2.3_NP-Delta-2.3.1_NP-Delta-2.3.1.1_NP-Delta-2.3.1.1_OTU21_2_#_208_#_591_#_1_#_ID=245_2_partial=01_start_type=ATG_rbs_motif=ACT_rbs_spacer=11bp_gc_cont=0.464':1.00000050002909E-6):0.03035299146576207,'JF923970__NP_NP-Delta_NP-Delta-2_NP-Delta-2.3_NP-Delta-2.3.1_NP-Delta-2.3.1.1_NP-Delta-2.3.1.1_OTU4_2_#_208_#_591_#_1_#_ID=604_2_partial=01_start_type=ATG_rbs_motif=ACT_rbs_spacer=11bp_gc_cont=0.445':1.00000050002909E-6):0.009864948514960396):1.00000050002909E-6,'JF924645__NP_NP-Delta_NP-Delta-2_NP-Delta-2.3_NP-Delta-2.3.1_NP-Delta-2.3.1.1_NP-Delta-2.3.1.1_OTU3_2_#_208_#_591_#_1_#_ID=667_2_partial=01_start_type=ATG_rbs_motif=ACT_rbs_spacer=11bp_gc_cont=0.466':0.009872635651408295):1.00000050002909E-6):1.00000050002909E-6,'EU885650__NP_NP-Delta_NP-Delta-2_NP-Delta-2.3_NP-Delta-2.3.1_NP-Delta-2.3.1.1_NP-Delta-2.3.1.1_OTU1_2_#_208_#_591_#_1_#_ID=259_2_partial=01_start_type=ATG_rbs_motif=ACT_rbs_spacer=11bp_gc_cont=0.469':0.009864718457066466):1.00000050002909E-6):0.009935315516316974,((('JF924771__NP_NP-Delta_NP-Delta-2_NP-Delta-2.3_NP-Delta-2.3.1_NP-Delta-2.3.1.1_NP-Delta-2.3.1.1_OTU10_2_#_208_#_591_#_1_#_ID=680_2_partial=01_start_type=ATG_rbs_motif=None_rbs_spacer=None_gc_cont=0.458':1.00000050002909E-6,(('DQ148802__NP_NP-Delta_NP-Delta-2_NP-Delta-2.3_NP-Delta-2.3.1_NP-Delta-2.3.1.1_NP-Delta-2.3.1.1_OTU19_2_#_208_#_591_#_1_#_ID=89_2_partial=01_start_type=ATG_rbs_motif=ACT_rbs_spacer=11bp_gc_cont=0.453':0.009888096057588548,('DQ148547__NP_NP-Delta_NP-Delta-2_NP-Delta-2.3_NP-Delta-2.3.1_NP-Delta-2.3.1.2_NP-Delta-2.3.1.2_OTU1_2_#_208_#_591_#_1_#_ID=70_2_partial=01_start_type=ATG_rbs_motif=ACT_rbs_spacer=11bp_gc_cont=0.466':1.00000050002909E-6,('JF924013__NP_NP-Delta_NP-Delta-2_NP-Delta-2.3_NP-Delta-2.3.1_NP-Delta-2.3.1.1_NP-Delta-2.3.1.1_OTU11_2_#_208_#_591_#_1_#_ID=607_2_partial=01_start_type=ATG_rbs_motif=ACT_rbs_spacer=11bp_gc_cont=0.456':1.00000050002909E-6,((('JX537560__NP_NP-Delta_NP-Delta-2_NP-Delta-2.3_NP-Delta-2.3.1_NP-Delta-2.3.1.1_NP-Delta-2.3.1.1_OTU18_2_#_208_#_591_#_1_#_ID=909_2_partial=01_start_type=ATG_rbs_motif=ACT_rbs_spacer=11bp_gc_cont=0.451':1.00000050002909E-6,'EU125519__NP_NP-Delta_NP-Delta-2_NP-Delta-2.3_NP-Delta-2.3.1_NP-Delta-2.3.1.1_NP-Delta-2.3.1.1_OTU20_1_#_25_#_591_#_1_#_ID=150_1_partial=01_start_type=GTG_rbs_motif=ACT_rbs_spacer=11bp_gc_cont=0.437':0.013850087897539762):1.00000050002909E-6,'EU885671__NP_NP-Delta_NP-Delta-2_NP-Delta-2.3_NP-Delta-2.3.1_NP-Delta-2.3.1.1_NP-Delta-2.3.1.1_OTU14_2_#_208_#_591_#_1_#_ID=263_2_partial=01_start_type=ATG_rbs_motif=None_rbs_spacer=None_gc_cont=0.456':0.009880911790928775):1.00000050002909E-6,'JN934415__NP_NP-Delta_NP-Delta-2_NP-Delta-2.3_NP-Delta-2.3.1_NP-Delta-2.3.1.2_NP-Delta-2.3.1.2_OTU3_2_#_208_#_591_#_1_#_ID=778_2_partial=01_start_type=ATG_rbs_motif=ACT_rbs_spacer=11bp_gc_cont=0.471':0.00989986312412829):1.00000050002909E-6):1.00000050002909E-6):1.00000050002909E-6):1.00000050002909E-6,'EU885644__NP_NP-Delta_NP-Delta-2_NP-Delta-2.3_NP-Delta-2.3.1_NP-Delta-2.3.1.1_NP-Delta-2.3.1.1_OTU13_2_#_208_#_591_#_1_#_ID=258_2_partial=01_start_type=ATG_rbs_motif=None_rbs_spacer=None_gc_cont=0.448':0.00991338420192701):1.00000050002909E-6):1.00000050002909E-6,'JF924746__NP_NP-Delta_NP-Delta-2_NP-Delta-2.3_NP-Delta-2.3.1_NP-Delta-2.3.1.1_NP-Delta-2.3.1.1_OTU8_2_#_208_#_591_#_1_#_ID=677_2_partial=01_start_type=ATG_rbs_motif=None_rbs_spacer=None_gc_cont=0.461':0.01989405801086992):1.00000050002909E-6,'GU270222__NP_NP-Delta_NP-Delta-2_NP-Delta-2.3_NP-Delta-2.3.1_NP-Delta-2.3.1.1_NP-Delta-2.3.1.1_OTU15_2_#_208_#_591_#_1_#_ID=429_2_partial=01_start_type=ATG_rbs_motif=ACT_rbs_spacer=11bp_gc_cont=0.466':0.009922939060030993):1.00000050002909E-6):1.00000050002909E-6,'JF935612__NP_NP-Delta_NP-Delta-2_NP-Delta-2.3_NP-Delta-2.3.2_NP-Delta-2.3.2.2_NP-Delta-2.3.2.2_OTU2_1_#_25_#_591_#_1_#_ID=693_1_partial=01_start_type=GTG_rbs_motif=ACT_rbs_spacer=11bp_gc_cont=0.444':1.00000050002909E-6):0.006935033195429047,'DQ501018__NP_NP-Delta_NP-Delta-2_NP-Delta-2.3_NP-Delta-2.3.2_NP-Delta-2.3.2.2_NP-Delta-2.3.2.2_OTU3_1_#_25_#_591_#_1_#_ID=110_1_partial=01_start_type=GTG_rbs_motif=ACT_rbs_spacer=11bp_gc_cont=0.451':1.00000050002909E-6):0.006943426975271867,(('GU270273__NP_NP-Delta_NP-Delta-2_NP-Delta-2.3_NP-Delta-2.3.2_NP-Delta-2.3.2.3_NP-Delta-2.3.2.3_OTU3_1_#_25_#_591_#_1_#_ID=432_1_partial=01_start_type=GTG_rbs_motif=ACT_rbs_spacer=11bp_gc_cont=0.446':0.006910828069993247,'JQ358988__NP_NP-Delta_NP-Delta-2_NP-Delta-2.3_NP-Delta-2.3.2_NP-Delta-2.3.2.2_NP-Delta-2.3.2.2_OTU1_1_#_25_#_591_#_1_#_ID=817_1_partial=01_start_type=GTG_rbs_motif=ACT_rbs_spacer=14bp_gc_cont=0.455':0.02793473131997513):1.00000050002909E-6,(('DQ501061__NP_NP-Gamma_NP-Gamma-2_NP-Gamma-2.2_NP-Gamma-2.2.1_NP-Gamma-2.2.1.Incertae_sedis_NP-Gamma-2.2.1.Incertae_sedis_OTU1_1_#_1_#_591_#_1_#_ID=115_1_partial=11_start_type=Edge_rbs_motif=None_rbs_spacer=None_gc_cont=0.426':0.027171758976981167,('GQ485735__NP_NP-Theta_NP-Theta-3_NP-Theta-3_OTU1_1_#_25_#_591_#_1_#_ID=386_1_partial=01_start_type=GTG_rbs_motif=ACT_rbs_spacer=11bp_gc_cont=0.439':1.00000050002909E-6,((('KJ778396__NP_NP-Theta_NP-Theta-2_NP-Theta-2.3_NP-Theta-2.3_OTU10_2_#_208_#_591_#_1_#_ID=1168_2_partial=01_start_type=ATG_rbs_motif=ACT_rbs_spacer=11bp_gc_cont=0.458':1.00000050002909E-6,('JF924176__NP_NP-Theta_NP-Theta-2_NP-Theta-2.3_NP-Theta-2.3_OTU8_2_#_208_#_591_#_1_#_ID=631_2_partial=01_start_type=ATG_rbs_motif=ACT_rbs_spacer=11bp_gc_cont=0.464':1.00000050002909E-6,((('JX537659__NP_NP-Theta_NP-Theta_OTU1_2_#_208_#_591_#_1_#_ID=921_2_partial=01_start_type=ATG_rbs_motif=ACT_rbs_spacer=11bp_gc_cont=0.440':1.00000050002909E-6,'JF924585__NP_NP-Theta_NP-Theta-2_NP-Theta-2.3_NP-Theta-2.3_OTU5_2_#_208_#_591_#_1_#_ID=658_2_partial=01_start_type=ATG_rbs_motif=ACT_rbs_spacer=11bp_gc_cont=0.464':1.00000050002909E-6):1.00000050002909E-6,('JF924628__NP_NP-Theta_NP-Theta-2_NP-Theta-2.1_NP-Theta-2.1_OTU1_2_#_214_#_591_#_1_#_ID=664_2_partial=01_start_type=GTG_rbs_motif=ACT_rbs_spacer=10bp_gc_cont=0.444':0.020252264041687434,'JX537646__NP_NP-Theta_NP-Theta-2_NP-Theta-2.3_NP-Theta-2.3_OTU3_1_#_208_#_591_#_1_#_ID=918_1_partial=01_start_type=ATG_rbs_motif=None_rbs_spacer=None_gc_cont=0.453':1.00000050002909E-6):0.009979737604216835):0.010051726611783477,('KF803133__NP_NP-Theta_NP-Theta-2_NP-Theta-2.Incertae_sedis_NP-Theta-2.Incertae_sedis_OTU2_2_#_208_#_591_#_1_#_ID=1091_2_partial=01_start_type=ATG_rbs_motif=ACT_rbs_spacer=11bp_gc_cont=0.443':0.030217552213209566,(((('JF924014__NP_NP-Theta_NP-Theta-2_NP-Theta-2.1_NP-Theta-2.1.1_NP-Theta-2.1.1_OTU3_2_#_208_#_591_#_1_#_ID=608_2_partial=01_start_type=ATG_rbs_motif=ACT_rbs_spacer=11bp_gc_cont=0.448':1.00000050002909E-6,'JF924595__NP_NP-Theta_NP-Theta-2_NP-Theta-2.1_NP-Theta-2.1.1_NP-Theta-2.1.1_OTU4_2_#_208_#_591_#_1_#_ID=660_2_partial=01_start_type=ATG_rbs_motif=ACT_rbs_spacer=11bp_gc_cont=0.461':1.00000050002909E-6):0.010151564497079905,('JF924048__NP_NP-Theta_NP-Theta-2_NP-Theta-2.3_NP-Theta-2.3_OTU2_2_#_208_#_591_#_1_#_ID=618_2_partial=01_start_type=ATG_rbs_motif=None_rbs_spacer=None_gc_cont=0.469':1.00000050002909E-6,('JN183476__NP_NP-Theta_NP-Theta-3_NP-Theta-3_OTU3_1_#_25_#_591_#_1_#_ID=741_1_partial=01_start_type=GTG_rbs_motif=ACT_rbs_spacer=11bp_gc_cont=0.446':1.00000050002909E-6,'JF924717__NP_NP-Theta_NP-Theta-2_NP-Theta-2.1_NP-Theta-2.1.1_NP-Theta-2.1.1_OTU1_2_#_208_#_591_#_1_#_ID=673_2_partial=01_start_type=ATG_rbs_motif=ACT_rbs_spacer=11bp_gc_cont=0.453':1.00000050002909E-6):1.00000050002909E-6):1.00000050002909E-6):1.00000050002909E-6,(('JF924031__NP_NP-Delta_NP-Delta-2_NP-Delta-2.2_NP-Delta-2.2.Incertae_sedis_NP-Delta-2.2.Incertae_sedis_OTU1_2_#_214_#_591_#_1_#_ID=613_2_partial=01_start_type=GTG_rbs_motif=None_rbs_spacer=None_gc_cont=0.474':0.0204943504610048,('DQ501069__NP_NP-Delta_NP-Delta-2_NP-Delta-2.2_NP-Delta-2.2.Incertae_sedis_NP-Delta-2.2.Incertae_sedis_OTU2_2_#_214_#_591_#_1_#_ID=116_2_partial=01_start_type=GTG_rbs_motif=None_rbs_spacer=None_gc_cont=0.479':1.00000050002909E-6,'EU885641__NP_NP-Delta_NP-Delta-2_NP-Delta-2.2_NP-Delta-2.2.2_NP-Delta-2.2.2_OTU3_2_#_214_#_591_#_1_#_ID=256_2_partial=01_start_type=GTG_rbs_motif=None_rbs_spacer=None_gc_cont=0.471':0.010106939572030443):1.00000050002909E-6):0.01010287178739508,'EU885612__NP_NP-Delta_NP-Delta-2_NP-Delta-2.2_NP-Delta-2.2.2_NP-Delta-2.2.2_OTU1_2_#_214_#_591_#_1_#_ID=248_2_partial=01_start_type=GTG_rbs_motif=None_rbs_spacer=None_gc_cont=0.460':1.00000050002909E-6):0.010145513466371804):1.00000050002909E-6,'JF924195__NP_NP-Theta_NP-Theta-2_NP-Theta-2.1_NP-Theta-2.1.1_NP-Theta-2.1.1_OTU2_2_#_208_#_591_#_1_#_ID=633_2_partial=01_start_type=ATG_rbs_motif=ACT_rbs_spacer=11bp_gc_cont=0.451':0.009988748711795819):1.00000050002909E-6):1.00000050002909E-6):0.02093053874602046):1.00000050002909E-6):1.00000050002909E-6,'JF924217__NP_NP-Theta_NP-Theta-2_NP-Theta-2.3_NP-Theta-2.3_OTU9_1_#_208_#_591_#_1_#_ID=635_1_partial=01_start_type=ATG_rbs_motif=ACT_rbs_spacer=11bp_gc_cont=0.461':1.00000050002909E-6):1.00000050002909E-6,'GU811441__NP_NP-Theta_NP-Theta-3_NP-Theta-3_OTU2_2_#_208_#_591_#_1_#_ID=455_2_partial=01_start_type=ATG_rbs_motif=ACT_rbs_spacer=11bp_gc_cont=0.435':1.00000050002909E-6):1.00000050002909E-6):1.00000050002909E-6):0.00674102820150105,'DQ148575__NP_NP-Gamma_NP-Gamma-2_NP-Gamma-2.2_NP-Gamma-2.2.1_NP-Gamma-2.2.1.Incertae_sedis_NP-Gamma-2.2.1.Incertae_sedis_OTU2_1_#_208_#_591_#_1_#_ID=72_1_partial=01_start_type=ATG_rbs_motif=ACT_rbs_spacer=11bp_gc_cont=0.445':1.00000050002909E-6):0.01346773911607904):0.006651049164070308):0.006728606055031925,'JF924119__NP_NP-Delta_NP-Delta-2_NP-Delta-2.2_NP-Delta-2.2.1_NP-Delta-2.2.1_OTU3_2_#_208_#_591_#_1_#_ID=624_2_partial=01_start_type=ATG_rbs_motif=None_rbs_spacer=None_gc_cont=0.464':0.009934005161910729):1.00000050002909E-6):0.006640916246482645):0.006644793090195534,((('JF715697__NP_NP-Delta_NP-Delta-2_NP-Delta-2.3_NP-Delta-2.3.1_NP-Delta-2.3.1.1_NP-Delta-2.3.1.1_OTU16_2_#_208_#_591_#_1_#_ID=562_2_partial=01_start_type=ATG_rbs_motif=None_rbs_spacer=None_gc_cont=0.451':1.00000050002909E-6,'JF924153__NP_NP-Delta_NP-Delta-2_NP-Delta-2.3_NP-Delta-2.3.1_NP-Delta-2.3.1.1_NP-Delta-2.3.1.1_OTU12_2_#_208_#_591_#_1_#_ID=628_2_partial=01_start_type=ATG_rbs_motif=ACT_rbs_spacer=11bp_gc_cont=0.461':1.00000050002909E-6):1.00000050002909E-6,('DQ501146__NP_NP-Delta_NP-Delta-2_NP-Delta-2.3_NP-Delta-2.3.1_NP-Delta-2.3.1.2_NP-Delta-2.3.1.2_OTU2_2_#_208_#_591_#_1_#_ID=119_2_partial=01_start_type=ATG_rbs_motif=ACT_rbs_spacer=11bp_gc_cont=0.477':0.009922017292820324,'JF715718__NP_NP-Delta_NP-Delta-2_NP-Delta-2.3_NP-Delta-2.3.2_NP-Delta-2.3.2.3_NP-Delta-2.3.2.3_OTU6_1_#_25_#_591_#_1_#_ID=564_1_partial=01_start_type=GTG_rbs_motif=ACT_rbs_spacer=11bp_gc_cont=0.448':1.00000050002909E-6):1.00000050002909E-6):1.00000050002909E-6,'JF924018__NP_NP-Delta_NP-Delta-2_NP-Delta-2.3_NP-Delta-2.3.1_NP-Delta-2.3.1.1_NP-Delta-2.3.1.1_OTU17_2_#_208_#_591_#_1_#_ID=609_2_partial=01_start_type=ATG_rbs_motif=None_rbs_spacer=None_gc_cont=0.458':0.02999943230916023):0.013737633020855426):1.00000050002909E-6,'JX537591__NP_NP-Delta_NP-Delta-2_NP-Delta-2.3_NP-Delta-2.3.2_NP-Delta-2.3.2.3_NP-Delta-2.3.2.3_OTU5_1_#_25_#_591_#_1_#_ID=910_1_partial=01_start_type=GTG_rbs_motif=ACT_rbs_spacer=11bp_gc_cont=0.455':0.027834122064809952):0.006694933362863671,((((('GQ499459__NP_NP-Delta_NP-Delta-2_NP-Delta-2.1_NP-Delta-2.1.2_NP-Delta-2.1.2_OTU3_2_#_208_#_591_#_1_#_ID=392_2_partial=01_start_type=ATG_rbs_motif=ACT_rbs_spacer=11bp_gc_cont=0.451':1.00000050002909E-6,(('JF924261__NP_NP-Delta_NP-Delta-2_NP-Delta-2.1_NP-Delta-2.1_OTU1_1_#_25_#_591_#_1_#_ID=642_1_partial=01_start_type=GTG_rbs_motif=ACT_rbs_spacer=11bp_gc_cont=0.462':0.020836059622230087,((((((((('KF178207__NP_NP-Theta_NP-Theta-2_NP-Theta-2.2_NP-Theta-2.2.1_NP-Theta-2.2.1_OTU3_1_#_1_#_591_#_1_#_ID=1035_1_partial=11_start_type=Edge_rbs_motif=None_rbs_spacer=None_gc_cont=0.428':1.00000050002909E-6,(('KF178108__NP_NP-Theta_NP-Theta-2_NP-Theta-2.2_NP-Theta-2.2.1_NP-Theta-2.2.1_OTU2_1_#_1_#_591_#_1_#_ID=1029_1_partial=11_start_type=Edge_rbs_motif=None_rbs_spacer=None_gc_cont=0.437':0.04176703711982884,'JF924607__NP_NP-Theta_NP-Theta-2_NP-Theta-2.2_NP-Theta-2.2.1_NP-Theta-2.2.1_OTU1_1_#_1_#_591_#_1_#_ID=661_1_partial=11_start_type=Edge_rbs_motif=None_rbs_spacer=None_gc_cont=0.428':0.013225394816136512):0.007136839937340389,('KF178200__NP_NP-Theta_NP-Theta-2_NP-Theta-2.2_NP-Theta-2.2.2_NP-Theta-2.2.2.1_NP-Theta-2.2.2.1_OTU7_2_#_214_#_591_#_1_#_ID=1034_2_partial=01_start_type=GTG_rbs_motif=None_rbs_spacer=None_gc_cont=0.450':0.020609545191667057,('KF178231__NP_NP-Theta_NP-Theta-2_NP-Theta-2.2_NP-Theta-2.2.2_NP-Theta-2.2.2.1_NP-Theta-2.2.2.1_OTU2_2_#_214_#_591_#_1_#_ID=1036_2_partial=01_start_type=GTG_rbs_motif=None_rbs_spacer=None_gc_cont=0.458':1.00000050002909E-6,(('KF178153__NP_NP-Theta_NP-Theta-2_NP-Theta-2.2_NP-Theta-2.2.2_NP-Theta-2.2.2.1_NP-Theta-2.2.2.1_OTU1_2_#_214_#_591_#_1_#_ID=1031_2_partial=01_start_type=GTG_rbs_motif=None_rbs_spacer=None_gc_cont=0.468':0.010059864510644499,'KF178078__NP_NP-Theta_NP-Theta-2_NP-Theta-2.2_NP-Theta-2.2.2_NP-Theta-2.2.2.1_NP-Theta-2.2.2.1_OTU4_2_#_214_#_591_#_1_#_ID=1027_2_partial=01_start_type=GTG_rbs_motif=None_rbs_spacer=None_gc_cont=0.455':1.00000050002909E-6):1.00000050002909E-6,'KF178188__NP_NP-Theta_NP-Theta-2_NP-Theta-2.2_NP-Theta-2.2.2_NP-Theta-2.2.2.1_NP-Theta-2.2.2.1_OTU6_2_#_214_#_591_#_1_#_ID=1033_2_partial=01_start_type=GTG_rbs_motif=None_rbs_spacer=None_gc_cont=0.452':1.00000050002909E-6):1.00000050002909E-6):0.020644803911446276):0.02034001730296638):1.00000050002909E-6):0.020399051269338532,'EU885624__NP_NP-Delta_NP-Delta-2_NP-Delta-2.2_NP-Delta-2.2.2_NP-Delta-2.2.2_OTU2_1_#_25_#_591_#_1_#_ID=251_1_partial=01_start_type=GTG_rbs_motif=ACT_rbs_spacer=14bp_gc_cont=0.446':1.00000050002909E-6):0.0170057090933091,(('JF924809__NP_NP-Theta_NP-Theta-2_NP-Theta-2.2_NP-Theta-2.2.2_NP-Theta-2.2.2.2_NP-Theta-2.2.2.2_OTU1_2_#_214_#_591_#_1_#_ID=685_2_partial=01_start_type=GTG_rbs_motif=None_rbs_spacer=None_gc_cont=0.437':0.010014921197338038,('JF924650__NP_NP-Theta_NP-Theta-2_NP-Theta-2.1_NP-Theta-2.1.2_NP-Theta-2.1.2_OTU5_2_#_214_#_591_#_1_#_ID=668_2_partial=01_start_type=GTG_rbs_motif=None_rbs_spacer=None_gc_cont=0.450':1.00000050002909E-6,('AB936823__NP_NP-Theta_NP-Theta-2_NP-Theta-2.2_NP-Theta-2.2.2_NP-Theta-2.2.2.1_NP-Theta-2.2.2.1_OTU3_2_#_214_#_591_#_1_#_ID=61_2_partial=01_start_type=GTG_rbs_motif=None_rbs_spacer=None_gc_cont=0.460':0.02054212570622018,'KF178164__NP_NP-Theta_NP-Theta-2_NP-Theta-2.1_NP-Theta-2.1.2_NP-Theta-2.1.2_OTU2_2_#_214_#_591_#_1_#_ID=1032_2_partial=01_start_type=GTG_rbs_motif=None_rbs_spacer=None_gc_cont=0.447':0.010225946618708051):0.010423502044649388):0.010150081100843793):1.00000050002909E-6,((('KF178128__NP_NP-Theta_NP-Theta-2_NP-Theta-2.2_NP-Theta-2.2.2_NP-Theta-2.2.2.1_NP-Theta-2.2.2.1_OTU5_2_#_313_#_591_#_1_#_ID=1030_2_partial=01_start_type=TTG_rbs_motif=CTG_rbs_spacer=13bp_gc_cont=0.452':0.013228106997059038,(((('KF178070__NP_NP-Theta_NP-Theta-2_NP-Theta-2.2_NP-Theta-2.2.2_NP-Theta-2.2.2.1_NP-Theta-2.2.2.1_OTU9_2_#_214_#_591_#_1_#_ID=1026_2_partial=01_start_type=GTG_rbs_motif=None_rbs_spacer=None_gc_cont=0.455':0.010098740935206811,'KF178050__NP_NP-Theta_NP-Theta-2_NP-Theta-2.2_NP-Theta-2.2.2_NP-Theta-2.2.2.1_NP-Theta-2.2.2.1_OTU10_2_#_214_#_591_#_1_#_ID=1023_2_partial=01_start_type=GTG_rbs_motif=None_rbs_spacer=None_gc_cont=0.447':1.00000050002909E-6):1.00000050002909E-6,'KF178084__NP_NP-Theta_NP-Theta-2_NP-Theta-2.2_NP-Theta-2.2.2_NP-Theta-2.2.2.1_NP-Theta-2.2.2.1_OTU8_2_#_214_#_591_#_1_#_ID=1028_2_partial=01_start_type=GTG_rbs_motif=None_rbs_spacer=None_gc_cont=0.460':0.010094247887161225):0.02031433135931798,'AB827250__NP_NP-Theta_NP-Theta-2_NP-Theta-2.1_NP-Theta-2.1.2_NP-Theta-2.1.2_OTU3_2_#_214_#_591_#_1_#_ID=50_2_partial=01_start_type=GTG_rbs_motif=None_rbs_spacer=None_gc_cont=0.447':0.03122225971621762):0.010310068747745637,'AB827257__NP_NP-Theta_NP-Theta-2_NP-Theta-2.2_NP-Theta-2.2_OTU1_2_#_214_#_591_#_1_#_ID=51_2_partial=01_start_type=GTG_rbs_motif=None_rbs_spacer=None_gc_cont=0.460':1.00000050002909E-6):0.009992489485265536):8.964669837723117E-5,('JF924670__NP_NP-Theta_NP-Theta-2_NP-Theta-2.2_NP-Theta-2.2.2_NP-Theta-2.2.2.2_NP-Theta-2.2.2.2_OTU3_2_#_214_#_591_#_1_#_ID=669_2_partial=01_start_type=GTG_rbs_motif=None_rbs_spacer=None_gc_cont=0.439':1.00000050002909E-6,'JF924641__NP_NP-Theta_NP-Theta-2_NP-Theta-2.1_NP-Theta-2.1.2_NP-Theta-2.1.2_OTU4_2_#_214_#_591_#_1_#_ID=666_2_partial=01_start_type=GTG_rbs_motif=None_rbs_spacer=None_gc_cont=0.442':0.010043094879655186):1.00000050002909E-6):0.010016139671006985,'JF924629__NP_NP-Theta_NP-Theta-2_NP-Theta-2.2_NP-Theta-2.2.2_NP-Theta-2.2.2.2_NP-Theta-2.2.2.2_OTU2_2_#_214_#_591_#_1_#_ID=665_2_partial=01_start_type=GTG_rbs_motif=None_rbs_spacer=None_gc_cont=0.450':1.00000050002909E-6):0.010013816509926601):0.01006555714458323):1.00000050002909E-6,('JF924745__NP_NP-Theta_NP-Theta-2_NP-Theta-2.3_NP-Theta-2.3_OTU6_2_#_208_#_591_#_1_#_ID=676_2_partial=01_start_type=ATG_rbs_motif=ACT_rbs_spacer=11bp_gc_cont=0.456':1.00000050002909E-6,'JX311802__NP_NP-Theta_NP-Theta-2_NP-Theta-2_OTU1_2_#_208_#_591_#_1_#_ID=878_2_partial=01_start_type=ATG_rbs_motif=ACT_rbs_spacer=11bp_gc_cont=0.443':0.030779767496454):1.00000050002909E-6):0.01692148480018601,'JX537606__NP_NP-Delta_NP-Delta-2_NP-Delta-2.3_NP-Delta-2.3.1_NP-Delta-2.3.1.1_NP-Delta-2.3.1.1_OTU5_2_#_208_#_591_#_1_#_ID=915_2_partial=01_start_type=ATG_rbs_motif=ACT_rbs_spacer=11bp_gc_cont=0.443':0.009862317347080929):1.00000050002909E-6,('KF178061__NP_NP-Delta_NP-Delta-2_NP-Delta-2.2_NP-Delta-2.2.1_NP-Delta-2.2.1_OTU5_2_#_214_#_591_#_1_#_ID=1025_2_partial=01_start_type=GTG_rbs_motif=None_rbs_spacer=None_gc_cont=0.452':0.030145792604087503,'EU885603__NP_NP-Delta_NP-Delta-2_NP-Delta-2.2_NP-Delta-2.2.1_NP-Delta-2.2.1_OTU4_1_#_25_#_591_#_1_#_ID=247_1_partial=01_start_type=GTG_rbs_motif=ACT_rbs_spacer=11bp_gc_cont=0.436':1.00000050002909E-6):0.027786350091442508):0.013560486314923266,(('JF924027__NP_NP-Delta_NP-Delta-2_NP-Delta-2.2_NP-Delta-2.2.2_NP-Delta-2.2.2_OTU4_1_#_25_#_591_#_1_#_ID=611_1_partial=01_start_type=GTG_rbs_motif=ACT_rbs_spacer=11bp_gc_cont=0.448':0.02822682094265796,'HQ888920__NP_NP-Delta_NP-Delta-2_NP-Delta-2.2_NP-Delta-2.2.1_NP-Delta-2.2.1_OTU2_2_#_208_#_591_#_1_#_ID=531_2_partial=01_start_type=ATG_rbs_motif=ACT_rbs_spacer=11bp_gc_cont=0.458':1.00000050002909E-6):1.00000050002909E-6,'JX537611__NP_NP-Delta_NP-Delta-2_NP-Delta-2.2_NP-Delta-2.2.1_NP-Delta-2.2.1_OTU1_2_#_208_#_591_#_1_#_ID=916_2_partial=01_start_type=ATG_rbs_motif=ACT_rbs_spacer=11bp_gc_cont=0.453':1.00000050002909E-6):1.00000050002909E-6):0.006706554342607424,'GQ499470__NP_NP-Delta_NP-Delta-2_NP-Delta-2.1_NP-Delta-2.1.2_NP-Delta-2.1.2_OTU2_2_#_208_#_591_#_1_#_ID=393_2_partial=01_start_type=ATG_rbs_motif=ACT_rbs_spacer=11bp_gc_cont=0.456':1.00000050002909E-6):0.006735900273083473,'JF924241__NP_NP-Delta_NP-Delta-2_NP-Delta-2.1_NP-Delta-2.1.2_NP-Delta-2.1.2_OTU6_2_#_208_#_591_#_1_#_ID=638_2_partial=01_start_type=ATG_rbs_motif=ACT_rbs_spacer=11bp_gc_cont=0.471':1.00000050002909E-6):1.00000050002909E-6):0.010050958504210507,(('JQ319445__NP_NP-Delta_NP-Delta-2_NP-Delta-2.1_NP-Delta-2.1.2_NP-Delta-2.1.2_OTU8_2_#_214_#_591_#_1_#_ID=797_2_partial=01_start_type=GTG_rbs_motif=ACT_rbs_spacer=10bp_gc_cont=0.429':1.00000050002909E-6,(('EU025186__NP_NP-Delta_NP-Delta-2_NP-Delta-2.3_NP-Delta-2.3.2_NP-Delta-2.3.2.3_NP-Delta-2.3.2.3_OTU1_2_#_214_#_591_#_1_#_ID=134_2_partial=01_start_type=GTG_rbs_motif=None_rbs_spacer=None_gc_cont=0.479':1.00000050002909E-6,'JX537531__NP_NP-Delta_NP-Delta-2_NP-Delta-2.3_NP-Delta-2.3.2_NP-Delta-2.3.2.3_NP-Delta-2.3.2.3_OTU2_2_#_214_#_591_#_1_#_ID=906_2_partial=01_start_type=GTG_rbs_motif=None_rbs_spacer=None_gc_cont=0.481':0.010000457847961497):0.020126077532179338,'JF905757__NP_NP-Eta_NP-Eta-1_NP-Eta-1.1_NP-Eta-1.1.1_NP-Eta-1.1.1.3_NP-Eta-1.1.1.3_OTU3_2_#_214_#_591_#_1_#_ID=602_2_partial=01_start_type=GTG_rbs_motif=None_rbs_spacer=None_gc_cont=0.450':0.02037102180588908):1.00000050002909E-6):1.00000050002909E-6,('FJ227777__NP_NP-Delta_NP-Delta-2_NP-Delta-2.1_NP-Delta-2.1.2_NP-Delta-2.1.2_OTU7_2_#_214_#_591_#_1_#_ID=294_2_partial=01_start_type=GTG_rbs_motif=None_rbs_spacer=None_gc_cont=0.421':0.029803115933869213,'JX283909__NP_NP-Delta_NP-Delta-2_NP-Delta-2.1_NP-Delta-2.1.2_NP-Delta-2.1.2_OTU1_2_#_214_#_591_#_1_#_ID=866_2_partial=01_start_type=GTG_rbs_motif=None_rbs_spacer=None_gc_cont=0.444':1.00000050002909E-6):0.00992293337318728):0.009937708936510397):1.00000050002909E-6):1.00000050002909E-6,'EU099948__NP_NP-Delta_NP-Delta-2_NP-Delta-2.1_NP-Delta-2.1.2_NP-Delta-2.1.2_OTU4_2_#_208_#_591_#_1_#_ID=144_2_partial=01_start_type=ATG_rbs_motif=ACT_rbs_spacer=11bp_gc_cont=0.438':0.009827793205593785):1.00000050002909E-6,'GU208184__NP_NP-Delta_NP-Delta-2_NP-Delta-2.1_NP-Delta-2.1.2_NP-Delta-2.1.2_OTU5_2_#_208_#_591_#_1_#_ID=425_2_partial=01_start_type=ATG_rbs_motif=ACT_rbs_spacer=11bp_gc_cont=0.456':1.00000050002909E-6):0.00998565876091679,('JF924230__NP_NP-Delta_NP-Delta-2_NP-Delta-2.1_NP-Delta-2.1.1_NP-Delta-2.1.1_OTU5_2_#_208_#_591_#_1_#_ID=637_2_partial=01_start_type=ATG_rbs_motif=ACT_rbs_spacer=11bp_gc_cont=0.438':1.00000050002909E-6,(('JQ345774__NP_NP-Delta_NP-Delta-2_NP-Delta-2.1_NP-Delta-2.1.1_NP-Delta-2.1.1_OTU8_2_#_208_#_591_#_1_#_ID=809_2_partial=01_start_type=ATG_rbs_motif=ACT_rbs_spacer=11bp_gc_cont=0.464':1.00000050002909E-6,('JF924250__NP_NP-Delta_NP-Delta-2_NP-Delta-2.1_NP-Delta-2.1.1_NP-Delta-2.1.1_OTU2_2_#_208_#_591_#_1_#_ID=640_2_partial=01_start_type=ATG_rbs_motif=ACT_rbs_spacer=11bp_gc_cont=0.458':1.00000050002909E-6,('JN934399__NP_NP-Delta_NP-Delta-2_NP-Delta-2.1_NP-Delta-2.1.1_NP-Delta-2.1.1_OTU7_2_#_208_#_591_#_1_#_ID=775_2_partial=01_start_type=ATG_rbs_motif=ACT_rbs_spacer=11bp_gc_cont=0.458':0.02981578967781159,('JF935498__NP_NP-Delta_NP-Delta-2_NP-Delta-2.1_NP-Delta-2.1.1_NP-Delta-2.1.1_OTU6_2_#_208_#_591_#_1_#_ID=691_2_partial=01_start_type=ATG_rbs_motif=ACT_rbs_spacer=11bp_gc_cont=0.453':1.00000050002909E-6,'JF715723__NP_NP-Delta_NP-Delta-2_NP-Delta-2.1_NP-Delta-2.1.1_NP-Delta-2.1.1_OTU4_1_#_1_#_591_#_1_#_ID=565_1_partial=11_start_type=Edge_rbs_motif=None_rbs_spacer=None_gc_cont=0.430':0.03352408677834431):1.00000050002909E-6):1.00000050002909E-6):1.00000050002909E-6):1.00000050002909E-6,'AACY747844__NP_NP-Delta_NP-Delta-2_NP-Delta-2.1_NP-Delta-2.1.1_NP-Delta-2.1.1_OTU3_2_#_208_#_591_#_1_#_ID=2_2_partial=01_start_type=ATG_rbs_motif=ACT_rbs_spacer=11bp_gc_cont=0.451':1.00000050002909E-6):1.00000050002909E-6):1.00000050002909E-6):1.00000050002909E-6,'JQ864787__NP_NP-Delta_NP-Delta-2_NP-Delta-2.1_NP-Delta-2.1.1_NP-Delta-2.1.1_OTU1_1_#_25_#_591_#_1_#_ID=850_1_partial=01_start_type=GTG_rbs_motif=ACT_rbs_spacer=11bp_gc_cont=0.448':1.00000050002909E-6):0.006596742945150143):1.00000050002909E-6,(('DQ148759__NP_NP-Epsilon_NP-Epsilon-2_NP-Epsilon-2.2_NP-Epsilon-2.2_OTU10_2_#_208_#_591_#_1_#_ID=82_2_partial=01_start_type=ATG_rbs_motif=ACT_rbs_spacer=11bp_gc_cont=0.453':1.00000050002909E-6,('JX305919__NP_NP-Gamma_NP-Gamma-2_NP-Gamma-2.2_NP-Gamma-2.2.5_NP-Gamma-2.2.5.1_NP-Gamma-2.2.5.1_OTU1_2_#_208_#_591_#_1_#_ID=872_2_partial=01_start_type=ATG_rbs_motif=None_rbs_spacer=None_gc_cont=0.404':0.041153831777402755,'DQ148805__NP_NP-Theta_NP-Theta-2_NP-Theta-2.3_NP-Theta-2.3_OTU11_2_#_208_#_591_#_1_#_ID=90_2_partial=01_start_type=ATG_rbs_motif=ACT_rbs_spacer=11bp_gc_cont=0.451':0.01005447361245389):1.00000050002909E-6):1.00000050002909E-6,((('GU811301__NP_NP-Theta_NP-Theta-2_NP-Theta-2.Incertae_sedis_NP-Theta-2.Incertae_sedis_OTU1_2_#_208_#_591_#_1_#_ID=450_2_partial=01_start_type=ATG_rbs_motif=None_rbs_spacer=None_gc_cont=0.443':1.00000050002909E-6,'JF924061__NP_NP-Theta_NP-Theta-2_NP-Theta-2.3_NP-Theta-2.3_OTU1_2_#_208_#_591_#_1_#_ID=621_2_partial=01_start_type=ATG_rbs_motif=None_rbs_spacer=None_gc_cont=0.456':1.00000050002909E-6):1.00000050002909E-6,'GU811360__NP_NP-Epsilon_NP-Epsilon-Incertae_sedis_NP-Epsilon-Incertae_sedis_OTU2_2_#_202_#_591_#_1_#_ID=454_2_partial=01_start_type=TTG_rbs_motif=None_rbs_spacer=None_gc_cont=0.459':0.019985321849657792):1.00000050002909E-6,'GU811346__NP_NP-Epsilon_NP-Epsilon-Incertae_sedis_NP-Epsilon-Incertae_sedis_OTU1_1_#_25_#_591_#_1_#_ID=453_1_partial=01_start_type=GTG_rbs_motif=ACT_rbs_spacer=11bp_gc_cont=0.446':0.006927602000759073):0.006928399583048297):0.013893815134901892):1.00000050002909E-6):0.02000325933363437):1.00000050002909E-6):1.00000050002909E-6,(('KJ152872__NP_NP-Eta_NP-Eta-1_NP-Eta-1.2_NP-Eta-1.2.2_NP-Eta-1.2.2.Incertae_sedis.1_NP-Eta-1.2.2.Incertae_sedis.1_OTU2_1_#_25_#_591_#_1_#_ID=1118_1_partial=01_start_type=GTG_rbs_motif=ACT_rbs_spacer=11bp_gc_cont=0.466':0.049532373931764156,(((((((('JF715784__NP_NP-Zeta_NP-Zeta-2_NP-Zeta-2_OTU3_1_#_208_#_591_#_1_#_ID=572_1_partial=01_start_type=ATG_rbs_motif=ACT_rbs_spacer=11bp_gc_cont=0.461':0.010160682877158026,('JF715908__NP_NP-Zeta_NP-Zeta-2_NP-Zeta-2_OTU4_1_#_25_#_591_#_1_#_ID=578_1_partial=01_start_type=GTG_rbs_motif=ACT_rbs_spacer=11bp_gc_cont=0.444':1.00000050002909E-6,'JF715715__NP_NP-Zeta_NP-Zeta-2_NP-Zeta-2_OTU1_1_#_25_#_591_#_1_#_ID=563_1_partial=01_start_type=GTG_rbs_motif=ACT_rbs_spacer=14bp_gc_cont=0.453':0.0069572960339021874):1.00000050002909E-6):0.006963051626614495,'JF715822__NP_NP-Zeta_NP-Zeta-2_NP-Zeta-2_OTU5_1_#_25_#_591_#_1_#_ID=573_1_partial=01_start_type=GTG_rbs_motif=ACT_rbs_spacer=11bp_gc_cont=0.451':1.00000050002909E-6):0.006880387557087715,('JF715755__NP_NP-Zeta_NP-Zeta-2_NP-Zeta-2_OTU2_2_#_208_#_591_#_1_#_ID=569_2_partial=01_start_type=ATG_rbs_motif=ACT_rbs_spacer=11bp_gc_cont=0.456':0.010146544321371116,'KJ526753__NP_NP-Zeta_NP-Zeta-2_NP-Zeta-2_OTU7_1_#_25_#_591_#_1_#_ID=1153_1_partial=01_start_type=GTG_rbs_motif=ACT_rbs_spacer=14bp_gc_cont=0.444':0.013822538900777014):3.0164588000803266E-4):0.007051484885782803,'JN177518__NP_NP-Zeta_NP-Zeta-2_NP-Zeta-2_OTU6_1_#_208_#_591_#_1_#_ID=695_1_partial=01_start_type=ATG_rbs_motif=ACT_rbs_spacer=11bp_gc_cont=0.479':1.00000050002909E-6):0.007037295906250378,((((('HM443629__NP_NP-Eta_NP-Eta-1_NP-Eta-1.1_NP-Eta-1.1.1_NP-Eta-1.1.1.2_NP-Eta-1.1.1.2_OTU4_2_#_208_#_591_#_1_#_ID=483_2_partial=01_start_type=ATG_rbs_motif=ACT_rbs_spacer=11bp_gc_cont=0.464':1.00000050002909E-6,'JN183521__NP_NP-Eta_NP-Eta-1_NP-Eta-1.1_NP-Eta-1.1.1_NP-Eta-1.1.1.2_NP-Eta-1.1.1.2_OTU2_2_#_208_#_591_#_1_#_ID=742_2_partial=01_start_type=ATG_rbs_motif=ACT_rbs_spacer=11bp_gc_cont=0.458':1.00000050002909E-6):1.00000050002909E-6,(('DQ148702__NP_NP-Zeta_NP-Zeta-1_NP-Zeta-1_OTU1_2_#_214_#_591_#_1_#_ID=80_2_partial=01_start_type=GTG_rbs_motif=None_rbs_spacer=None_gc_cont=0.431':0.010737789014453903,('JN934422__NP_NP-Zeta_NP-Zeta-1_NP-Zeta-1_OTU4_2_#_208_#_591_#_1_#_ID=780_2_partial=01_start_type=ATG_rbs_motif=None_rbs_spacer=None_gc_cont=0.424':1.00000050002909E-6,('JF924612__NP_NP-Zeta_NP-Zeta-1_NP-Zeta-1_OTU5_2_#_283_#_591_#_1_#_ID=662_2_partial=01_start_type=GTG_rbs_motif=ACT_rbs_spacer=3bp_gc_cont=0.430':0.011492401414263895,('JX537757__NP_NP-Zeta_NP-Zeta-1_NP-Zeta-1_OTU2_2_#_289_#_591_#_1_#_ID=928_2_partial=01_start_type=TTG_rbs_motif=ACT_rbs_spacer=9bp_gc_cont=0.429':1.00000050002909E-6,'JF924616__NP_NP-Zeta_NP-Zeta-1_NP-Zeta-1_OTU3_2_#_289_#_591_#_1_#_ID=663_2_partial=01_start_type=TTG_rbs_motif=ACT_rbs_spacer=9bp_gc_cont=0.449':1.00000050002909E-6):0.012817551938427048):0.001243175146070788):0.020763665049436338):0.031960194781321005,'JF923948__NP_NP-Zeta_NP-Zeta-1_NP-Zeta-1_OTU6_1_#_25_#_591_#_1_#_ID=603_1_partial=01_start_type=GTG_rbs_motif=ACT_rbs_spacer=14bp_gc_cont=0.432':0.05045632064012685):1.00000050002909E-6):1.00000050002909E-6,((('KC758327__NP_NP-Eta_NP-Eta-1_NP-Eta-1.1_NP-Eta-1.1.1_NP-Eta-1.1.1.2_NP-Eta-1.1.1.2_OTU7_2_#_208_#_591_#_1_#_ID=983_2_partial=01_start_type=ATG_rbs_motif=ACT_rbs_spacer=11bp_gc_cont=0.458':0.010268234796875862,'JN183462__NP_NP-Eta_NP-Eta-1_NP-Eta-1.1_NP-Eta-1.1.1_NP-Eta-1.1.1.2_NP-Eta-1.1.1.2_OTU6_2_#_208_#_591_#_1_#_ID=740_2_partial=01_start_type=ATG_rbs_motif=ACT_rbs_spacer=11bp_gc_cont=0.453':1.00000050002909E-6):1.00000050002909E-6,('JX537498__NP_NP-Zeta_NP-Zeta_OTU1_2_#_208_#_591_#_1_#_ID=902_2_partial=01_start_type=ATG_rbs_motif=ACT_rbs_spacer=11bp_gc_cont=0.422':1.00000050002909E-6,(('JX537592__NP_NP-Zeta_NP-Zeta-Incertae_sedis.1_NP-Zeta-Incertae_sedis.1_OTU2_2_#_208_#_591_#_1_#_ID=911_2_partial=01_start_type=ATG_rbs_motif=ACT_rbs_spacer=15bp_gc_cont=0.456':0.03125184095621145,'JF924720__NP_NP-Zeta_NP-Zeta-Incertae_sedis.1_NP-Zeta-Incertae_sedis.1_OTU1_1_#_1_#_591_#_1_#_ID=674_1_partial=11_start_type=Edge_rbs_motif=None_rbs_spacer=None_gc_cont=0.435':0.017518013792178544):0.01740667515548424,'JF924292__NP_NP-Zeta_NP-Zeta-Incertae_sedis.2_NP-Zeta-Incertae_sedis.2_OTU1_1_#_1_#_591_#_1_#_ID=649_1_partial=11_start_type=Edge_rbs_motif=None_rbs_spacer=None_gc_cont=0.426':0.049724178163450254):1.00000050002909E-6):0.00950137422569588):0.009359402288153622,'JN183542__NP_NP-Eta_NP-Eta-1_NP-Eta-1.1_NP-Eta-1.1.1_NP-Eta-1.1.1.2_NP-Eta-1.1.1.2_OTU3_2_#_208_#_591_#_1_#_ID=746_2_partial=01_start_type=ATG_rbs_motif=ACT_rbs_spacer=11bp_gc_cont=0.451':1.00000050002909E-6):0.009372336172900855):0.006877362451829952,(((((('KJ509737__NP_NP-Gamma_NP-Gamma-2_NP-Gamma-2.2_NP-Gamma-2.2.2_NP-Gamma-2.2.2.2_NP-Gamma-2.2.2.2.2_NP-Gamma-2.2.2.2.2_OTU1_2_#_208_#_591_#_1_#_ID=1136_2_partial=01_start_type=ATG_rbs_motif=ACT_rbs_spacer=11bp_gc_cont=0.432':0.02764938257138835,('GU988844__NP_NP-Gamma_NP-Gamma-2_NP-Gamma-2.2_NP-Gamma-2.2.2_NP-Gamma-2.2.2_OTU1_2_#_208_#_591_#_1_#_ID=464_2_partial=01_start_type=ATG_rbs_motif=None_rbs_spacer=None_gc_cont=0.435':0.017285538220665017,'JF924696__NP_NP-Beta_NP-Beta_OTU9_2_#_208_#_591_#_1_#_ID=671_2_partial=01_start_type=ATG_rbs_motif=ACT_rbs_spacer=11bp_gc_cont=0.443':0.013755238925573062):0.010325649571265022):0.013745522486119235,'EU239043__NP_NP-Epsilon_NP-Epsilon-2_NP-Epsilon-2.2_NP-Epsilon-2.2_OTU8_2_#_208_#_591_#_1_#_ID=156_2_partial=01_start_type=ATG_rbs_motif=ACT_rbs_spacer=4bp_gc_cont=0.451':1.00000050002909E-6):0.010256978549186961,((('GU811274__NP_NP-Gamma_NP-Gamma-2_NP-Gamma-2.1_NP-Gamma-2.1.3_NP-Gamma-2.1.3_OTU2_1_#_208_#_591_#_1_#_ID=445_1_partial=01_start_type=ATG_rbs_motif=ACT_rbs_spacer=11bp_gc_cont=0.432':1.00000050002909E-6,('JN662453__NP_NP-Gamma_NP-Gamma-2_NP-Gamma-2.1_NP-Gamma-2.1.3_NP-Gamma-2.1.3.1_NP-Gamma-2.1.3.1_OTU10_2_#_208_#_591_#_1_#_ID=766_2_partial=01_start_type=ATG_rbs_motif=ACT_rbs_spacer=11bp_gc_cont=0.453':0.010162173007960705,('AB592000__NP_NP-Gamma_NP-Gamma-2_NP-Gamma-2.1_NP-Gamma-2.1.3_NP-Gamma-2.1.3.1_NP-Gamma-2.1.3.1_OTU1_2_#_208_#_591_#_1_#_ID=28_2_partial=01_start_type=ATG_rbs_motif=ACT_rbs_spacer=11bp_gc_cont=0.435':1.00000050002909E-6,('AB592100__NP_NP-Gamma_NP-Gamma-2_NP-Gamma-2.1_NP-Gamma-2.1.3_NP-Gamma-2.1.3.1_NP-Gamma-2.1.3.1_OTU6_2_#_208_#_591_#_1_#_ID=30_2_partial=01_start_type=ATG_rbs_motif=ACT_rbs_spacer=11bp_gc_cont=0.440':1.00000050002909E-6,('KF362927__NP_NP-Gamma_NP-Gamma-2_NP-Gamma-2.1_NP-Gamma-2.1.3_NP-Gamma-2.1.3.1_NP-Gamma-2.1.3.1_OTU2_2_#_208_#_591_#_1_#_ID=1046_2_partial=01_start_type=ATG_rbs_motif=ACT_rbs_spacer=11bp_gc_cont=0.424':1.00000050002909E-6,('AACY095819__NP_NP-Gamma_NP-Gamma-2_NP-Gamma-2.1_NP-Gamma-2.1.3_NP-Gamma-2.1.3.1_NP-Gamma-2.1.3.1_OTU3_2_#_208_#_591_#_1_#_ID=1_2_partial=01_start_type=ATG_rbs_motif=ACT_rbs_spacer=11bp_gc_cont=0.427':1.00000050002909E-6,((('JF272692__NP_NP-Gamma_NP-Gamma-2_NP-Gamma-2.1_NP-Gamma-2.1.3_NP-Gamma-2.1.3.1_NP-Gamma-2.1.3.1_OTU4_2_#_208_#_591_#_1_#_ID=537_2_partial=01_start_type=ATG_rbs_motif=ACT_rbs_spacer=11bp_gc_cont=0.430':1.00000050002909E-6,'KC293197__NP_NP-Gamma_NP-Gamma-2_NP-Gamma-2.1_NP-Gamma-2.1.3_NP-Gamma-2.1.3.2_NP-Gamma-2.1.3.2.1_NP-Gamma-2.1.3.2.1_OTU1_2_#_208_#_591_#_1_#_ID=952_2_partial=01_start_type=ATG_rbs_motif=ACT_rbs_spacer=11bp_gc_cont=0.419':0.010259933148399125):1.00000050002909E-6,(((((('JF715911__NP_NP-Gamma_NP-Gamma-2_NP-Gamma-2.1_NP-Gamma-2.1.3_NP-Gamma-2.1.3.2_NP-Gamma-2.1.3.2.3_NP-Gamma-2.1.3.2.3.1_NP-Gamma-2.1.3.2.3.1_OTU7_1_#_25_#_591_#_1_#_ID=579_1_partial=01_start_type=GTG_rbs_motif=ACT_rbs_spacer=11bp_gc_cont=0.439':1.00000050002909E-6,'AB373358__NP_NP-Gamma_NP-Gamma-2_NP-Gamma-2.1_NP-Gamma-2.1.3_NP-Gamma-2.1.3.2_NP-Gamma-2.1.3.2.3_NP-Gamma-2.1.3.2.3.1_NP-Gamma-2.1.3.2.3.1_OTU5_2_#_208_#_591_#_1_#_ID=14_2_partial=01_start_type=ATG_rbs_motif=ACT_rbs_spacer=11bp_gc_cont=0.451':1.00000050002909E-6):1.00000050002909E-6,'EU925261__NP_NP-Gamma_NP-Gamma-2_NP-Gamma-2.1_NP-Gamma-2.1.3_NP-Gamma-2.1.3.2_NP-Gamma-2.1.3.2.3_NP-Gamma-2.1.3.2.3.2_NP-Gamma-2.1.3.2.3.2_OTU1_2_#_208_#_591_#_1_#_ID=281_2_partial=01_start_type=ATG_rbs_motif=ACT_rbs_spacer=11bp_gc_cont=0.435':1.00000050002909E-6):1.00000050002909E-6,'GU811277__NP_NP-Gamma_NP-Gamma-2_NP-Gamma-2.1_NP-Gamma-2.1.3_NP-Gamma-2.1.3.2_NP-Gamma-2.1.3.2.3_NP-Gamma-2.1.3.2.3.1_NP-Gamma-2.1.3.2.3.1_OTU6_2_#_208_#_591_#_1_#_ID=446_2_partial=01_start_type=ATG_rbs_motif=ACT_rbs_spacer=11bp_gc_cont=0.443':1.00000050002909E-6):1.00000050002909E-6,'AB645445__NP_NP-Gamma_NP-Gamma-2_NP-Gamma-2.1_NP-Gamma-2.1.3_NP-Gamma-2.1.3.2_NP-Gamma-2.1.3.2.3_NP-Gamma-2.1.3.2.3.Incertae_sedis.2_NP-Gamma-2.1.3.2.3.Incertae_sedis.2_OTU1_2_#_208_#_591_#_1_#_ID=39_2_partial=01_start_type=ATG_rbs_motif=ACT_rbs_spac':0.010129653473695684):0.014627905661444418,('AB373240__NP_NP-Gamma_NP-Gamma-2_NP-Gamma-2.1_NP-Gamma-2.1.3_NP-Gamma-2.1.3.2_NP-Gamma-2.1.3.2.3_NP-Gamma-2.1.3.2.3.1_NP-Gamma-2.1.3.2.3.1_OTU2_2_#_208_#_591_#_1_#_ID=9_2_partial=01_start_type=ATG_rbs_motif=ACT_rbs_spacer=11bp_gc_cont=0.448':0.010128390810768302,'GU811338__NP_NP-Gamma_NP-Gamma-2_NP-Gamma-2.1_NP-Gamma-2.1.3_NP-Gamma-2.1.3.2_NP-Gamma-2.1.3.2.3_NP-Gamma-2.1.3.2.3.1_NP-Gamma-2.1.3.2.3.1_OTU4_2_#_208_#_591_#_1_#_ID=452_2_partial=01_start_type=ATG_rbs_motif=ACT_rbs_spacer=11bp_gc_cont=0.438':1.00000050002909E-6):0.010206807662060351):1.00000050002909E-6,'JF715892__NP_NP-Gamma_NP-Gamma-2_NP-Gamma-2.1_NP-Gamma-2.1.3_NP-Gamma-2.1.3.2_NP-Gamma-2.1.3.2_OTU14_2_#_208_#_591_#_1_#_ID=576_2_partial=01_start_type=ATG_rbs_motif=ACT_rbs_spacer=11bp_gc_cont=0.430':1.00000050002909E-6):0.014812847513129725):0.014713295793501125,'JN177532__NP_NP-Gamma_NP-Gamma-2_NP-Gamma-2.1_NP-Gamma-2.1_OTU6_2_#_208_#_591_#_1_#_ID=698_2_partial=01_start_type=ATG_rbs_motif=ACT_rbs_spacer=11bp_gc_cont=0.456':0.010143069819735876):1.00000050002909E-6):1.00000050002909E-6):1.00000050002909E-6):1.00000050002909E-6):1.00000050002909E-6):1.00000050002909E-6):1.00000050002909E-6,'JX305913__NP_NP-Gamma_NP-Gamma-2_NP-Gamma-2.1_NP-Gamma-2.1.3_NP-Gamma-2.1.3_OTU4_2_#_208_#_591_#_1_#_ID=870_2_partial=01_start_type=ATG_rbs_motif=ACT_rbs_spacer=11bp_gc_cont=0.443':0.010144309936955793):1.00000050002909E-6,'GU386336__NP_NP-Gamma_NP-Gamma-2_NP-Gamma-2.1_NP-Gamma-2.1.3_NP-Gamma-2.1.3.1_NP-Gamma-2.1.3.1_OTU7_2_#_208_#_591_#_1_#_ID=443_2_partial=01_start_type=ATG_rbs_motif=None_rbs_spacer=None_gc_cont=0.432':0.020377001158954827):0.014503519462983382):1.00000050002909E-6,'JF802776__NP_NP-Gamma_NP-Gamma-2_NP-Gamma-2.1_NP-Gamma-2.1.3_NP-Gamma-2.1.3.1_NP-Gamma-2.1.3.1_OTU9_2_#_208_#_591_#_1_#_ID=599_2_partial=01_start_type=ATG_rbs_motif=None_rbs_spacer=None_gc_cont=0.479':1.00000050002909E-6):1.00000050002909E-6,'JF802777__NP_NP-Gamma_NP-Gamma-2_NP-Gamma-2.1_NP-Gamma-2.1.3_NP-Gamma-2.1.3.1_NP-Gamma-2.1.3.1_OTU5_2_#_208_#_591_#_1_#_ID=600_2_partial=01_start_type=ATG_rbs_motif=ACT_rbs_spacer=11bp_gc_cont=0.432':0.02043893938664198):1.00000050002909E-6,('JQ345836__NP_NP-Beta_NP-Beta_OTU10_2_#_208_#_591_#_1_#_ID=811_2_partial=01_start_type=ATG_rbs_motif=ACT_rbs_spacer=11bp_gc_cont=0.456':0.010130572853453345,'JF924049__NP_NP-Gamma_NP-Gamma-1_NP-Gamma-1_OTU2_2_#_208_#_591_#_1_#_ID=619_2_partial=01_start_type=ATG_rbs_motif=None_rbs_spacer=None_gc_cont=0.443':1.00000050002909E-6):0.020334954129086938):1.00000050002909E-6):0.007345503958079477,('LK056081__NP_NP-Zeta_NP-Zeta_OTU2_2_#_208_#_591_#_1_#_ID=1205_2_partial=01_start_type=ATG_rbs_motif=ACT_rbs_spacer=11bp_gc_cont=0.435':0.010123750949101569,('GU181582__NP_NP-Epsilon_NP-Epsilon-2_NP-Epsilon-2.1_NP-Epsilon-2.1_OTU3_1_#_1_#_591_#_1_#_ID=422_1_partial=11_start_type=Edge_rbs_motif=None_rbs_spacer=None_gc_cont=0.457':0.013457036102578732,(((('FJ799203__NP_NP-Epsilon_NP-Epsilon-2_NP-Epsilon-2.2_NP-Epsilon-2.2_OTU6_2_#_208_#_591_#_1_#_ID=328_2_partial=01_start_type=ATG_rbs_motif=ACT_rbs_spacer=4bp_gc_cont=0.451':0.052144607039465676,('AB828780__NP_NP-Epsilon_NP-Epsilon-2_NP-Epsilon-2.2_NP-Epsilon-2.2_OTU4_1_#_208_#_591_#_1_#_ID=52_1_partial=01_start_type=ATG_rbs_motif=ACT_rbs_spacer=4bp_gc_cont=0.443':1.00000050002909E-6,('GU360812__NP_NP-Epsilon_NP-Epsilon-2_NP-Epsilon-2.2_NP-Epsilon-2.2_OTU3_2_#_208_#_591_#_1_#_ID=436_2_partial=01_start_type=ATG_rbs_motif=None_rbs_spacer=None_gc_cont=0.453':0.010145226236870522,('GU363960__NP_NP-Epsilon_NP-Epsilon-2_NP-Epsilon-2.2_NP-Epsilon-2.2_OTU1_2_#_208_#_591_#_1_#_ID=439_2_partial=01_start_type=ATG_rbs_motif=ACT_rbs_spacer=4bp_gc_cont=0.477':0.03055983592713292,('JF802775__NP_NP-Epsilon_NP-Epsilon-2_NP-Epsilon-2.2_NP-Epsilon-2.2_OTU9_2_#_208_#_591_#_1_#_ID=598_2_partial=01_start_type=ATG_rbs_motif=ACT_rbs_spacer=4bp_gc_cont=0.461':0.020354765021005364,('JX015230__NP_NP-Epsilon_NP-Epsilon-2_NP-Epsilon-2.2_NP-Epsilon-2.2_OTU7_2_#_208_#_591_#_1_#_ID=861_2_partial=01_start_type=ATG_rbs_motif=ACT_rbs_spacer=4bp_gc_cont=0.453':1.00000050002909E-6,('JQ864783__NP_NP-Delta_NP-Delta-2_NP-Delta-2.3_NP-Delta-2.3.1_NP-Delta-2.3.1_OTU1_2_#_208_#_591_#_1_#_ID=849_2_partial=01_start_type=ATG_rbs_motif=ACT_rbs_spacer=11bp_gc_cont=0.445':0.051971369215997654,'FJ615371__NP_NP-Epsilon_NP-Epsilon-2_NP-Epsilon-2.2_NP-Epsilon-2.2_OTU2_1_#_1_#_591_#_1_#_ID=323_1_partial=11_start_type=Edge_rbs_motif=None_rbs_spacer=None_gc_cont=0.437':0.01346360154678815):7.17263581789818E-5):1.00000050002909E-6):1.00000050002909E-6):1.00000050002909E-6):1.00000050002909E-6):1.00000050002909E-6):1.00000050002909E-6,'GU364164__NP_NP-Epsilon_NP-Epsilon-2_NP-Epsilon-2.2_NP-Epsilon-2.2_OTU5_1_#_1_#_591_#_1_#_ID=442_1_partial=11_start_type=Edge_rbs_motif=None_rbs_spacer=None_gc_cont=0.437':1.00000050002909E-6):0.013492830041567533,'EU025141__NP_NP-Epsilon_NP-Epsilon-2_NP-Epsilon-2.1_NP-Epsilon-2.1_OTU2_1_#_1_#_591_#_1_#_ID=130_1_partial=11_start_type=Edge_rbs_motif=None_rbs_spacer=None_gc_cont=0.442':1.00000050002909E-6):1.00000050002909E-6,'AB592126__NP_NP-Epsilon_NP-Epsilon-2_NP-Epsilon-2.1_NP-Epsilon-2.1_OTU1_1_#_1_#_591_#_1_#_ID=31_1_partial=11_start_type=Edge_rbs_motif=None_rbs_spacer=None_gc_cont=0.448':1.00000050002909E-6):1.00000050002909E-6):0.013550638615102983):1.00000050002909E-6):1.00000050002909E-6):0.0031573273015743364,'HQ645846__NP_NP-Eta_NP-Eta-1_NP-Eta-1.1_NP-Eta-1.1.1_NP-Eta-1.1.1.2_NP-Eta-1.1.1.2_OTU5_2_#_208_#_591_#_1_#_ID=524_2_partial=01_start_type=ATG_rbs_motif=ACT_rbs_spacer=11bp_gc_cont=0.458':0.09524747301071038):0.0036785743718436145,'HQ168103__NP_NP-Gamma_NP-Gamma-2_NP-Gamma-2.2_NP-Gamma-2.2.5_NP-Gamma-2.2.5_OTU2_2_#_208_#_591_#_1_#_ID=501_2_partial=01_start_type=ATG_rbs_motif=None_rbs_spacer=None_gc_cont=0.424':0.010137204762754414):0.006745099932581387,('CM001158__NP_NP-Gamma_NP-Gamma-2_NP-Gamma-2.2_NP-Gamma-2.2.5_NP-Gamma-2.2.5.1_NP-Gamma-2.2.5.1_OTU7_2_#_208_#_591_#_1_#_ID=63_2_partial=01_start_type=ATG_rbs_motif=None_rbs_spacer=None_gc_cont=0.409':1.00000050002909E-6,((('EU650968__NP_NP-Gamma_NP-Gamma-2_NP-Gamma-2.2_NP-Gamma-2.2.5_NP-Gamma-2.2.5.1_NP-Gamma-2.2.5.1_OTU10_2_#_208_#_591_#_1_#_ID=190_2_partial=01_start_type=ATG_rbs_motif=None_rbs_spacer=None_gc_cont=0.409':1.00000050002909E-6,('GQ499453__NP_NP-Gamma_NP-Gamma-2_NP-Gamma-2.2_NP-Gamma-2.2.5_NP-Gamma-2.2.5.Incertae_sedis.3_OTU1_2_#_208_#_591_#_1_#_ID=391_2_partial=01_start_type=ATG_rbs_motif=ACT_rbs_spacer=11bp_gc_cont=0.424':0.020041715213092694,(('FJ615328__NP_NP-Epsilon_NP-Epsilon-3_NP-Epsilon-3_OTU1_2_#_208_#_591_#_1_#_ID=320_2_partial=01_start_type=ATG_rbs_motif=None_rbs_spacer=None_gc_cont=0.456':0.010019116125061504,(((('GU360827__NP_NP-Epsilon_NP-Epsilon-2_NP-Epsilon-2_OTU5_2_#_208_#_591_#_1_#_ID=437_2_partial=01_start_type=ATG_rbs_motif=ACT_rbs_spacer=4bp_gc_cont=0.456':1.00000050002909E-6,(('KC503186__NP_NP-Epsilon_NP-Epsilon-2_NP-Epsilon-2_OTU7_1_#_1_#_591_#_1_#_ID=963_1_partial=11_start_type=Edge_rbs_motif=None_rbs_spacer=None_gc_cont=0.442':0.013428196484634548,'FJ227872__NP_NP-Epsilon_NP-Epsilon-2_NP-Epsilon-2_OTU4_2_#_208_#_591_#_1_#_ID=305_2_partial=01_start_type=ATG_rbs_motif=ACT_rbs_spacer=4bp_gc_cont=0.453':1.00000050002909E-6):1.00000050002909E-6,'EU886009__NP_NP-Epsilon_NP-Epsilon-2_NP-Epsilon-2_OTU2_2_#_208_#_591_#_1_#_ID=271_2_partial=01_start_type=ATG_rbs_motif=None_rbs_spacer=None_gc_cont=0.471':1.00000050002909E-6):1.00000050002909E-6):1.00000050002909E-6,('FJ615357__NP_NP-Epsilon_NP-Epsilon-2_NP-Epsilon-2.Incertae_sedis_NP-Epsilon-2.Incertae_sedis_OTU1_1_#_1_#_591_#_1_#_ID=321_1_partial=11_start_type=Edge_rbs_motif=None_rbs_spacer=None_gc_cont=0.438':1.00000050002909E-6,'DQ148840__NP_NP-Epsilon_NP-Epsilon-2_NP-Epsilon-2_OTU1_1_#_1_#_591_#_1_#_ID=94_1_partial=11_start_type=Edge_rbs_motif=None_rbs_spacer=None_gc_cont=0.448':1.00000050002909E-6):1.00000050002909E-6):1.00000050002909E-6,'GQ500492__NP_NP-Epsilon_NP-Epsilon-2_NP-Epsilon-2.Incertae_sedis_NP-Epsilon-2.Incertae_sedis_OTU2_1_#_1_#_591_#_1_#_ID=406_1_partial=11_start_type=Edge_rbs_motif=None_rbs_spacer=None_gc_cont=0.431':1.00000050002909E-6):0.006807173184398713,('EU651165__NP_NP-Gamma_NP-Gamma-2_NP-Gamma-2.2_NP-Gamma-2.2.5_NP-Gamma-2.2.5.1_NP-Gamma-2.2.5.1_OTU8_1_#_1_#_591_#_1_#_ID=198_1_partial=11_start_type=Edge_rbs_motif=None_rbs_spacer=None_gc_cont=0.408':0.013534916316971622,((('EU049837__NP_NP-Gamma_NP-Gamma-2_NP-Gamma-2.1_NP-Gamma-2.1_OTU1_2_#_208_#_591_#_1_#_ID=140_2_partial=01_start_type=ATG_rbs_motif=ACT_rbs_spacer=11bp_gc_cont=0.505':0.02018522028113159,(((('AB583399__NP_NP-Gamma_NP-Gamma-2_NP-Gamma-2.1_NP-Gamma-2.1.2_NP-Gamma-2.1.2_OTU2_2_#_208_#_591_#_1_#_ID=25_2_partial=01_start_type=ATG_rbs_motif=ACT_rbs_spacer=11bp_gc_cont=0.443':0.0302525540110201,('AB704000__NP_NP-Gamma_NP-Gamma-2_NP-Gamma-2.1_NP-Gamma-2.1.2_NP-Gamma-2.1.2_OTU1_2_#_208_#_591_#_1_#_ID=48_2_partial=01_start_type=ATG_rbs_motif=ACT_rbs_spacer=11bp_gc_cont=0.432':1.00000050002909E-6,('AB583389__NP_NP-Gamma_NP-Gamma-2_NP-Gamma-2.1_NP-Gamma-2.1.2_NP-Gamma-2.1.2_OTU3_2_#_208_#_591_#_1_#_ID=23_2_partial=01_start_type=ATG_rbs_motif=ACT_rbs_spacer=11bp_gc_cont=0.443':0.009953514351565376,'AB583394__NP_NP-Gamma_NP-Gamma-2_NP-Gamma-2.1_NP-Gamma-2.1.2_NP-Gamma-2.1.2_OTU4_2_#_208_#_591_#_1_#_ID=24_2_partial=01_start_type=ATG_rbs_motif=ACT_rbs_spacer=11bp_gc_cont=0.451':0.009951241269512858):1.00000050002909E-6):1.00000050002909E-6):0.009961672411148785,('KJ509783__NP_NP-Gamma_NP-Gamma-2_NP-Gamma-2.1_NP-Gamma-2.1.2_NP-Gamma-2.1.2_OTU7_2_#_208_#_591_#_1_#_ID=1150_2_partial=01_start_type=ATG_rbs_motif=ACT_rbs_spacer=11bp_gc_cont=0.443':1.00000050002909E-6,('GU270258__NP_NP-Gamma_NP-Gamma-2_NP-Gamma-2.1_NP-Gamma-2.1.2_NP-Gamma-2.1.2_OTU6_2_#_208_#_591_#_1_#_ID=431_2_partial=01_start_type=ATG_rbs_motif=ACT_rbs_spacer=11bp_gc_cont=0.445':0.009860173817660047,'EU427937__NP_NP-Gamma_NP-Gamma-2_NP-Gamma-2.1_NP-Gamma-2.1.2_NP-Gamma-2.1.2_OTU5_2_#_208_#_591_#_1_#_ID=165_2_partial=01_start_type=ATG_rbs_motif=ACT_rbs_spacer=11bp_gc_cont=0.448':1.00000050002909E-6):0.009950884570364887):1.00000050002909E-6):0.009835004150320039,(('EU049833__NP_NP-Theta_NP-Theta-4_NP-Theta-4.2_NP-Theta-4.2_OTU2_1_#_22_#_591_#_1_#_ID=137_1_partial=01_start_type=GTG_rbs_motif=ACT_rbs_spacer=11bp_gc_cont=0.496':0.013760608347001702,'EU049828__NP_NP-Theta_NP-Theta-4_NP-Theta-4.2_NP-Theta-4.2_OTU6_1_#_22_#_591_#_1_#_ID=136_1_partial=01_start_type=GTG_rbs_motif=ACT_rbs_spacer=11bp_gc_cont=0.504':1.00000050002909E-6):1.00000050002909E-6,(((('GU216236__NP_NP-Theta_NP-Theta-4_NP-Theta-4.2_NP-Theta-4.2_OTU3_2_#_274_#_591_#_1_#_ID=426_2_partial=01_start_type=GTG_rbs_motif=ACT_rbs_spacer=5bp_gc_cont=0.500':1.00000050002909E-6,'GQ485687__NP_NP-Theta_NP-Theta-4_NP-Theta-4.2_NP-Theta-4.2_OTU4_2_#_274_#_591_#_1_#_ID=385_2_partial=01_start_type=GTG_rbs_motif=ACT_rbs_spacer=5bp_gc_cont=0.560':1.00000050002909E-6):1.00000050002909E-6,'EU049838__NP_NP-Theta_NP-Theta-4_NP-Theta-4.2_NP-Theta-4.2_OTU7_2_#_274_#_591_#_1_#_ID=141_2_partial=01_start_type=GTG_rbs_motif=ACT_rbs_spacer=5bp_gc_cont=0.522':0.011770342131964758):1.00000050002909E-6,('KC148566__NP_NP-Theta_NP-Theta-4_NP-Theta-4.2_NP-Theta-4.2_OTU5_2_#_274_#_591_#_1_#_ID=948_2_partial=01_start_type=GTG_rbs_motif=ACT_rbs_spacer=5bp_gc_cont=0.550':1.00000050002909E-6,'GU216237__NP_NP-Theta_NP-Theta-4_NP-Theta-4.2_NP-Theta-4.2_OTU1_2_#_274_#_591_#_1_#_ID=427_2_partial=01_start_type=GTG_rbs_motif=ACT_rbs_spacer=5bp_gc_cont=0.494':1.00000050002909E-6):1.00000050002909E-6):1.00000050002909E-6,'GQ485791__NP_NP-Theta_NP-Theta-4_NP-Theta-4.2_NP-Theta-4.2_OTU8_2_#_274_#_591_#_1_#_ID=389_2_partial=01_start_type=GTG_rbs_motif=ACT_rbs_spacer=5bp_gc_cont=0.500':0.011751284734182712):0.011793945943549898):0.026791022717331196):0.013674547245258625,('JQ345875__NP_NP-Gamma_NP-Gamma-2_NP-Gamma-2.2_NP-Gamma-2.2.1_NP-Gamma-2.2.1.2_NP-Gamma-2.2.1.2_OTU5_1_#_28_#_591_#_1_#_ID=814_1_partial=01_start_type=GTG_rbs_motif=ACT_rbs_spacer=14bp_gc_cont=0.427':1.00000050002909E-6,('EU860282__NP_NP-Gamma_NP-Gamma-2_NP-Gamma-2.2_NP-Gamma-2.2.1_NP-Gamma-2.2.1.2_NP-Gamma-2.2.1.2_OTU3_1_#_28_#_591_#_1_#_ID=233_1_partial=01_start_type=GTG_rbs_motif=ACT_rbs_spacer=14bp_gc_cont=0.433':0.010694591959380885,((((('JN177520__NP_NP-Gamma_NP-Gamma-2_NP-Gamma-2.1_NP-Gamma-2.1.3_NP-Gamma-2.1.3_OTU3_2_#_208_#_591_#_1_#_ID=696_2_partial=01_start_type=ATG_rbs_motif=ACT_rbs_spacer=11bp_gc_cont=0.443':1.00000050002909E-6,('HQ455773__NP_NP-Gamma_NP-Gamma-2_NP-Gamma-2.1_NP-Gamma-2.1_OTU2_2_#_208_#_591_#_1_#_ID=519_2_partial=01_start_type=ATG_rbs_motif=ACT_rbs_spacer=11bp_gc_cont=0.443':1.00000050002909E-6,('GQ499672__NP_NP-Gamma_NP-Gamma-2_NP-Gamma-2.1_NP-Gamma-2.1.3_NP-Gamma-2.1.3.1_NP-Gamma-2.1.3.1_OTU8_2_#_208_#_591_#_1_#_ID=397_2_partial=01_start_type=ATG_rbs_motif=ACT_rbs_spacer=11bp_gc_cont=0.440':1.00000050002909E-6,'KJ526768__NP_NP-Gamma_NP-Gamma-2_NP-Gamma-2.1_NP-Gamma-2.1.1_NP-Gamma-2.1.1_OTU4_2_#_208_#_591_#_1_#_ID=1157_2_partial=01_start_type=ATG_rbs_motif=None_rbs_spacer=None_gc_cont=0.474':1.00000050002909E-6):1.00000050002909E-6):1.00000050002909E-6):1.00000050002909E-6,(('JN183740__NP_NP-Gamma_NP-Gamma-2_NP-Gamma-2.1_NP-Gamma-2.1_OTU7_2_#_208_#_591_#_1_#_ID=749_2_partial=01_start_type=ATG_rbs_motif=ACT_rbs_spacer=11bp_gc_cont=0.440':1.00000050002909E-6,'KJ526759__NP_NP-Gamma_NP-Gamma-2_NP-Gamma-2.1_NP-Gamma-2.1.1_NP-Gamma-2.1.1_OTU2_2_#_208_#_591_#_1_#_ID=1155_2_partial=01_start_type=ATG_rbs_motif=None_rbs_spacer=None_gc_cont=0.539':1.00000050002909E-6):1.00000050002909E-6,('KJ526762__NP_NP-Gamma_NP-Gamma-2_NP-Gamma-2.1_NP-Gamma-2.1.1_NP-Gamma-2.1.1_OTU3_2_#_208_#_591_#_1_#_ID=1156_2_partial=01_start_type=ATG_rbs_motif=None_rbs_spacer=None_gc_cont=0.539':0.010151842092874504,'JQ359001__NP_NP-Gamma_NP-Gamma-2_NP-Gamma-2.1_NP-Gamma-2.1.3_NP-Gamma-2.1.3_OTU1_2_#_208_#_591_#_1_#_ID=818_2_partial=01_start_type=ATG_rbs_motif=ACT_rbs_spacer=11bp_gc_cont=0.448':0.010149653308121271):1.00000050002909E-6):1.00000050002909E-6):1.00000050002909E-6,'JF715882__NP_NP-Gamma_NP-Gamma-2_NP-Gamma-2.1_NP-Gamma-2.1_OTU4_1_#_208_#_591_#_1_#_ID=574_1_partial=01_start_type=ATG_rbs_motif=ACT_rbs_spacer=11bp_gc_cont=0.451':1.00000050002909E-6):1.00000050002909E-6,('KJ526757__NP_NP-Gamma_NP-Gamma-2_NP-Gamma-2.1_NP-Gamma-2.1.1_NP-Gamma-2.1.1_OTU1_2_#_208_#_591_#_1_#_ID=1154_2_partial=01_start_type=ATG_rbs_motif=None_rbs_spacer=None_gc_cont=0.565':0.010126711674556647,('KJ509744__NP_NP-Gamma_NP-Gamma-2_NP-Gamma-2.1_NP-Gamma-2.1.3_NP-Gamma-2.1.3.2_NP-Gamma-2.1.3.2.2_NP-Gamma-2.1.3.2.2.2_NP-Gamma-2.1.3.2.2.2_OTU12_2_#_208_#_591_#_1_#_ID=1139_2_partial=01_start_type=ATG_rbs_motif=ACT_rbs_spacer=11bp_gc_cont=0.422':1.00000050002909E-6,((('KJ509753__NP_NP-Gamma_NP-Gamma-2_NP-Gamma-2.1_NP-Gamma-2.1.3_NP-Gamma-2.1.3.2_NP-Gamma-2.1.3.2.2_NP-Gamma-2.1.3.2.2.2_NP-Gamma-2.1.3.2.2.2_OTU2_2_#_208_#_591_#_1_#_ID=1145_2_partial=01_start_type=ATG_rbs_motif=None_rbs_spacer=None_gc_cont=0.448':1.00000050002909E-6,(((('KJ509757__NP_NP-Gamma_NP-Gamma-2_NP-Gamma-2.1_NP-Gamma-2.1.3_NP-Gamma-2.1.3.2_NP-Gamma-2.1.3.2.2_NP-Gamma-2.1.3.2.2.2_NP-Gamma-2.1.3.2.2.2_OTU1_1_#_208_#_591_#_1_#_ID=1148_1_partial=01_start_type=ATG_rbs_motif=ACT_rbs_spacer=11bp_gc_cont=0.448':1.00000050002909E-6,((('FJ227787__NP_NP-Gamma_NP-Gamma-2_NP-Gamma-2.1_NP-Gamma-2.1.3_NP-Gamma-2.1.3.2_NP-Gamma-2.1.3.2_OTU4_2_#_208_#_591_#_1_#_ID=297_2_partial=01_start_type=ATG_rbs_motif=ACT_rbs_spacer=11bp_gc_cont=0.456':0.01014510085882156,'FJ656580__NP_NP-Gamma_NP-Gamma-2_NP-Gamma-2.1_NP-Gamma-2.1.3_NP-Gamma-2.1.3.2_NP-Gamma-2.1.3.2_OTU7_2_#_208_#_591_#_1_#_ID=326_2_partial=01_start_type=ATG_rbs_motif=ACT_rbs_spacer=11bp_gc_cont=0.443':1.00000050002909E-6):1.00000050002909E-6,'GU988820__NP_NP-Gamma_NP-Gamma-2_NP-Gamma-2.1_NP-Gamma-2.1.3_NP-Gamma-2.1.3.2_NP-Gamma-2.1.3.2.2_NP-Gamma-2.1.3.2.2.1_NP-Gamma-2.1.3.2.2.1_OTU4_2_#_208_#_591_#_1_#_ID=461_2_partial=01_start_type=ATG_rbs_motif=None_rbs_spacer=None_gc_cont=0.417':1.00000050002909E-6):1.00000050002909E-6,'KF438319__NP_NP-Gamma_NP-Gamma-2_NP-Gamma-2.1_NP-Gamma-2.1.3_NP-Gamma-2.1.3.2_NP-Gamma-2.1.3.2.Incertae_sedis_NP-Gamma-2.1.3.2.Incertae_sedis_OTU2_2_#_208_#_591_#_1_#_ID=1050_2_partial=01_start_type=ATG_rbs_motif=ACT_rbs_spacer=11bp_gc_cont=0.430':1.00000050002909E-6):1.00000050002909E-6):1.00000050002909E-6,'KJ509751__NP_NP-Gamma_NP-Gamma-2_NP-Gamma-2.1_NP-Gamma-2.1.3_NP-Gamma-2.1.3.2_NP-Gamma-2.1.3.2.2_NP-Gamma-2.1.3.2.2.2_NP-Gamma-2.1.3.2.2.2_OTU10_2_#_208_#_591_#_1_#_ID=1144_2_partial=01_start_type=ATG_rbs_motif=ACT_rbs_spacer=11bp_gc_cont=0.440':1.00000050002909E-6):1.00000050002909E-6,'KF954403__NP_NP-Theta_NP-Theta-4_NP-Theta-4.1_NP-Theta-4.1.1_NP-Theta-4.1.1_OTU2_1_#_208_#_591_#_1_#_ID=1108_1_partial=01_start_type=ATG_rbs_motif=None_rbs_spacer=None_gc_cont=0.589':1.00000050002909E-6):1.00000050002909E-6,('KJ509748__NP_NP-Gamma_NP-Gamma-2_NP-Gamma-2.1_NP-Gamma-2.1.3_NP-Gamma-2.1.3.2_NP-Gamma-2.1.3.2.2_NP-Gamma-2.1.3.2.2.2_NP-Gamma-2.1.3.2.2.2_OTU5_2_#_208_#_591_#_1_#_ID=1141_2_partial=01_start_type=ATG_rbs_motif=None_rbs_spacer=None_gc_cont=0.440':1.00000050002909E-6,(((((('JX537690__NP_NP-Gamma_NP-Gamma-2_NP-Gamma-2.1_NP-Gamma-2.1.Incertae_sedis_NP-Gamma-2.1.Incertae_sedis_OTU1_2_#_208_#_591_#_1_#_ID=924_2_partial=01_start_type=ATG_rbs_motif=ACT_rbs_spacer=11bp_gc_cont=0.448':0.020205351478250144,'GU988769__NP_NP-Gamma_NP-Gamma-2_NP-Gamma-2.1_NP-Gamma-2.1.3_NP-Gamma-2.1.3.2_NP-Gamma-2.1.3.2.2_NP-Gamma-2.1.3.2.2.1_NP-Gamma-2.1.3.2.2.1_OTU3_2_#_208_#_591_#_1_#_ID=458_2_partial=01_start_type=ATG_rbs_motif=None_rbs_spacer=None_gc_cont=0.432':0.010082019541017236):0.01020298936635861,((((('GU988821__NP_NP-Gamma_NP-Gamma-2_NP-Gamma-2.1_NP-Gamma-2.1.3_NP-Gamma-2.1.3.2_NP-Gamma-2.1.3.2_OTU12_2_#_208_#_591_#_1_#_ID=462_2_partial=01_start_type=ATG_rbs_motif=ACT_rbs_spacer=11bp_gc_cont=0.440':0.010014631228626456,'GQ499537__NP_NP-Gamma_NP-Gamma-2_NP-Gamma-2.1_NP-Gamma-2.1.3_NP-Gamma-2.1.3.2_NP-Gamma-2.1.3.2.3_NP-Gamma-2.1.3.2.3.Incertae_sedis.2_NP-Gamma-2.1.3.2.3.Incertae_sedis.2_OTU2_2_#_208_#_591_#_1_#_ID=395_2_partial=01_start_type=ATG_rbs_motif=ACT_rbs_spa':1.00000050002909E-6):0.010014628063820292,(('GQ499725__NP_NP-Gamma_NP-Gamma-2_NP-Gamma-2.1_NP-Gamma-2.1.3_NP-Gamma-2.1.3.2_NP-Gamma-2.1.3.2_OTU8_2_#_208_#_591_#_1_#_ID=400_2_partial=01_start_type=ATG_rbs_motif=ACT_rbs_spacer=11bp_gc_cont=0.440':1.00000050002909E-6,'GQ499473__NP_NP-Gamma_NP-Gamma-2_NP-Gamma-2.1_NP-Gamma-2.1.3_NP-Gamma-2.1.3.2_NP-Gamma-2.1.3.2.3_NP-Gamma-2.1.3.2.3.2_NP-Gamma-2.1.3.2.3.2_OTU2_2_#_208_#_591_#_1_#_ID=394_2_partial=01_start_type=ATG_rbs_motif=ACT_rbs_spacer=11bp_gc_cont=0.440':1.00000050002909E-6):1.00000050002909E-6,'GQ499801__NP_NP-Gamma_NP-Gamma-2_NP-Gamma-2.1_NP-Gamma-2.1.3_NP-Gamma-2.1.3.2_NP-Gamma-2.1.3.2_OTU9_2_#_208_#_591_#_1_#_ID=403_2_partial=01_start_type=ATG_rbs_motif=ACT_rbs_spacer=11bp_gc_cont=0.432':0.030851835805521557):0.010149967984208148):1.00000050002909E-6,(('FJ227809__NP_NP-Gamma_NP-Gamma-2_NP-Gamma-2.1_NP-Gamma-2.1.3_NP-Gamma-2.1.3.2_NP-Gamma-2.1.3.2_OTU5_2_#_208_#_591_#_1_#_ID=299_2_partial=01_start_type=ATG_rbs_motif=ACT_rbs_spacer=11bp_gc_cont=0.445':1.00000050002909E-6,'GQ499747__NP_NP-Gamma_NP-Gamma-2_NP-Gamma-2.1_NP-Gamma-2.1.3_NP-Gamma-2.1.3.2_NP-Gamma-2.1.3.2.3_NP-Gamma-2.1.3.2.3.2_NP-Gamma-2.1.3.2.3.2_OTU3_2_#_208_#_591_#_1_#_ID=401_2_partial=01_start_type=ATG_rbs_motif=ACT_rbs_spacer=11bp_gc_cont=0.427':1.00000050002909E-6):1.00000050002909E-6,'GQ499440__NP_NP-Gamma_NP-Gamma-2_NP-Gamma-2.1_NP-Gamma-2.1.3_NP-Gamma-2.1.3.2_NP-Gamma-2.1.3.2.3_NP-Gamma-2.1.3.2.3_OTU1_2_#_208_#_591_#_1_#_ID=390_2_partial=01_start_type=ATG_rbs_motif=ACT_rbs_spacer=11bp_gc_cont=0.438':1.00000050002909E-6):1.00000050002909E-6):1.00000050002909E-6,'KC735589__NP_NP-Gamma_NP-Gamma-2_NP-Gamma-2.1_NP-Gamma-2.1.Incertae_sedis_NP-Gamma-2.1.Incertae_sedis_OTU2_2_#_208_#_591_#_1_#_ID=979_2_partial=01_start_type=ATG_rbs_motif=ACT_rbs_spacer=11bp_gc_cont=0.448':0.01002792824645598):0.010016701369811518,('EU651043__NP_NP-Gamma_NP-Gamma-2_NP-Gamma-2.1_NP-Gamma-2.1.3_NP-Gamma-2.1.3.2_NP-Gamma-2.1.3.2_OTU3_2_#_208_#_591_#_1_#_ID=192_2_partial=01_start_type=ATG_rbs_motif=ACT_rbs_spacer=11bp_gc_cont=0.438':1.00000050002909E-6,((('EU650806__NP_NP-Gamma_NP-Gamma-2_NP-Gamma-2.1_NP-Gamma-2.1.3_NP-Gamma-2.1.3.2_NP-Gamma-2.1.3.2_OTU2_2_#_208_#_591_#_1_#_ID=185_2_partial=01_start_type=ATG_rbs_motif=ACT_rbs_spacer=11bp_gc_cont=0.435':1.00000050002909E-6,'JF715887__NP_NP-Gamma_NP-Gamma-2_NP-Gamma-2.1_NP-Gamma-2.1.3_NP-Gamma-2.1.3.2_NP-Gamma-2.1.3.2_OTU13_1_#_208_#_591_#_1_#_ID=575_1_partial=01_start_type=ATG_rbs_motif=ACT_rbs_spacer=11bp_gc_cont=0.451':1.00000050002909E-6):1.00000050002909E-6,'FJ227869__NP_NP-Gamma_NP-Gamma-2_NP-Gamma-2.1_NP-Gamma-2.1.3_NP-Gamma-2.1.3.2_NP-Gamma-2.1.3.2_OTU6_2_#_208_#_591_#_1_#_ID=304_2_partial=01_start_type=ATG_rbs_motif=ACT_rbs_spacer=11bp_gc_cont=0.453':1.00000050002909E-6):1.00000050002909E-6,('JN375946__NP_NP-Gamma_NP-Gamma-2_NP-Gamma-2.1_NP-Gamma-2.1.3_NP-Gamma-2.1.3.2_NP-Gamma-2.1.3.2.3_NP-Gamma-2.1.3.2.3.1_NP-Gamma-2.1.3.2.3.1_OTU8_2_#_208_#_591_#_1_#_ID=762_2_partial=01_start_type=ATG_rbs_motif=ACT_rbs_spacer=11bp_gc_cont=0.453':1.00000050002909E-6,'JF715912__NP_NP-Gamma_NP-Gamma-2_NP-Gamma-2.1_NP-Gamma-2.1.3_NP-Gamma-2.1.3.2_NP-Gamma-2.1.3.2_OTU15_2_#_208_#_591_#_1_#_ID=580_2_partial=01_start_type=ATG_rbs_motif=ACT_rbs_spacer=11bp_gc_cont=0.432':1.00000050002909E-6):1.00000050002909E-6):1.00000050002909E-6):1.00000050002909E-6):0.010128161000959868):1.00000050002909E-6,(('KJ509754__NP_NP-Gamma_NP-Gamma-2_NP-Gamma-2.1_NP-Gamma-2.1.3_NP-Gamma-2.1.3.2_NP-Gamma-2.1.3.2.2_NP-Gamma-2.1.3.2.2.2_NP-Gamma-2.1.3.2.2.2_OTU6_2_#_208_#_591_#_1_#_ID=1146_2_partial=01_start_type=ATG_rbs_motif=ACT_rbs_spacer=11bp_gc_cont=0.438':0.010138415627544134,('KJ509747__NP_NP-Gamma_NP-Gamma-2_NP-Gamma-2.1_NP-Gamma-2.1.3_NP-Gamma-2.1.3.2_NP-Gamma-2.1.3.2.2_NP-Gamma-2.1.3.2.2.2_NP-Gamma-2.1.3.2.2.2_OTU4_2_#_208_#_591_#_1_#_ID=1140_2_partial=01_start_type=ATG_rbs_motif=None_rbs_spacer=None_gc_cont=0.438':0.010060796116058299,(('KJ509742__NP_NP-Gamma_NP-Gamma-2_NP-Gamma-2.1_NP-Gamma-2.1.3_NP-Gamma-2.1.3.2_NP-Gamma-2.1.3.2.2_NP-Gamma-2.1.3.2.2.2_NP-Gamma-2.1.3.2.2.2_OTU3_2_#_208_#_591_#_1_#_ID=1138_2_partial=01_start_type=ATG_rbs_motif=None_rbs_spacer=None_gc_cont=0.438':1.00000050002909E-6,('KJ509749__NP_NP-Gamma_NP-Gamma-2_NP-Gamma-2.1_NP-Gamma-2.1.3_NP-Gamma-2.1.3.2_NP-Gamma-2.1.3.2.3_NP-Gamma-2.1.3.2.3.1_NP-Gamma-2.1.3.2.3.1_OTU1_2_#_208_#_591_#_1_#_ID=1142_2_partial=01_start_type=ATG_rbs_motif=ACT_rbs_spacer=11bp_gc_cont=0.451':1.00000050002909E-6,'AB828950__NP_NP-Gamma_NP-Gamma-2_NP-Gamma-2.1_NP-Gamma-2.1.3_NP-Gamma-2.1.3.2_NP-Gamma-2.1.3.2.3_NP-Gamma-2.1.3.2.3.1_NP-Gamma-2.1.3.2.3.1_OTU3_2_#_208_#_591_#_1_#_ID=54_2_partial=01_start_type=ATG_rbs_motif=ACT_rbs_spacer=11bp_gc_cont=0.448':1.00000050002909E-6):1.00000050002909E-6):1.00000050002909E-6,('KJ509760__NP_NP-Gamma_NP-Gamma-2_NP-Gamma-2.1_NP-Gamma-2.1.3_NP-Gamma-2.1.3.2_NP-Gamma-2.1.3.2.2_NP-Gamma-2.1.3.2.2.2_NP-Gamma-2.1.3.2.2.2_OTU7_2_#_208_#_591_#_1_#_ID=1149_2_partial=01_start_type=ATG_rbs_motif=ACT_rbs_spacer=11bp_gc_cont=0.445':0.04067947736668056,'EU864300__NP_NP-Gamma_NP-Gamma-2_NP-Gamma-2.1_NP-Gamma-2.1.3_NP-Gamma-2.1.3.2_NP-Gamma-2.1.3.2.2_NP-Gamma-2.1.3.2.2.1_NP-Gamma-2.1.3.2.2.1_OTU6_2_#_208_#_591_#_1_#_ID=234_2_partial=01_start_type=ATG_rbs_motif=None_rbs_spacer=None_gc_cont=0.432':0.010075423330651912):1.00000050002909E-6):1.00000050002909E-6):1.00000050002909E-6):0.010119724155642742,('KC293208__NP_NP-Gamma_NP-Gamma-2_NP-Gamma-2.1_NP-Gamma-2.1.3_NP-Gamma-2.1.3.2_NP-Gamma-2.1.3.2.1_NP-Gamma-2.1.3.2.1_OTU2_2_#_208_#_591_#_1_#_ID=953_2_partial=01_start_type=ATG_rbs_motif=ACT_rbs_spacer=11bp_gc_cont=0.435':1.00000050002909E-6,('GQ499687__NP_NP-Gamma_NP-Gamma-2_NP-Gamma-2.1_NP-Gamma-2.1.3_NP-Gamma-2.1.3.2_NP-Gamma-2.1.3.2.1_NP-Gamma-2.1.3.2.1_OTU3_2_#_208_#_591_#_1_#_ID=398_2_partial=01_start_type=ATG_rbs_motif=ACT_rbs_spacer=11bp_gc_cont=0.443':1.00000050002909E-6,((('AB373287__NP_NP-Gamma_NP-Gamma-2_NP-Gamma-2.1_NP-Gamma-2.1.3_NP-Gamma-2.1.3.2_NP-Gamma-2.1.3.2_OTU1_2_#_208_#_591_#_1_#_ID=12_2_partial=01_start_type=ATG_rbs_motif=ACT_rbs_spacer=11bp_gc_cont=0.435':1.00000050002909E-6,'JF715754__NP_NP-Gamma_NP-Gamma-2_NP-Gamma-2.1_NP-Gamma-2.1.3_NP-Gamma-2.1.3.2_NP-Gamma-2.1.3.2.2_NP-Gamma-2.1.3.2.2.1_NP-Gamma-2.1.3.2.2.1_OTU7_2_#_208_#_591_#_1_#_ID=568_2_partial=01_start_type=ATG_rbs_motif=ACT_rbs_spacer=11bp_gc_cont=0.430':1.00000050002909E-6):1.00000050002909E-6,'GU811607__NP_NP-Gamma_NP-Gamma-2_NP-Gamma-2.1_NP-Gamma-2.1.3_NP-Gamma-2.1.3.2_NP-Gamma-2.1.3.2_OTU10_2_#_208_#_591_#_1_#_ID=456_2_partial=01_start_type=ATG_rbs_motif=ACT_rbs_spacer=11bp_gc_cont=0.443':1.00000050002909E-6):1.00000050002909E-6,'JN183790__NP_NP-Gamma_NP-Gamma-2_NP-Gamma-2.1_NP-Gamma-2.1.3_NP-Gamma-2.1.3.2_NP-Gamma-2.1.3.2.Incertae_sedis_NP-Gamma-2.1.3.2.Incertae_sedis_OTU1_2_#_208_#_591_#_1_#_ID=751_2_partial=01_start_type=ATG_rbs_motif=ACT_rbs_spacer=11bp_gc_cont=0.419':1.00000050002909E-6):1.00000050002909E-6):1.00000050002909E-6):0.010138441069130828):1.00000050002909E-6):1.00000050002909E-6,'DQ148771__NP_NP-Gamma_NP-Gamma-2_NP-Gamma-2.1_NP-Gamma-2.1.3_NP-Gamma-2.1.3.2_NP-Gamma-2.1.3.2.2_NP-Gamma-2.1.3.2.2.1_NP-Gamma-2.1.3.2.2.1_OTU5_2_#_208_#_591_#_1_#_ID=84_2_partial=01_start_type=ATG_rbs_motif=ACT_rbs_spacer=11bp_gc_cont=0.419':1.00000050002909E-6):1.00000050002909E-6,'JF715773__NP_NP-Gamma_NP-Gamma-2_NP-Gamma-2.1_NP-Gamma-2.1.3_NP-Gamma-2.1.3.2_NP-Gamma-2.1.3.2.2_NP-Gamma-2.1.3.2.2.2_NP-Gamma-2.1.3.2.2.2_OTU8_2_#_208_#_591_#_1_#_ID=571_2_partial=01_start_type=ATG_rbs_motif=ACT_rbs_spacer=11bp_gc_cont=0.445':1.00000050002909E-6):1.00000050002909E-6,'EU651215__NP_NP-Gamma_NP-Gamma-2_NP-Gamma-2.1_NP-Gamma-2.1.3_NP-Gamma-2.1.3.2_NP-Gamma-2.1.3.2.2_NP-Gamma-2.1.3.2.2.1_NP-Gamma-2.1.3.2.2.1_OTU2_2_#_208_#_591_#_1_#_ID=200_2_partial=01_start_type=ATG_rbs_motif=None_rbs_spacer=None_gc_cont=0.432':1.00000050002909E-6):1.00000050002909E-6):1.00000050002909E-6):1.00000050002909E-6):1.00000050002909E-6,('KF512361__NP_NP-Gamma_NP-Gamma-2_NP-Gamma-2.1_NP-Gamma-2.1.3_NP-Gamma-2.1.3.2_NP-Gamma-2.1.3.2.2_NP-Gamma-2.1.3.2.2.1_NP-Gamma-2.1.3.2.2.1_OTU1_2_#_208_#_591_#_1_#_ID=1057_2_partial=01_start_type=ATG_rbs_motif=None_rbs_spacer=None_gc_cont=0.435':0.010142918614973741,'KJ509741__NP_NP-Gamma_NP-Gamma-2_NP-Gamma-2.1_NP-Gamma-2.1.3_NP-Gamma-2.1.3.2_NP-Gamma-2.1.3.2.2_NP-Gamma-2.1.3.2.2.2_NP-Gamma-2.1.3.2.2.2_OTU9_2_#_208_#_591_#_1_#_ID=1137_2_partial=01_start_type=ATG_rbs_motif=ACT_rbs_spacer=11bp_gc_cont=0.435':0.010134811570849403):1.00000050002909E-6):1.00000050002909E-6,('GU988789__NP_NP-Gamma_NP-Gamma-2_NP-Gamma-2.1_NP-Gamma-2.1.3_NP-Gamma-2.1.3.2_NP-Gamma-2.1.3.2_OTU11_2_#_208_#_591_#_1_#_ID=459_2_partial=01_start_type=ATG_rbs_motif=ACT_rbs_spacer=11bp_gc_cont=0.440':0.010152271622298068,'KJ509755__NP_NP-Gamma_NP-Gamma-2_NP-Gamma-2.1_NP-Gamma-2.1.3_NP-Gamma-2.1.3.2_NP-Gamma-2.1.3.2.2_NP-Gamma-2.1.3.2.2.2_NP-Gamma-2.1.3.2.2.2_OTU11_2_#_208_#_591_#_1_#_ID=1147_2_partial=01_start_type=ATG_rbs_motif=None_rbs_spacer=None_gc_cont=0.424':0.010466751808984435):0.010236772949247961):0.010220070444888731):0.02065203608735519):1.00000050002909E-6):0.010251100917410175,(('KC758359__NP_NP-Eta_NP-Eta-1_NP-Eta-1.1_NP-Eta-1.1.2_NP-Eta-1.1.2_OTU5_2_#_208_#_591_#_1_#_ID=986_2_partial=01_start_type=ATG_rbs_motif=ACT_rbs_spacer=11bp_gc_cont=0.474':1.00000050002909E-6,'KC758371__NP_NP-Eta_NP-Eta-1_NP-Eta-1.1_NP-Eta-1.1.2_NP-Eta-1.1.2_OTU6_2_#_208_#_591_#_1_#_ID=987_2_partial=01_start_type=ATG_rbs_motif=ACT_rbs_spacer=11bp_gc_cont=0.464':0.009991303282394797):0.009989464707787917,(('KC758352__NP_NP-Eta_NP-Eta-1_NP-Eta-1.1_NP-Eta-1.1.2_NP-Eta-1.1.2_OTU2_2_#_316_#_591_#_1_#_ID=984_2_partial=01_start_type=GTG_rbs_motif=None_rbs_spacer=None_gc_cont=0.464':0.013448075797657794,('GQ331465__NP_NP-Eta_NP-Eta-1_NP-Eta-1.1_NP-Eta-1.1.2_NP-Eta-1.1.2_OTU3_2_#_208_#_591_#_1_#_ID=373_2_partial=01_start_type=ATG_rbs_motif=ACT_rbs_spacer=11bp_gc_cont=0.477':1.00000050002909E-6,'KC758356__NP_NP-Eta_NP-Eta-1_NP-Eta-1.1_NP-Eta-1.1.2_NP-Eta-1.1.2_OTU1_1_#_208_#_591_#_1_#_ID=985_1_partial=01_start_type=ATG_rbs_motif=ACT_rbs_spacer=11bp_gc_cont=0.477':1.00000050002909E-6):1.00000050002909E-6):0.010077652573460114,('JQ312229__NP_NP-Eta_NP-Eta-1_NP-Eta-1.1_NP-Eta-1.1.2_NP-Eta-1.1.2_OTU7_1_#_208_#_591_#_1_#_ID=791_1_partial=01_start_type=ATG_rbs_motif=ACT_rbs_spacer=11bp_gc_cont=0.471':0.009999679804353737,'GQ414591__NP_NP-Eta_NP-Eta-1_NP-Eta-1.1_NP-Eta-1.1.2_NP-Eta-1.1.2_OTU4_2_#_208_#_591_#_1_#_ID=381_2_partial=01_start_type=ATG_rbs_motif=ACT_rbs_spacer=11bp_gc_cont=0.458':1.00000050002909E-6):0.009989892133584316):1.00000050002909E-6):0.020254657227288544):1.00000050002909E-6):0.01064125772077633):0.02951678748874476):1.00000050002909E-6):1.00000050002909E-6,'JF715913__NP_NP-Gamma_NP-Gamma-2_NP-Gamma-2.1_NP-Gamma-2.1_OTU5_2_#_208_#_591_#_1_#_ID=581_2_partial=01_start_type=ATG_rbs_motif=ACT_rbs_spacer=11bp_gc_cont=0.464':1.00000050002909E-6):0.01567654371866406,(('JF924813__NP_NP-Delta_NP-Delta-2_NP-Delta-2.2_NP-Delta-2.2.2_NP-Delta-2.2.2_OTU5_2_#_226_#_591_#_1_#_ID=686_2_partial=01_start_type=GTG_rbs_motif=ACT_rbs_spacer=12bp_gc_cont=0.445':0.02093241515561017,(((('KF512327__NP_NP-Epsilon_NP-Epsilon-3_NP-Epsilon-3_OTU3_2_#_208_#_591_#_1_#_ID=1056_2_partial=01_start_type=ATG_rbs_motif=None_rbs_spacer=None_gc_cont=0.451':0.010025487670967937,(((('GQ331490__NP_NP-Gamma_NP-Gamma-2_NP-Gamma-2.2_NP-Gamma-2.2.5_NP-Gamma-2.2.5.Incertae_sedis.4_OTU1_2_#_301_#_591_#_1_#_ID=374_2_partial=01_start_type=ATG_rbs_motif=None_rbs_spacer=None_gc_cont=0.450':1.00000050002909E-6,(((('KJ807530__NP_NP-Gamma_NP-Gamma-2_NP-Gamma-2.1_NP-Gamma-2.1.3_NP-Gamma-2.1.3.2_NP-Gamma-2.1.3.2_OTU16_2_#_208_#_591_#_1_#_ID=1171_2_partial=01_start_type=ATG_rbs_motif=ACT_rbs_spacer=11bp_gc_cont=0.440':0.009907507129990466,'KJ509723__NP_NP-Gamma_NP-Gamma-2_NP-Gamma-2.1_NP-Gamma-2.1_OTU8_2_#_208_#_591_#_1_#_ID=1135_2_partial=01_start_type=ATG_rbs_motif=None_rbs_spacer=None_gc_cont=0.443':0.04022696580620505):1.00000050002909E-6,'EU651053__NP_NP-Gamma_NP-Gamma-2_NP-Gamma-2.1_NP-Gamma-2.1.3_NP-Gamma-2.1.3.2_NP-Gamma-2.1.3.2.3_NP-Gamma-2.1.3.2.3.Incertae_sedis.1_NP-Gamma-2.1.3.2.3.Incertae_sedis.1_OTU2_2_#_208_#_591_#_1_#_ID=193_2_partial=01_start_type=ATG_rbs_motif=ACT_rbs_spa':0.030456048833949045):1.00000050002909E-6,'EU650948__NP_NP-Gamma_NP-Gamma-2_NP-Gamma-2.1_NP-Gamma-2.1.3_NP-Gamma-2.1.3.2_NP-Gamma-2.1.3.2.3_NP-Gamma-2.1.3.2.3.Incertae_sedis.1_NP-Gamma-2.1.3.2.3.Incertae_sedis.1_OTU1_2_#_208_#_591_#_1_#_ID=188_2_partial=01_start_type=ATG_rbs_motif=ACT_rbs_spa':0.019845525988711015):0.020023303828133113,('KC157988__NP_NP-Gamma_NP-Gamma-2_NP-Gamma-2.2_NP-Gamma-2.2.5_NP-Gamma-2.2.5.Incertae_sedis.1_NP-Gamma-2.2.5.Incertae_sedis.1_OTU2_2_#_208_#_591_#_1_#_ID=950_2_partial=01_start_type=ATG_rbs_motif=ACT_rbs_spacer=11bp_gc_cont=0.435':1.00000050002909E-6,('JX488411__NP_NP-Gamma_NP-Gamma-2_NP-Gamma-2.2_NP-Gamma-2.2.5_NP-Gamma-2.2.5.1_NP-Gamma-2.2.5.1_OTU4_2_#_208_#_591_#_1_#_ID=896_2_partial=01_start_type=ATG_rbs_motif=None_rbs_spacer=None_gc_cont=0.419':1.00000050002909E-6,((((('KF618762__NP_NP-Gamma_NP-Gamma-2_NP-Gamma-2.2_NP-Gamma-2.2.5_NP-Gamma-2.2.5.2_NP-Gamma-2.2.5.2_OTU2_2_#_208_#_591_#_1_#_ID=1068_2_partial=01_start_type=ATG_rbs_motif=None_rbs_spacer=None_gc_cont=0.427':1.00000050002909E-6,'KF856996__NP_NP-Gamma_NP-Gamma-2_NP-Gamma-2.2_NP-Gamma-2.2.5_NP-Gamma-2.2.5_OTU7_2_#_208_#_591_#_1_#_ID=1096_2_partial=01_start_type=ATG_rbs_motif=None_rbs_spacer=None_gc_cont=0.419':0.020076189516172908):1.00000050002909E-6,'DP000238__NP_NP-Gamma_NP-Gamma-1_NP-Gamma-1.1_NP-Gamma-1.1_OTU1_2_#_208_#_591_#_1_#_ID=65_2_partial=01_start_type=ATG_rbs_motif=ACT_rbs_spacer=11bp_gc_cont=0.549':0.040795712487340666):1.00000050002909E-6,'KF803148__NP_NP-Gamma_NP-Gamma-2_NP-Gamma-2.2_NP-Gamma-2.2.5_NP-Gamma-2.2.5_OTU6_2_#_208_#_591_#_1_#_ID=1092_2_partial=01_start_type=ATG_rbs_motif=None_rbs_spacer=None_gc_cont=0.406':0.04051695907520617):0.010005570184306504,((('JX305901__NP_NP-Gamma_NP-Gamma-2_NP-Gamma-2.2_NP-Gamma-2.2.5_NP-Gamma-2.2.5_OTU5_2_#_208_#_591_#_1_#_ID=868_2_partial=01_start_type=ATG_rbs_motif=ACT_rbs_spacer=11bp_gc_cont=0.419':0.0824814061648218,'JX305920__NP_NP-Gamma_NP-Gamma-2_NP-Gamma-2.2_NP-Gamma-2.2.5_NP-Gamma-2.2.5.Incertae_sedis.2_NP-Gamma-2.2.5.Incertae_sedis.2_OTU1_2_#_208_#_591_#_1_#_ID=873_2_partial=01_start_type=ATG_rbs_motif=ACT_rbs_spacer=11bp_gc_cont=0.417':0.10340868277810289):1.00000050002909E-6,('EU650974__NP_NP-Gamma_NP-Gamma-2_NP-Gamma-2.2_NP-Gamma-2.2.5_NP-Gamma-2.2.5.Incertae_sedis.2_NP-Gamma-2.2.5.Incertae_sedis.2_OTU2_2_#_208_#_591_#_1_#_ID=191_2_partial=01_start_type=ATG_rbs_motif=None_rbs_spacer=None_gc_cont=0.422':1.00000050002909E-6,'JQ404240__NP_NP-Gamma_NP-Gamma-2_NP-Gamma-2.2_NP-Gamma-2.2.5_NP-Gamma-2.2.5_OTU4_2_#_208_#_591_#_1_#_ID=832_2_partial=01_start_type=ATG_rbs_motif=ACT_rbs_spacer=11bp_gc_cont=0.424':1.00000050002909E-6):1.00000050002909E-6):1.00000050002909E-6,'EU590645__NP_NP-Gamma_NP-Gamma-2_NP-Gamma-2.2_NP-Gamma-2.2.5_NP-Gamma-2.2.5.2_NP-Gamma-2.2.5.2_OTU1_2_#_208_#_591_#_1_#_ID=184_2_partial=01_start_type=ATG_rbs_motif=ACT_rbs_spacer=11bp_gc_cont=0.427':1.00000050002909E-6):1.00000050002909E-6):1.00000050002909E-6,'KF618761__NP_NP-Gamma_NP-Gamma-2_NP-Gamma-2.2_NP-Gamma-2.2.5_NP-Gamma-2.2.5.2_NP-Gamma-2.2.5.2_OTU4_2_#_208_#_591_#_1_#_ID=1067_2_partial=01_start_type=ATG_rbs_motif=ACT_rbs_spacer=11bp_gc_cont=0.432':0.07248743686571184):0.010041761284885249):0.00997499470463915):1.00000050002909E-6):0.010054323694379494):1.00000050002909E-6,(('DQ148653__NP_NP-Gamma_NP-Gamma-2_NP-Gamma-2.2_NP-Gamma-2.2.5_NP-Gamma-2.2.5.Incertae_sedis.1_NP-Gamma-2.2.5.Incertae_sedis.1_OTU1_2_#_208_#_591_#_1_#_ID=78_2_partial=01_start_type=ATG_rbs_motif=ACT_rbs_spacer=11bp_gc_cont=0.419':1.00000050002909E-6,'EU309881__NP_NP-Gamma_NP-Gamma-2_NP-Gamma-2.2_NP-Gamma-2.2.5_NP-Gamma-2.2.5_OTU1_2_#_208_#_591_#_1_#_ID=159_2_partial=01_start_type=ATG_rbs_motif=ACT_rbs_spacer=11bp_gc_cont=0.422':1.00000050002909E-6):1.00000050002909E-6,('GQ499694__NP_NP-Gamma_NP-Gamma-2_NP-Gamma-2.2_NP-Gamma-2.2.5_NP-Gamma-2.2.5.Incertae_sedis.3_OTU2_2_#_208_#_591_#_1_#_ID=399_2_partial=01_start_type=ATG_rbs_motif=ACT_rbs_spacer=11bp_gc_cont=0.419':1.00000050002909E-6,'GQ331564__NP_NP-Gamma_NP-Gamma-2_NP-Gamma-2.2_NP-Gamma-2.2.5_NP-Gamma-2.2.5_OTU11_2_#_208_#_591_#_1_#_ID=379_2_partial=01_start_type=ATG_rbs_motif=ACT_rbs_spacer=11bp_gc_cont=0.430':1.00000050002909E-6):1.00000050002909E-6):1.00000050002909E-6):1.00000050002909E-6,'JN179492__NP_NP-Gamma_NP-Gamma-2_NP-Gamma-2.2_NP-Gamma-2.2.5_NP-Gamma-2.2.5_OTU3_2_#_208_#_591_#_1_#_ID=702_2_partial=01_start_type=ATG_rbs_motif=ACT_rbs_spacer=11bp_gc_cont=0.414':0.010037243105845544):0.010015978866145149,('EU925362__NP_NP-Gamma_NP-Gamma-2_NP-Gamma-2.2_NP-Gamma-2.2.5_NP-Gamma-2.2.5_OTU8_2_#_304_#_591_#_1_#_ID=285_2_partial=01_start_type=TTG_rbs_motif=None_rbs_spacer=None_gc_cont=0.438':0.013003560845659326,('JX305902__NP_NP-Gamma_NP-Gamma-2_NP-Gamma-2.2_NP-Gamma-2.2.5_NP-Gamma-2.2.5.2_NP-Gamma-2.2.5.2_OTU3_2_#_304_#_591_#_1_#_ID=869_2_partial=01_start_type=TTG_rbs_motif=None_rbs_spacer=None_gc_cont=0.438':0.0396096825863189,('GQ331563__NP_NP-Gamma_NP-Gamma-2_NP-Gamma-2.2_NP-Gamma-2.2.5_NP-Gamma-2.2.5.Incertae_sedis.4_OTU2_2_#_304_#_591_#_1_#_ID=378_2_partial=01_start_type=TTG_rbs_motif=None_rbs_spacer=None_gc_cont=0.438':1.00000050002909E-6,'DQ148655__NP_NP-Gamma_NP-Gamma-2_NP-Gamma-2.2_NP-Gamma-2.2.5_NP-Gamma-2.2.5.1_NP-Gamma-2.2.5.1_OTU9_2_#_304_#_591_#_1_#_ID=79_2_partial=01_start_type=TTG_rbs_motif=None_rbs_spacer=None_gc_cont=0.424':1.00000050002909E-6):1.00000050002909E-6):1.00000050002909E-6):0.013081365231499949):5.10730810669738E-6):1.00000050002909E-6,('JN375970__NP_NP-Gamma_NP-Gamma-2_NP-Gamma-2.2_NP-Gamma-2.2.5_NP-Gamma-2.2.5.1_NP-Gamma-2.2.5.1_OTU6_2_#_208_#_591_#_1_#_ID=763_2_partial=01_start_type=ATG_rbs_motif=None_rbs_spacer=None_gc_cont=0.432':0.010068949559754016,'EU925345__NP_NP-Gamma_NP-Gamma-2_NP-Gamma-2.2_NP-Gamma-2.2.5_NP-Gamma-2.2.5_OTU9_2_#_208_#_591_#_1_#_ID=283_2_partial=01_start_type=ATG_rbs_motif=ACT_rbs_spacer=11bp_gc_cont=0.427':0.020216952300976542):1.00000050002909E-6):1.00000050002909E-6,((('KJ509790__NP_NP-Gamma_NP-Gamma-2_NP-Gamma-2.2_NP-Gamma-2.2.2_NP-Gamma-2.2.2.Incertae_sedis_NP-Gamma-2.2.2.Incertae_sedis_OTU2_2_#_208_#_591_#_1_#_ID=1152_2_partial=01_start_type=ATG_rbs_motif=ACT_rbs_spacer=11bp_gc_cont=0.445':1.00000050002909E-6,(('JQ886279__NP_NP-Theta_NP-Theta-2_NP-Theta-2.1_NP-Theta-2.1.2_NP-Theta-2.1.2_OTU1_2_#_214_#_591_#_1_#_ID=857_2_partial=01_start_type=GTG_rbs_motif=None_rbs_spacer=None_gc_cont=0.437':0.0631044668552115,'KJ152880__NP_NP-Gamma_NP-Gamma-2_NP-Gamma-2.2_NP-Gamma-2.2.5_NP-Gamma-2.2.5.2_NP-Gamma-2.2.5.2_OTU5_1_#_208_#_591_#_1_#_ID=1119_1_partial=01_start_type=ATG_rbs_motif=ACT_rbs_spacer=11bp_gc_cont=0.435':1.00000050002909E-6):0.013887517624547707,(('GQ331560__NP_NP-Gamma_NP-Gamma-2_NP-Gamma-2.2_NP-Gamma-2.2.1_NP-Gamma-2.2.1.1_NP-Gamma-2.2.1.1_OTU4_2_#_208_#_591_#_1_#_ID=377_2_partial=01_start_type=ATG_rbs_motif=ACT_rbs_spacer=11bp_gc_cont=0.445':0.02017666691349235,((('GQ331394__NP_NP-Gamma_NP-Gamma-2_NP-Gamma-2.2_NP-Gamma-2.2.1_NP-Gamma-2.2.1.1_NP-Gamma-2.2.1.1_OTU1_2_#_208_#_591_#_1_#_ID=371_2_partial=01_start_type=ATG_rbs_motif=ACT_rbs_spacer=11bp_gc_cont=0.435':0.11215989358586854,'GQ331600__NP_NP-Gamma_NP-Gamma-2_NP-Gamma-2.2_NP-Gamma-2.2.1_NP-Gamma-2.2.1.1_NP-Gamma-2.2.1.1_OTU2_2_#_214_#_591_#_1_#_ID=380_2_partial=01_start_type=GTG_rbs_motif=None_rbs_spacer=None_gc_cont=0.444':0.0749909536163182):0.03454789043856155,'JF743004__NP_NP-Gamma_NP-Gamma-2_NP-Gamma-2.2_NP-Gamma-2.2.1_NP-Gamma-2.2.1.1_NP-Gamma-2.2.1.1_OTU5_2_#_208_#_591_#_1_#_ID=588_2_partial=01_start_type=ATG_rbs_motif=ACT_rbs_spacer=11bp_gc_cont=0.427':0.020266394304175893):1.00000050002909E-6,'GQ331528__NP_NP-Gamma_NP-Gamma-2_NP-Gamma-2.2_NP-Gamma-2.2.1_NP-Gamma-2.2.1.1_NP-Gamma-2.2.1.1_OTU3_2_#_208_#_591_#_1_#_ID=376_2_partial=01_start_type=ATG_rbs_motif=ACT_rbs_spacer=11bp_gc_cont=0.440':1.00000050002909E-6):1.00000050002909E-6):0.024028497965492137,'GQ331527__NP_NP-Gamma_NP-Gamma-2_NP-Gamma-2.2_NP-Gamma-2.2.1_NP-Gamma-2.2.1.2_NP-Gamma-2.2.1.2_OTU4_1_#_208_#_591_#_1_#_ID=375_1_partial=01_start_type=ATG_rbs_motif=GACTG_rbs_spacer=3bp_gc_cont=0.430':0.01685112310250026):0.010032434080241933):0.016974415907655402):0.010344224161392943,(((('JX537681__NP_NP-Gamma_NP-Gamma-2_NP-Gamma-2.2_NP-Gamma-2.2.2_NP-Gamma-2.2.2.1_NP-Gamma-2.2.2.1_OTU8_2_#_208_#_591_#_1_#_ID=923_2_partial=01_start_type=ATG_rbs_motif=ACT_rbs_spacer=11bp_gc_cont=0.435':0.020330877797413133,('EU651096__NP_NP-Gamma_NP-Gamma-2_NP-Gamma-2.2_NP-Gamma-2.2.2_NP-Gamma-2.2.2.1_NP-Gamma-2.2.2.1_OTU5_2_#_208_#_591_#_1_#_ID=196_2_partial=01_start_type=ATG_rbs_motif=ACT_rbs_spacer=11bp_gc_cont=0.427':0.010085440145382228,'EU651126__NP_NP-Gamma_NP-Gamma-2_NP-Gamma-2.2_NP-Gamma-2.2.2_NP-Gamma-2.2.2.1_NP-Gamma-2.2.2.1_OTU6_2_#_208_#_591_#_1_#_ID=197_2_partial=01_start_type=ATG_rbs_motif=ACT_rbs_spacer=11bp_gc_cont=0.438':0.010161287433265977):0.010147791470353256):1.00000050002909E-6,(('KC735190__NP_NP-Gamma_NP-Gamma-2_NP-Gamma-2.2_NP-Gamma-2.2.2_NP-Gamma-2.2.2.1_NP-Gamma-2.2.2.1_OTU1_2_#_208_#_591_#_1_#_ID=971_2_partial=01_start_type=ATG_rbs_motif=ACT_rbs_spacer=11bp_gc_cont=0.427':1.00000050002909E-6,'DQ278570__NP_NP-Gamma_NP-Gamma-2_NP-Gamma-2.2_NP-Gamma-2.2.2_NP-Gamma-2.2.2.1_NP-Gamma-2.2.2.1_OTU2_2_#_208_#_591_#_1_#_ID=100_2_partial=01_start_type=ATG_rbs_motif=ACT_rbs_spacer=11bp_gc_cont=0.424':1.00000050002909E-6):1.00000050002909E-6,'JX537517__NP_NP-Gamma_NP-Gamma-2_NP-Gamma-2.2_NP-Gamma-2.2.2_NP-Gamma-2.2.2.1_NP-Gamma-2.2.2.1_OTU4_2_#_208_#_591_#_1_#_ID=903_2_partial=01_start_type=ATG_rbs_motif=ACT_rbs_spacer=11bp_gc_cont=0.430':0.0203346993715425):0.010278465936992177):0.02036463718896925,('KJ778506__NP_NP-Gamma_NP-Gamma-2_NP-Gamma-2.2_NP-Gamma-2.2.2_NP-Gamma-2.2.2.1_NP-Gamma-2.2.2.1_OTU3_2_#_214_#_591_#_1_#_ID=1170_2_partial=01_start_type=GTG_rbs_motif=None_rbs_spacer=None_gc_cont=0.429':0.017689932476624308,'FJ227845__NP_NP-Gamma_NP-Gamma-2_NP-Gamma-2.2_NP-Gamma-2.2.2_NP-Gamma-2.2.2.1_NP-Gamma-2.2.2.1_OTU7_2_#_313_#_591_#_1_#_ID=302_2_partial=01_start_type=TTG_rbs_motif=None_rbs_spacer=None_gc_cont=0.441':0.01347248577681062):0.0028978289249034337):0.02089237928810578,('KJ509789__NP_NP-Gamma_NP-Gamma-2_NP-Gamma-2.2_NP-Gamma-2.2.2_NP-Gamma-2.2.2.Incertae_sedis_NP-Gamma-2.2.2.Incertae_sedis_OTU1_2_#_208_#_591_#_1_#_ID=1151_2_partial=01_start_type=ATG_rbs_motif=None_rbs_spacer=None_gc_cont=0.435':0.01018073933511176,(('GQ499763__NP_NP-Gamma_NP-Gamma-2_NP-Gamma-2.2_NP-Gamma-2.2.2_NP-Gamma-2.2.2.2_NP-Gamma-2.2.2.2.1_NP-Gamma-2.2.2.2.1_OTU1_1_#_1_#_591_#_1_#_ID=402_1_partial=11_start_type=Edge_rbs_motif=None_rbs_spacer=None_gc_cont=0.428':1.00000050002909E-6,((('GU811279__NP_NP-Gamma_NP-Gamma-2_NP-Gamma-2.2_NP-Gamma-2.2.2_NP-Gamma-2.2.2.2_NP-Gamma-2.2.2.2.2_NP-Gamma-2.2.2.2.2_OTU5_2_#_208_#_591_#_1_#_ID=447_2_partial=01_start_type=ATG_rbs_motif=None_rbs_spacer=None_gc_cont=0.430':0.010060708019194417,(('LK055949__NP_NP-Gamma_NP-Gamma-2_NP-Gamma-2.2_NP-Gamma-2.2.2_NP-Gamma-2.2.2.2_NP-Gamma-2.2.2.2.2_NP-Gamma-2.2.2.2.2_OTU7_2_#_208_#_591_#_1_#_ID=1200_2_partial=01_start_type=ATG_rbs_motif=ACT_rbs_spacer=11bp_gc_cont=0.435':1.00000050002909E-6,'KC112505__NP_NP-Gamma_NP-Gamma-2_NP-Gamma-2.2_NP-Gamma-2.2.2_NP-Gamma-2.2.2.2_NP-Gamma-2.2.2.2.2_NP-Gamma-2.2.2.2.2_OTU6_2_#_208_#_591_#_1_#_ID=945_2_partial=01_start_type=ATG_rbs_motif=ACT_rbs_spacer=11bp_gc_cont=0.424':1.00000050002909E-6):1.00000050002909E-6,('EU650938__NP_NP-Gamma_NP-Gamma-2_NP-Gamma-2.2_NP-Gamma-2.2.2_NP-Gamma-2.2.2.2_NP-Gamma-2.2.2.2.2_NP-Gamma-2.2.2.2.2_OTU4_2_#_208_#_591_#_1_#_ID=187_2_partial=01_start_type=ATG_rbs_motif=ACT_rbs_spacer=11bp_gc_cont=0.422':1.00000050002909E-6,'EU650913__NP_NP-Gamma_NP-Gamma-2_NP-Gamma-2.2_NP-Gamma-2.2.2_NP-Gamma-2.2.2.2_NP-Gamma-2.2.2.2_OTU1_2_#_208_#_591_#_1_#_ID=186_2_partial=01_start_type=ATG_rbs_motif=ACT_rbs_spacer=11bp_gc_cont=0.438':1.00000050002909E-6):1.00000050002909E-6):0.010060707805134692):1.00000050002909E-6,'KJ509750__NP_NP-Gamma_NP-Gamma-2_NP-Gamma-2.2_NP-Gamma-2.2.2_NP-Gamma-2.2.2.2_NP-Gamma-2.2.2.2.1_NP-Gamma-2.2.2.2.1_OTU3_2_#_208_#_591_#_1_#_ID=1143_2_partial=01_start_type=ATG_rbs_motif=None_rbs_spacer=None_gc_cont=0.427':1.00000050002909E-6):1.00000050002909E-6,'JF715746__NP_NP-Gamma_NP-Gamma-2_NP-Gamma-2.2_NP-Gamma-2.2.2_NP-Gamma-2.2.2.2_NP-Gamma-2.2.2.2.1_NP-Gamma-2.2.2.2.1_OTU2_2_#_208_#_591_#_1_#_ID=567_2_partial=01_start_type=ATG_rbs_motif=None_rbs_spacer=None_gc_cont=0.445':1.00000050002909E-6):1.00000050002909E-6):0.008498613957017166,('JX537555__NP_NP-Gamma_NP-Gamma-2_NP-Gamma-2.2_NP-Gamma-2.2.2_NP-Gamma-2.2.2.2_NP-Gamma-2.2.2.2.2_NP-Gamma-2.2.2.2.2_OTU3_2_#_208_#_591_#_1_#_ID=908_2_partial=01_start_type=ATG_rbs_motif=ACT_rbs_spacer=11bp_gc_cont=0.430':0.010073985865764256,'LK055991__NP_NP-Gamma_NP-Gamma-2_NP-Gamma-2.2_NP-Gamma-2.2.2_NP-Gamma-2.2.2.2_NP-Gamma-2.2.2.2.2_NP-Gamma-2.2.2.2.2_OTU2_2_#_208_#_591_#_1_#_ID=1203_2_partial=01_start_type=ATG_rbs_motif=None_rbs_spacer=None_gc_cont=0.427':0.010110434374128504):1.00000050002909E-6):0.008548089436621886):1.00000050002909E-6):0.008519878069182859):0.008668567133543902,'GU811281__NP_NP-Gamma_NP-Gamma_OTU1_1_#_28_#_591_#_1_#_ID=448_1_partial=01_start_type=GTG_rbs_motif=ACT_rbs_spacer=14bp_gc_cont=0.431':0.03590182952892134):1.00000050002909E-6):0.006683355183898046,(('FJ227832__NP_NP-Gamma_NP-Gamma-2_NP-Gamma-2.2_NP-Gamma-2.2.3_NP-Gamma-2.2.3_OTU3_2_#_208_#_591_#_1_#_ID=300_2_partial=01_start_type=ATG_rbs_motif=ACT_rbs_spacer=11bp_gc_cont=0.440':1.00000050002909E-6,((('GQ863134__NP_NP-Gamma_NP-Gamma-2_NP-Gamma-2.2_NP-Gamma-2.2.4_NP-Gamma-2.2.4.1_NP-Gamma-2.2.4.1_OTU3_2_#_208_#_591_#_1_#_ID=413_2_partial=01_start_type=ATG_rbs_motif=ACT_rbs_spacer=11bp_gc_cont=0.443':0.010040556869480617,('HM589795__NP_NP-Gamma_NP-Gamma-2_NP-Gamma-2.2_NP-Gamma-2.2.3_NP-Gamma-2.2.3_OTU1_2_#_208_#_591_#_1_#_ID=485_2_partial=01_start_type=ATG_rbs_motif=ACT_rbs_spacer=11bp_gc_cont=0.435':1.00000050002909E-6,('JF924156__NP_NP_OTU2_2_#_208_#_591_#_1_#_ID=629_2_partial=01_start_type=ATG_rbs_motif=None_rbs_spacer=None_gc_cont=0.469':1.00000050002909E-6,('JN183522__NP_NP_OTU1_2_#_208_#_591_#_1_#_ID=743_2_partial=01_start_type=ATG_rbs_motif=ACT_rbs_spacer=11bp_gc_cont=0.445':1.00000050002909E-6,(('JF924040__NP_NP-Gamma_NP-Gamma_OTU2_2_#_208_#_591_#_1_#_ID=616_2_partial=01_start_type=ATG_rbs_motif=ACT_rbs_spacer=11bp_gc_cont=0.440':0.010076813346390049,(('JF924242__NP_NP-Gamma_NP-Gamma-1_NP-Gamma-1_OTU3_2_#_214_#_591_#_1_#_ID=639_2_partial=01_start_type=GTG_rbs_motif=None_rbs_spacer=None_gc_cont=0.463':0.020257492578397505,('DQ501025__NP_NP-Gamma_NP-Gamma-1_NP-Gamma-1.2_NP-Gamma-1.2_OTU1_2_#_214_#_591_#_1_#_ID=111_2_partial=01_start_type=GTG_rbs_motif=None_rbs_spacer=None_gc_cont=0.468':1.00000050002909E-6,'EU125516__NP_NP-Gamma_NP-Gamma-1_NP-Gamma-1.2_NP-Gamma-1.2_OTU3_2_#_214_#_591_#_1_#_ID=149_2_partial=01_start_type=GTG_rbs_motif=None_rbs_spacer=None_gc_cont=0.489':0.020152570705550706):0.01009465432463675):1.00000050002909E-6,'EU125512__NP_NP-Gamma_NP-Gamma-1_NP-Gamma-1.2_NP-Gamma-1.2_OTU2_2_#_214_#_591_#_1_#_ID=148_2_partial=01_start_type=GTG_rbs_motif=None_rbs_spacer=None_gc_cont=0.481':0.030412517311001912):0.010163929475122456):0.010015083923812828,(('HM589837__NP_NP-Gamma_NP-Gamma-2_NP-Gamma-2.2_NP-Gamma-2.2.4_NP-Gamma-2.2.4.1_NP-Gamma-2.2.4.1_OTU7_1_#_1_#_591_#_1_#_ID=486_1_partial=11_start_type=Edge_rbs_motif=None_rbs_spacer=None_gc_cont=0.431':0.006659778535167863,('EU860262__NP_NP-Gamma_NP-Gamma-2_NP-Gamma-2.2_NP-Gamma-2.2.3_NP-Gamma-2.2.3_OTU2_2_#_289_#_591_#_1_#_ID=231_2_partial=01_start_type=TTG_rbs_motif=None_rbs_spacer=None_gc_cont=0.422':0.01224586428492507,'JF924252__NP_NP-Gamma_NP-Gamma-2_NP-Gamma-2.2_NP-Gamma-2.2.4_NP-Gamma-2.2.4.1_NP-Gamma-2.2.4.1_OTU4_1_#_25_#_591_#_1_#_ID=641_1_partial=01_start_type=GTG_rbs_motif=ACT_rbs_spacer=11bp_gc_cont=0.448':0.013232271065921671):7.263137897116669E-4):1.00000050002909E-6,(((('FJ227155__NP_NP-Gamma_NP-Gamma-2_NP-Gamma-2.2_NP-Gamma-2.2.4_NP-Gamma-2.2.4.1_NP-Gamma-2.2.4.1_OTU5_1_#_1_#_591_#_1_#_ID=287_1_partial=11_start_type=Edge_rbs_motif=None_rbs_spacer=None_gc_cont=0.420':0.005802339617303807,'DQ148614__NP_NP-Gamma_NP-Gamma-2_NP-Gamma-2.2_NP-Gamma-2.2_OTU3_2_#_208_#_591_#_1_#_ID=75_2_partial=01_start_type=ATG_rbs_motif=None_rbs_spacer=None_gc_cont=0.438':1.00000050002909E-6):1.00000050002909E-6,'JX537521__NP_NP-Gamma_NP-Gamma-1_NP-Gamma-1_OTU4_2_#_208_#_591_#_1_#_ID=905_2_partial=01_start_type=ATG_rbs_motif=None_rbs_spacer=None_gc_cont=0.464':0.020053188998080243):1.00000050002909E-6,('JF430566__NP_NP-Gamma_NP-Gamma-2_NP-Gamma-2.2_NP-Gamma-2.2.4_NP-Gamma-2.2.4.2_NP-Gamma-2.2.4.2_OTU4_2_#_289_#_591_#_1_#_ID=544_2_partial=01_start_type=TTG_rbs_motif=None_rbs_spacer=None_gc_cont=0.426':0.012279353366519688,('FJ227851__NP_NP-Gamma_NP-Gamma-2_NP-Gamma-2.2_NP-Gamma-2.2.5_NP-Gamma-2.2.5_OTU10_2_#_208_#_591_#_1_#_ID=303_2_partial=01_start_type=ATG_rbs_motif=ACT_rbs_spacer=11bp_gc_cont=0.430':1.00000050002909E-6,'KJ778452__NP_NP-Gamma_NP-Gamma-2_NP-Gamma-2.2_NP-Gamma-2.2.4_NP-Gamma-2.2.4.2_NP-Gamma-2.2.4.2_OTU5_2_#_208_#_591_#_1_#_ID=1169_2_partial=01_start_type=ATG_rbs_motif=None_rbs_spacer=None_gc_cont=0.432':1.00000050002909E-6):1.00000050002909E-6):0.020286301644228025):8.878989749039627E-4,(((('FJ227839__NP_NP-Gamma_NP-Gamma-2_NP-Gamma-2.2_NP-Gamma-2.2_OTU2_2_#_208_#_591_#_1_#_ID=301_2_partial=01_start_type=ATG_rbs_motif=ACT_rbs_spacer=11bp_gc_cont=0.424':1.00000050002909E-6,('DQ148578__NP_NP-Gamma_NP-Gamma-2_NP-Gamma-2.2_NP-Gamma-2.2.Incertae_sedis.2_NP-Gamma-2.2.Incertae_sedis.2_OTU1_2_#_304_#_591_#_1_#_ID=73_2_partial=01_start_type=TTG_rbs_motif=None_rbs_spacer=None_gc_cont=0.438':0.013205631330971454,'DQ148796__NP_NP-Gamma_NP-Gamma-2_NP-Gamma-2.2_NP-Gamma-2.2.Incertae_sedis.2_NP-Gamma-2.2.Incertae_sedis.2_OTU2_2_#_304_#_591_#_1_#_ID=88_2_partial=01_start_type=TTG_rbs_motif=None_rbs_spacer=None_gc_cont=0.448':0.040873662193672826):0.01330477474419975):0.010078954433118872,'FJ227796__NP_NP-Gamma_NP-Gamma-2_NP-Gamma-2.2_NP-Gamma-2.2_OTU1_2_#_301_#_591_#_1_#_ID=298_2_partial=01_start_type=ATG_rbs_motif=CTG_rbs_spacer=13bp_gc_cont=0.460':1.00000050002909E-6):1.00000050002909E-6,'EU651197__NP_NP-Gamma_NP-Gamma-2_NP-Gamma-2.2_NP-Gamma-2.2.5_NP-Gamma-2.2.5_OTU12_2_#_208_#_591_#_1_#_ID=199_2_partial=01_start_type=ATG_rbs_motif=ACT_rbs_spacer=11bp_gc_cont=0.430':1.00000050002909E-6):1.00000050002909E-6,((('JX524536__NP_NP-Gamma_NP-Gamma-2_NP-Gamma-2.2_NP-Gamma-2.2.4_NP-Gamma-2.2.4.1_NP-Gamma-2.2.4.1_OTU9_1_#_1_#_591_#_1_#_ID=901_1_partial=11_start_type=Edge_rbs_motif=None_rbs_spacer=None_gc_cont=0.418':1.00000050002909E-6,(('JF924560__NP_NP-Gamma_NP-Gamma-2_NP-Gamma-2.2_NP-Gamma-2.2.4_NP-Gamma-2.2.4.1_NP-Gamma-2.2.4.1_OTU11_2_#_208_#_591_#_1_#_ID=655_2_partial=01_start_type=ATG_rbs_motif=None_rbs_spacer=None_gc_cont=0.445':0.021111235673796105,('DQ148616__NP_NP-Gamma_NP-Gamma-2_NP-Gamma-2.2_NP-Gamma-2.2.4_NP-Gamma-2.2.4.1_NP-Gamma-2.2.4.1_OTU10_2_#_289_#_591_#_1_#_ID=76_2_partial=01_start_type=TTG_rbs_motif=ACT_rbs_spacer=9bp_gc_cont=0.442':1.00000050002909E-6,(('FJ227786__NP_NP-Gamma_NP-Gamma-2_NP-Gamma-2.2_NP-Gamma-2.2.4_NP-Gamma-2.2.4.2_NP-Gamma-2.2.4.2_OTU1_2_#_304_#_591_#_1_#_ID=296_2_partial=01_start_type=TTG_rbs_motif=None_rbs_spacer=None_gc_cont=0.462':1.00000050002909E-6,'JF924274__NP_NP-Gamma_NP-Gamma-2_NP-Gamma-2.2_NP-Gamma-2.2.4_NP-Gamma-2.2.4.2_NP-Gamma-2.2.4.2_OTU2_2_#_304_#_591_#_1_#_ID=646_2_partial=01_start_type=TTG_rbs_motif=None_rbs_spacer=None_gc_cont=0.448':0.013120855811161018):0.013203196601876159,'JF430502__NP_NP-Gamma_NP-Gamma-2_NP-Gamma-2.2_NP-Gamma-2.2.4_NP-Gamma-2.2.4.2_NP-Gamma-2.2.4.2_OTU3_2_#_289_#_591_#_1_#_ID=538_2_partial=01_start_type=TTG_rbs_motif=None_rbs_spacer=None_gc_cont=0.449':1.00000050002909E-6):0.012245632044765045):1.00000050002909E-6):0.010071795954276212,'JQ750576__NP_NP-Gamma_NP-Gamma-2_NP-Gamma-2.2_NP-Gamma-2.2.1_NP-Gamma-2.2.1_OTU1_1_#_22_#_591_#_1_#_ID=842_1_partial=01_start_type=GTG_rbs_motif=ACT_rbs_spacer=11bp_gc_cont=0.439':0.021172445730964974):1.00000050002909E-6):1.00000050002909E-6,((((((('JF924226__NP_NP-Alpha_NP-Alpha-1_NP-Alpha-1_OTU10_2_#_214_#_591_#_1_#_ID=636_2_partial=01_start_type=GTG_rbs_motif=None_rbs_spacer=None_gc_cont=0.447':1.00000050002909E-6,'GQ863202__NP_NP-Alpha_NP-Alpha-1_NP-Alpha-1_OTU3_2_#_214_#_591_#_1_#_ID=418_2_partial=01_start_type=GTG_rbs_motif=None_rbs_spacer=None_gc_cont=0.447':0.010177449203221622):0.010234731678308802,('JF924067__NP_NP-Alpha_NP-Alpha-1_NP-Alpha-1_OTU9_1_#_25_#_591_#_1_#_ID=622_1_partial=01_start_type=GTG_rbs_motif=ACT_rbs_spacer=11bp_gc_cont=0.432':1.00000050002909E-6,('EU025140__NP_NP-Alpha_NP-Alpha-1_NP-Alpha-1_OTU7_2_#_214_#_591_#_1_#_ID=129_2_partial=01_start_type=GTG_rbs_motif=None_rbs_spacer=None_gc_cont=0.431':0.04332990027823234,'JX537706__NP_NP-Alpha_NP-Alpha-1_NP-Alpha-1_OTU8_1_#_25_#_591_#_1_#_ID=925_1_partial=01_start_type=GTG_rbs_motif=ACT_rbs_spacer=11bp_gc_cont=0.418':0.010388818762083835):0.025440738097682714):0.013952377971370396):1.00000050002909E-6,(('JF924550__NP_NP-Alpha_NP-Alpha-1_NP-Alpha-1_OTU2_1_#_25_#_591_#_1_#_ID=653_1_partial=01_start_type=GTG_rbs_motif=ACT_rbs_spacer=11bp_gc_cont=0.425':1.00000050002909E-6,'KF438628__NP_NP-Alpha_NP-Alpha-1_NP-Alpha-1_OTU6_1_#_25_#_591_#_1_#_ID=1053_1_partial=01_start_type=GTG_rbs_motif=ACT_rbs_spacer=11bp_gc_cont=0.425':1.00000050002909E-6):1.00000050002909E-6,(('GU988841__NP_NP-Alpha_NP-Alpha-1_NP-Alpha-1_OTU4_1_#_25_#_591_#_1_#_ID=463_1_partial=01_start_type=GTG_rbs_motif=ACT_rbs_spacer=11bp_gc_cont=0.434':0.013960941039802232,'JF924554__NP_NP-Alpha_NP-Alpha-1_NP-Alpha-1_OTU5_1_#_25_#_591_#_1_#_ID=654_1_partial=01_start_type=GTG_rbs_motif=ACT_rbs_spacer=11bp_gc_cont=0.443':1.00000050002909E-6):0.02113339744593805,'DQ501002__NP_NP-Alpha_NP-Alpha-1_NP-Alpha-1_OTU1_1_#_25_#_591_#_1_#_ID=108_1_partial=01_start_type=GTG_rbs_motif=ACT_rbs_spacer=11bp_gc_cont=0.414':0.013968697011292396):1.00000050002909E-6):1.00000050002909E-6):0.015387001284156803,('JF924262__NP_NP-Alpha_NP-Alpha-1_NP-Alpha-1_OTU12_2_#_214_#_591_#_1_#_ID=643_2_partial=01_start_type=GTG_rbs_motif=None_rbs_spacer=None_gc_cont=0.450':0.020678246031450413,'DQ501167__NP_NP-Alpha_NP-Alpha-1_NP-Alpha-1_OTU11_1_#_25_#_591_#_1_#_ID=120_1_partial=01_start_type=GTG_rbs_motif=ACT_rbs_spacer=11bp_gc_cont=0.437':1.00000050002909E-6):0.00621352110734023):0.02255701465786241,(('JF924187__NP_NP-Alpha_NP-Alpha-2_NP-Alpha-2.1_NP-Alpha-2.1_OTU2_2_#_208_#_591_#_1_#_ID=632_2_partial=01_start_type=ATG_rbs_motif=None_rbs_spacer=None_gc_cont=0.456':0.020456538109574436,((('GQ863199__NP_NP-Alpha_NP-Alpha-2_NP-Alpha-2.1_NP-Alpha-2.1_OTU1_1_#_25_#_591_#_1_#_ID=417_1_partial=01_start_type=GTG_rbs_motif=ACT_rbs_spacer=11bp_gc_cont=0.434':0.028638479765853413,('JF924139__NP_NP-Alpha_NP-Alpha-2_NP-Alpha-2.1_NP-Alpha-2.1_OTU3_1_#_25_#_591_#_1_#_ID=627_1_partial=01_start_type=GTG_rbs_motif=ACT_rbs_spacer=11bp_gc_cont=0.455':0.02143268780958732,'JF924543__NP_NP-Alpha_NP-Alpha-2_NP-Alpha-2.1_NP-Alpha-2.1_OTU4_1_#_1_#_591_#_1_#_ID=652_1_partial=11_start_type=Edge_rbs_motif=None_rbs_spacer=None_gc_cont=0.440':0.013750266563941564):1.00000050002909E-6):0.006866030024497556,('JF924084__NP_NP-Alpha_NP-Alpha-2_NP-Alpha-2.1_NP-Alpha-2.1_OTU5_1_#_25_#_591_#_1_#_ID=623_1_partial=01_start_type=GTG_rbs_motif=ACT_rbs_spacer=11bp_gc_cont=0.446':1.00000050002909E-6,'JF924135__NP_NP-Alpha_NP-Alpha-2_NP-Alpha-2.1_NP-Alpha-2.1_OTU7_1_#_25_#_591_#_1_#_ID=626_1_partial=01_start_type=GTG_rbs_motif=ACT_rbs_spacer=11bp_gc_cont=0.439':1.00000050002909E-6):1.00000050002909E-6):0.006806522863031817,('JF924277__NP_NP-Alpha_NP-Alpha-2_NP-Alpha-2.1_NP-Alpha-2.1_OTU6_1_#_25_#_591_#_1_#_ID=647_1_partial=01_start_type=GTG_rbs_motif=ACT_rbs_spacer=11bp_gc_cont=0.450':0.01416378630366946,'JF924537__NP_NP-Alpha_NP-Alpha-2_NP-Alpha-2.1_NP-Alpha-2.1_OTU8_1_#_25_#_591_#_1_#_ID=651_1_partial=01_start_type=GTG_rbs_motif=ACT_rbs_spacer=11bp_gc_cont=0.450':0.014167165417242533):1.00000050002909E-6):1.00000050002909E-6):0.030949808949219122,(('DQ501070__NP_NP-Alpha_NP-Alpha-2_NP-Alpha-2.2_NP-Alpha-2.2.3_NP-Alpha-2.2.3.2_NP-Alpha-2.2.3.2_OTU2_1_#_1_#_591_#_1_#_ID=117_1_partial=11_start_type=Edge_rbs_motif=None_rbs_spacer=None_gc_cont=0.442':0.006687184409043905,('KC735266__NP_NP-Alpha_NP-Alpha-2_NP-Alpha-2.2_NP-Alpha-2.2.3_NP-Alpha-2.2.3.2_NP-Alpha-2.2.3.2_OTU4_1_#_1_#_591_#_1_#_ID=972_1_partial=11_start_type=Edge_rbs_motif=None_rbs_spacer=None_gc_cont=0.433':1.00000050002909E-6,(('DQ148623__NP_NP-Alpha_NP-Alpha-2_NP-Alpha-2.2_NP-Alpha-2.2.3_NP-Alpha-2.2.3.2_NP-Alpha-2.2.3.2_OTU1_1_#_1_#_591_#_1_#_ID=77_1_partial=11_start_type=Edge_rbs_motif=None_rbs_spacer=None_gc_cont=0.443':1.00000050002909E-6,(('HM589852__NP_NP-Alpha_NP-Alpha-2_NP-Alpha-2.2_NP-Alpha-2.2.2_NP-Alpha-2.2.2_OTU1_1_#_1_#_591_#_1_#_ID=488_1_partial=11_start_type=Edge_rbs_motif=None_rbs_spacer=None_gc_cont=0.415':0.006754160186447863,(('EU340498__NP_NP-Alpha_NP-Alpha-2_NP-Alpha-2.2_NP-Alpha-2.2.2_NP-Alpha-2.2.2.1_NP-Alpha-2.2.2.1.2_NP-Alpha-2.2.2.1.2.2_NP-Alpha-2.2.2.1.2.2_OTU7_1_#_1_#_591_#_1_#_ID=163_1_partial=11_start_type=Edge_rbs_motif=None_rbs_spacer=None_gc_cont=0.440':0.013311268935443326,'KF512364__NP_NP-Alpha_NP-Alpha-2_NP-Alpha-2.2_NP-Alpha-2.2.2_NP-Alpha-2.2.2.1_NP-Alpha-2.2.2.1.2_NP-Alpha-2.2.2.1.2.2_NP-Alpha-2.2.2.1.2.2_OTU8_1_#_1_#_591_#_1_#_ID=1058_1_partial=11_start_type=Edge_rbs_motif=None_rbs_spacer=None_gc_cont=0.437':0.0066209628544965475):1.00000050002909E-6,((((('FJ615389__NP_NP-Alpha_NP-Alpha-2_NP-Alpha-2.2_NP-Alpha-2.2.2_NP-Alpha-2.2.2.1_NP-Alpha-2.2.2.1.1_NP-Alpha-2.2.2.1.1.1_NP-Alpha-2.2.2.1.1.1_OTU3_1_#_1_#_591_#_1_#_ID=325_1_partial=11_start_type=Edge_rbs_motif=None_rbs_spacer=None_gc_cont=0.428':0.019955012979596835,'JQ396294__NP_NP-Alpha_NP-Alpha-2_NP-Alpha-2.2_NP-Alpha-2.2.2_NP-Alpha-2.2.2.1_NP-Alpha-2.2.2.1.1_NP-Alpha-2.2.2.1.1.3_NP-Alpha-2.2.2.1.1.3.3_NP-Alpha-2.2.2.1.1.3.3_OTU3_1_#_1_#_591_#_1_#_ID=822_1_partial=11_start_type=Edge_rbs_motif=None_rbs_spacer=N':0.006646193102887402):1.00000050002909E-6,((('KF901071__NP_NP-Alpha_NP-Alpha-2_NP-Alpha-2.2_NP-Alpha-2.2.2_NP-Alpha-2.2.2.1_NP-Alpha-2.2.2.1.1_NP-Alpha-2.2.2.1.1.3_NP-Alpha-2.2.2.1.1.3.1_NP-Alpha-2.2.2.1.1.3.1_OTU3_1_#_1_#_591_#_1_#_ID=1105_1_partial=11_start_type=Edge_rbs_motif=None_rbs_spacer=':1.00000050002909E-6,((((('FJ615319__NP_NP-Alpha_NP-Alpha-2_NP-Alpha-2.2_NP-Alpha-2.2.2_NP-Alpha-2.2.2.1_NP-Alpha-2.2.2.1.1_NP-Alpha-2.2.2.1.1.3_NP-Alpha-2.2.2.1.1.3.3_NP-Alpha-2.2.2.1.1.3.3_OTU4_1_#_1_#_591_#_1_#_ID=319_1_partial=11_start_type=Edge_rbs_motif=None_rbs_spacer=N':1.00000050002909E-6,'GQ500423__NP_NP-Alpha_NP-Alpha-2_NP-Alpha-2.2_NP-Alpha-2.2.2_NP-Alpha-2.2.2.1_NP-Alpha-2.2.2.1.1_NP-Alpha-2.2.2.1.1.3_NP-Alpha-2.2.2.1.1.3.2_NP-Alpha-2.2.2.1.1.3.2_OTU1_1_#_1_#_591_#_1_#_ID=405_1_partial=11_start_type=Edge_rbs_motif=None_rbs_spacer=N':1.00000050002909E-6):1.00000050002909E-6,('GU364124__NP_NP-Alpha_NP-Alpha-2_NP-Alpha-2.2_NP-Alpha-2.2.2_NP-Alpha-2.2.2.1_NP-Alpha-2.2.2.1.1_NP-Alpha-2.2.2.1.1.3_NP-Alpha-2.2.2.1.1.3.3_NP-Alpha-2.2.2.1.1.3.3_OTU5_1_#_1_#_591_#_1_#_ID=441_1_partial=11_start_type=Edge_rbs_motif=None_rbs_spacer=N':0.013213694160437321,'DQ148761__NP_NP-Alpha_NP-Alpha-2_NP-Alpha-2.2_NP-Alpha-2.2.2_NP-Alpha-2.2.2.1_NP-Alpha-2.2.2.1.1_NP-Alpha-2.2.2.1.1_OTU1_1_#_22_#_591_#_1_#_ID=83_1_partial=01_start_type=GTG_rbs_motif=ACT_rbs_spacer=11bp_gc_cont=0.449':0.006717402575172368):1.00000050002909E-6):0.006546526247877431,'GU360767__NP_NP-Alpha_NP-Alpha-2_NP-Alpha-2.2_NP-Alpha-2.2.2_NP-Alpha-2.2.2.1_NP-Alpha-2.2.2.1.1_NP-Alpha-2.2.2.1.1.3_NP-Alpha-2.2.2.1.1.3.3_NP-Alpha-2.2.2.1.1.3.3_OTU2_1_#_1_#_591_#_1_#_ID=435_1_partial=11_start_type=Edge_rbs_motif=None_rbs_spacer=N':0.006560969032621837):1.00000050002909E-6,'GU181783__NP_NP-Alpha_NP-Alpha-2_NP-Alpha-2.2_NP-Alpha-2.2.2_NP-Alpha-2.2.2.1_NP-Alpha-2.2.2.1.1_NP-Alpha-2.2.2.1.1.3_NP-Alpha-2.2.2.1.1.3.2_NP-Alpha-2.2.2.1.1.3.2_OTU4_1_#_1_#_591_#_1_#_ID=423_1_partial=11_start_type=Edge_rbs_motif=None_rbs_spacer=N':0.006552541146035648):1.00000050002909E-6,(((('AB592180__NP_NP-Alpha_NP-Alpha-2_NP-Alpha-2.2_NP-Alpha-2.2.2_NP-Alpha-2.2.2.1_NP-Alpha-2.2.2.1.1_NP-Alpha-2.2.2.1.1.3_NP-Alpha-2.2.2.1.1.3.3_NP-Alpha-2.2.2.1.1.3.3_OTU1_1_#_1_#_591_#_1_#_ID=32_1_partial=11_start_type=Edge_rbs_motif=None_rbs_spacer=No':1.00000050002909E-6,'DQ148748__NP_NP-Alpha_NP-Alpha-2_NP-Alpha-2.2_NP-Alpha-2.2.2_NP-Alpha-2.2.2.1_NP-Alpha-2.2.2.1.1_NP-Alpha-2.2.2.1.1.3_NP-Alpha-2.2.2.1.1.3.2_NP-Alpha-2.2.2.1.1.3.2_OTU2_1_#_1_#_591_#_1_#_ID=81_1_partial=11_start_type=Edge_rbs_motif=None_rbs_spacer=No':1.00000050002909E-6):1.00000050002909E-6,'GU364101__NP_NP-Alpha_NP-Alpha-2_NP-Alpha-2.2_NP-Alpha-2.2.2_NP-Alpha-2.2.2.1_NP-Alpha-2.2.2.1.1_NP-Alpha-2.2.2.1.1.3_NP-Alpha-2.2.2.1.1.3_OTU1_1_#_1_#_591_#_1_#_ID=440_1_partial=11_start_type=Edge_rbs_motif=None_rbs_spacer=None_gc_cont=0.425':1.00000050002909E-6):1.00000050002909E-6,('AB305370__NP_NP-Alpha_NP-Alpha-2_NP-Alpha-2.2_NP-Alpha-2.2.2_NP-Alpha-2.2.2.1_NP-Alpha-2.2.2.1.1_NP-Alpha-2.2.2.1.1.3_NP-Alpha-2.2.2.1.1.3.1_NP-Alpha-2.2.2.1.1.3.1_OTU1_1_#_1_#_591_#_1_#_ID=3_1_partial=11_start_type=Edge_rbs_motif=None_rbs_spacer=Non':0.006561348229508479,(('EU886033__NP_NP-Alpha_NP-Alpha-2_NP-Alpha-2.2_NP-Alpha-2.2.2_NP-Alpha-2.2.2.1_NP-Alpha-2.2.2.1.1_NP-Alpha-2.2.2.1.1.2_NP-Alpha-2.2.2.1.1.2_OTU3_1_#_1_#_591_#_1_#_ID=272_1_partial=11_start_type=Edge_rbs_motif=None_rbs_spacer=None_gc_cont=0.409':0.006712449188887836,('FJ799225__NP_NP-Alpha_NP-Alpha-2_NP-Alpha-2.2_NP-Alpha-2.2.2_NP-Alpha-2.2.2.1_NP-Alpha-2.2.2.1.1_NP-Alpha-2.2.2.1.1.2_NP-Alpha-2.2.2.1.1.2_OTU1_1_#_25_#_591_#_1_#_ID=329_1_partial=01_start_type=GTG_rbs_motif=ACT_rbs_spacer=11bp_gc_cont=0.429':0.06980465113202917,'JF719178__NP_NP-Alpha_NP-Alpha-2_NP-Alpha-2.2_NP-Alpha-2.2.2_NP-Alpha-2.2.2.1_NP-Alpha-2.2.2.1.1_NP-Alpha-2.2.2.1.1.2_NP-Alpha-2.2.2.1.1.2_OTU2_1_#_1_#_591_#_1_#_ID=583_1_partial=11_start_type=Edge_rbs_motif=None_rbs_spacer=None_gc_cont=0.416':1.00000050002909E-6):0.006474027429679737):0.0066762680238604275,(((('GQ250790__NP_NP-Alpha_NP-Alpha-2_NP-Alpha-2.2_NP-Alpha-2.2.2_NP-Alpha-2.2.2.1_NP-Alpha-2.2.2.1.1_NP-Alpha-2.2.2.1.1.1_NP-Alpha-2.2.2.1.1.1_OTU4_1_#_1_#_591_#_1_#_ID=367_1_partial=11_start_type=Edge_rbs_motif=None_rbs_spacer=None_gc_cont=0.437':1.00000050002909E-6,'GU360764__NP_NP-Alpha_NP-Alpha-2_NP-Alpha-2.2_NP-Alpha-2.2.2_NP-Alpha-2.2.2.1_NP-Alpha-2.2.2.1.1_NP-Alpha-2.2.2.1.1.1_NP-Alpha-2.2.2.1.1.1_OTU5_1_#_1_#_591_#_1_#_ID=434_1_partial=11_start_type=Edge_rbs_motif=None_rbs_spacer=None_gc_cont=0.425':1.00000050002909E-6):1.00000050002909E-6,'KC596395__NP_NP-Alpha_NP-Alpha-2_NP-Alpha-2.2_NP-Alpha-2.2.2_NP-Alpha-2.2.2.1_NP-Alpha-2.2.2.1.1_NP-Alpha-2.2.2.1.1.1_NP-Alpha-2.2.2.1.1.1_OTU2_1_#_1_#_591_#_1_#_ID=969_1_partial=11_start_type=Edge_rbs_motif=None_rbs_spacer=None_gc_cont=0.443':0.006572495133835961):1.00000050002909E-6,'JF796147__NP_NP-Alpha_NP-Alpha-2_NP-Alpha-2.2_NP-Alpha-2.2.2_NP-Alpha-2.2.2.1_NP-Alpha-2.2.2.1.1_NP-Alpha-2.2.2.1.1.1_NP-Alpha-2.2.2.1.1.1_OTU1_1_#_1_#_591_#_1_#_ID=597_1_partial=11_start_type=Edge_rbs_motif=None_rbs_spacer=None_gc_cont=0.435':0.026670804079547153):0.006560480762524461,'KC857542__NP_NP-Alpha_NP-Alpha-2_NP-Alpha-2.2_NP-Alpha-2.2.2_NP-Alpha-2.2.2.1_NP-Alpha-2.2.2.1.1_NP-Alpha-2.2.2.1.1.3_NP-Alpha-2.2.2.1.1.3.1_NP-Alpha-2.2.2.1.1.3.1_OTU2_1_#_1_#_591_#_1_#_ID=1002_1_partial=11_start_type=Edge_rbs_motif=None_rbs_spacer=':0.006573822927419973):0.006554351692911003):1.00000050002909E-6):1.00000050002909E-6):1.00000050002909E-6,'KC857535__NP_NP-Alpha_NP-Alpha-2_NP-Alpha-2.2_NP-Alpha-2.2.2_NP-Alpha-2.2.2.1_NP-Alpha-2.2.2.1.1_NP-Alpha-2.2.2.1.1.3_NP-Alpha-2.2.2.1.1.3.2_NP-Alpha-2.2.2.1.1.3.2_OTU5_1_#_1_#_591_#_1_#_ID=999_1_partial=11_start_type=Edge_rbs_motif=None_rbs_spacer=N':1.00000050002909E-6):1.00000050002909E-6):1.00000050002909E-6):1.00000050002909E-6,'KC857537__NP_NP-Alpha_NP-Alpha-2_NP-Alpha-2.2_NP-Alpha-2.2.2_NP-Alpha-2.2.2.1_NP-Alpha-2.2.2.1.1_NP-Alpha-2.2.2.1.1.3_NP-Alpha-2.2.2.1.1.3_OTU2_1_#_1_#_591_#_1_#_ID=1000_1_partial=11_start_type=Edge_rbs_motif=None_rbs_spacer=None_gc_cont=0.430':1.00000050002909E-6):1.00000050002909E-6,(('KF512375__NP_NP-Alpha_NP-Alpha-2_NP-Alpha-2.2_NP-Alpha-2.2.2_NP-Alpha-2.2.2.1_NP-Alpha-2.2.2.1.1_NP-Alpha-2.2.2.1.1.3_NP-Alpha-2.2.2.1.1.3.2_NP-Alpha-2.2.2.1.1.3.2_OTU6_1_#_25_#_591_#_1_#_ID=1059_1_partial=01_start_type=GTG_rbs_motif=ACT_rbs_spacer=1':1.00000050002909E-6,'GQ250723__NP_NP-Alpha_NP-Alpha-2_NP-Alpha-2.2_NP-Alpha-2.2.2_NP-Alpha-2.2.2.1_NP-Alpha-2.2.2.1.1_NP-Alpha-2.2.2.1.1.3_NP-Alpha-2.2.2.1.1.3.2_NP-Alpha-2.2.2.1.1.3.2_OTU3_1_#_25_#_591_#_1_#_ID=364_1_partial=01_start_type=GTG_rbs_motif=ACT_rbs_spacer=11':1.00000050002909E-6):0.006851851525349758,'KF954320__NP_NP-Theta_NP-Theta-4_NP-Theta-4.1_NP-Theta-4.1.1_NP-Theta-4.1.1_OTU1_1_#_226_#_591_#_1_#_ID=1106_1_partial=01_start_type=GTG_rbs_motif=None_rbs_spacer=None_gc_cont=0.574':0.010205340472030488):1.00000050002909E-6):0.013213739735146146):0.020034455276612646,'FJ799226__NP_NP-Alpha_NP-Alpha-2_NP-Alpha-2.2_NP-Alpha-2.2.2_NP-Alpha-2.2.2.1_NP-Alpha-2.2.2.1.2_NP-Alpha-2.2.2.1.2.1_NP-Alpha-2.2.2.1.2.1_OTU5_1_#_1_#_591_#_1_#_ID=330_1_partial=11_start_type=Edge_rbs_motif=None_rbs_spacer=None_gc_cont=0.415':0.006539195051791152):0.006758156688820432,('KC857523__NP_NP-Alpha_NP-Alpha-2_NP-Alpha-2.2_NP-Alpha-2.2.2_NP-Alpha-2.2.2.1_NP-Alpha-2.2.2.1.2_NP-Alpha-2.2.2.1.2.1_NP-Alpha-2.2.2.1.2.1_OTU8_1_#_49_#_591_#_1_#_ID=998_1_partial=01_start_type=TTG_rbs_motif=ACT_rbs_spacer=3bp_gc_cont=0.413':0.10719297761734305,(('JF719182__NP_NP-Alpha_NP-Alpha-2_NP-Alpha-2.2_NP-Alpha-2.2.2_NP-Alpha-2.2.2.1_NP-Alpha-2.2.2.1.2_NP-Alpha-2.2.2.1.2.1_NP-Alpha-2.2.2.1.2.1_OTU6_1_#_1_#_591_#_1_#_ID=584_1_partial=11_start_type=Edge_rbs_motif=None_rbs_spacer=None_gc_cont=0.418':1.00000050002909E-6,'AB591998__NP_NP-Alpha_NP-Alpha-2_NP-Alpha-2.2_NP-Alpha-2.2.2_NP-Alpha-2.2.2.1_NP-Alpha-2.2.2.1.2_NP-Alpha-2.2.2.1.2.1_NP-Alpha-2.2.2.1.2.1_OTU2_1_#_1_#_591_#_1_#_ID=27_1_partial=11_start_type=Edge_rbs_motif=None_rbs_spacer=None_gc_cont=0.425':0.006616969558197041):1.00000050002909E-6,('FJ615376__NP_NP-Alpha_NP-Alpha-2_NP-Alpha-2.2_NP-Alpha-2.2.2_NP-Alpha-2.2.2.1_NP-Alpha-2.2.2.1.2_NP-Alpha-2.2.2.1.2.1_NP-Alpha-2.2.2.1.2.1_OTU1_1_#_1_#_591_#_1_#_ID=324_1_partial=11_start_type=Edge_rbs_motif=None_rbs_spacer=None_gc_cont=0.435':1.00000050002909E-6,'AB703989__NP_NP-Alpha_NP-Alpha-2_NP-Alpha-2.2_NP-Alpha-2.2.2_NP-Alpha-2.2.2.1_NP-Alpha-2.2.2.1.2_NP-Alpha-2.2.2.1.2_OTU2_1_#_1_#_591_#_1_#_ID=45_1_partial=11_start_type=Edge_rbs_motif=None_rbs_spacer=None_gc_cont=0.416':1.00000050002909E-6):1.00000050002909E-6):1.00000050002909E-6):1.00000050002909E-6):1.00000050002909E-6,('KC349268__NP_NP-Alpha_NP-Alpha-2_NP-Alpha-2.2_NP-Alpha-2.2.2_NP-Alpha-2.2.2.1_NP-Alpha-2.2.2.1.2_NP-Alpha-2.2.2.1.2.1_NP-Alpha-2.2.2.1.2.1_OTU7_1_#_1_#_591_#_1_#_ID=958_1_partial=11_start_type=Edge_rbs_motif=None_rbs_spacer=None_gc_cont=0.408':0.0066230284335198975,('JF719146__NP_NP-Alpha_NP-Alpha-2_NP-Alpha-2.2_NP-Alpha-2.2.2_NP-Alpha-2.2.2.1_NP-Alpha-2.2.2.1.2_NP-Alpha-2.2.2.1.2_OTU8_1_#_1_#_591_#_1_#_ID=582_1_partial=11_start_type=Edge_rbs_motif=None_rbs_spacer=None_gc_cont=0.406':1.00000050002909E-6,((((('GU360832__NP_NP-Alpha_NP-Alpha-2_NP-Alpha-2.2_NP-Alpha-2.2.2_NP-Alpha-2.2.2.1_NP-Alpha-2.2.2.1.2_NP-Alpha-2.2.2.1.2.2_NP-Alpha-2.2.2.1.2.2_OTU6_1_#_1_#_591_#_1_#_ID=438_1_partial=11_start_type=Edge_rbs_motif=None_rbs_spacer=None_gc_cont=0.413':0.013285310481403415,(('EU886039__NP_NP-Alpha_NP-Alpha-2_NP-Alpha-2.2_NP-Alpha-2.2.2_NP-Alpha-2.2.2.1_NP-Alpha-2.2.2.1.2_NP-Alpha-2.2.2.1.2.2_NP-Alpha-2.2.2.1.2.2_OTU2_1_#_1_#_591_#_1_#_ID=273_1_partial=11_start_type=Edge_rbs_motif=None_rbs_spacer=None_gc_cont=0.408':1.00000050002909E-6,('KC596396__NP_NP-Alpha_NP-Alpha-2_NP-Alpha-2.2_NP-Alpha-2.2.2_NP-Alpha-2.2.2.1_NP-Alpha-2.2.2.1.2_NP-Alpha-2.2.2.1.2.2_NP-Alpha-2.2.2.1.2.2_OTU11_1_#_1_#_591_#_1_#_ID=970_1_partial=11_start_type=Edge_rbs_motif=None_rbs_spacer=None_gc_cont=0.404':1.00000050002909E-6,('EU490367__NP_NP-Alpha_NP-Alpha-2_NP-Alpha-2.2_NP-Alpha-2.2.2_NP-Alpha-2.2.2.1_NP-Alpha-2.2.2.1.2_NP-Alpha-2.2.2.1.2.2_NP-Alpha-2.2.2.1.2.2_OTU1_1_#_1_#_591_#_1_#_ID=166_1_partial=11_start_type=Edge_rbs_motif=None_rbs_spacer=None_gc_cont=0.396':1.00000050002909E-6,('FJ615369__NP_NP-Alpha_NP-Alpha-2_NP-Alpha-2.2_NP-Alpha-2.2.2_NP-Alpha-2.2.2.1_NP-Alpha-2.2.2.1.2_NP-Alpha-2.2.2.1.2.2_NP-Alpha-2.2.2.1.2.2_OTU9_1_#_1_#_591_#_1_#_ID=322_1_partial=11_start_type=Edge_rbs_motif=None_rbs_spacer=None_gc_cont=0.430':1.00000050002909E-6,'EU886088__NP_NP-Alpha_NP-Alpha-2_NP-Alpha-2.2_NP-Alpha-2.2.2_NP-Alpha-2.2.2.1_NP-Alpha-2.2.2.1.2_NP-Alpha-2.2.2.1.2_OTU6_1_#_1_#_591_#_1_#_ID=275_1_partial=11_start_type=Edge_rbs_motif=None_rbs_spacer=None_gc_cont=0.413':1.00000050002909E-6):1.00000050002909E-6):1.00000050002909E-6):1.00000050002909E-6):1.00000050002909E-6,('KF970688__NP_NP-Alpha_NP-Alpha-2_NP-Alpha-2.2_NP-Alpha-2.2.2_NP-Alpha-2.2.2.1_NP-Alpha-2.2.2.1.2_NP-Alpha-2.2.2.1.2.2_NP-Alpha-2.2.2.1.2.2_OTU10_1_#_1_#_591_#_1_#_ID=1111_1_partial=11_start_type=Edge_rbs_motif=None_rbs_spacer=None_gc_cont=0.418':1.00000050002909E-6,'KC349249__NP_NP-Alpha_NP-Alpha-2_NP-Alpha-2.2_NP-Alpha-2.2.2_NP-Alpha-2.2.2.1_NP-Alpha-2.2.2.1.2_NP-Alpha-2.2.2.1.2.2_NP-Alpha-2.2.2.1.2.2_OTU5_1_#_1_#_591_#_1_#_ID=957_1_partial=11_start_type=Edge_rbs_motif=None_rbs_spacer=None_gc_cont=0.416':1.00000050002909E-6):1.00000050002909E-6):1.00000050002909E-6):1.00000050002909E-6,('GQ500502__NP_NP-Alpha_NP-Alpha-2_NP-Alpha-2.2_NP-Alpha-2.2.2_NP-Alpha-2.2.2.1_NP-Alpha-2.2.2.1.2_NP-Alpha-2.2.2.1.2.2_NP-Alpha-2.2.2.1.2.2_OTU4_1_#_1_#_591_#_1_#_ID=407_1_partial=11_start_type=Edge_rbs_motif=None_rbs_spacer=None_gc_cont=0.411':1.00000050002909E-6,'EU886054__NP_NP-Alpha_NP-Alpha-2_NP-Alpha-2.2_NP-Alpha-2.2.2_NP-Alpha-2.2.2.1_NP-Alpha-2.2.2.1.2_NP-Alpha-2.2.2.1.2.2_NP-Alpha-2.2.2.1.2.2_OTU3_1_#_1_#_591_#_1_#_ID=274_1_partial=11_start_type=Edge_rbs_motif=None_rbs_spacer=None_gc_cont=0.411':1.00000050002909E-6):0.006620572653843226):0.0066192501881495456,(('KJ549584__NP_NP-Alpha_NP-Alpha-2_NP-Alpha-2.2_NP-Alpha-2.2.2_NP-Alpha-2.2.2.1_NP-Alpha-2.2.2.1.2_NP-Alpha-2.2.2.1.2.1_NP-Alpha-2.2.2.1.2.1_OTU4_1_#_1_#_591_#_1_#_ID=1160_1_partial=11_start_type=Edge_rbs_motif=None_rbs_spacer=None_gc_cont=0.406':0.013298263953382981,(((('AB703998__NP_NP-Alpha_NP-Alpha-2_NP-Alpha-2.2_NP-Alpha-2.2.2_NP-Alpha-2.2.2.1_NP-Alpha-2.2.2.1.2_NP-Alpha-2.2.2.1.2.3_NP-Alpha-2.2.2.1.2.3_OTU1_1_#_1_#_591_#_1_#_ID=47_1_partial=11_start_type=Edge_rbs_motif=None_rbs_spacer=None_gc_cont=0.428':0.013707170958857632,('EU886125__NP_NP-Alpha_NP-Alpha-2_NP-Alpha-2.2_NP-Alpha-2.2.2_NP-Alpha-2.2.2.1_NP-Alpha-2.2.2.1.2_NP-Alpha-2.2.2.1.2.3_NP-Alpha-2.2.2.1.2.3_OTU3_1_#_1_#_591_#_1_#_ID=277_1_partial=11_start_type=Edge_rbs_motif=None_rbs_spacer=None_gc_cont=0.420':0.00663153649571056,'EU886109__NP_NP-Alpha_NP-Alpha-2_NP-Alpha-2.2_NP-Alpha-2.2.2_NP-Alpha-2.2.2.1_NP-Alpha-2.2.2.1.2_NP-Alpha-2.2.2.1.2.3_NP-Alpha-2.2.2.1.2.3_OTU2_1_#_1_#_591_#_1_#_ID=276_1_partial=11_start_type=Edge_rbs_motif=None_rbs_spacer=None_gc_cont=0.409':0.006634584646176336):1.00000050002909E-6):0.01354783745303576,'EU810221__NP_NP-Alpha_NP-Alpha-2_NP-Alpha-2.2_NP-Alpha-2.2.2_NP-Alpha-2.2.2.1_NP-Alpha-2.2.2.1.2_NP-Alpha-2.2.2.1.2.3_NP-Alpha-2.2.2.1.2.3_OTU4_1_#_1_#_591_#_1_#_ID=228_1_partial=11_start_type=Edge_rbs_motif=None_rbs_spacer=None_gc_cont=0.415':0.013358347521122709):0.013408057300061307,'FJ888610__NP_NP-Alpha_NP-Alpha-2_NP-Alpha-2.2_NP-Alpha-2.2.2_NP-Alpha-2.2.2.1_NP-Alpha-2.2.2.1.2_NP-Alpha-2.2.2.1.2.4_NP-Alpha-2.2.2.1.2.4_OTU2_1_#_1_#_591_#_1_#_ID=333_1_partial=11_start_type=Edge_rbs_motif=None_rbs_spacer=None_gc_cont=0.420':0.013256714996702149):0.006639806591728212,('EU886183__NP_NP-Alpha_NP-Alpha-2_NP-Alpha-2.2_NP-Alpha-2.2.2_NP-Alpha-2.2.2.1_NP-Alpha-2.2.2.1.2_NP-Alpha-2.2.2.1.2.4_NP-Alpha-2.2.2.1.2.4_OTU1_1_#_1_#_591_#_1_#_ID=279_1_partial=11_start_type=Edge_rbs_motif=None_rbs_spacer=None_gc_cont=0.420':1.00000050002909E-6,('JN375915__NP_NP-Alpha_NP-Alpha-2_NP-Alpha-2.2_NP-Alpha-2.2.2_NP-Alpha-2.2.2.1_NP-Alpha-2.2.2.1.2_NP-Alpha-2.2.2.1.2.1_NP-Alpha-2.2.2.1.2.1_OTU3_1_#_1_#_591_#_1_#_ID=761_1_partial=11_start_type=Edge_rbs_motif=None_rbs_spacer=None_gc_cont=0.420':0.013354666568126602,'EU810220__NP_NP-Alpha_NP-Alpha-2_NP-Alpha-2.2_NP-Alpha-2.2.2_NP-Alpha-2.2.2.1_NP-Alpha-2.2.2.1.2_NP-Alpha-2.2.2.1.2_OTU5_1_#_1_#_591_#_1_#_ID=227_1_partial=11_start_type=Edge_rbs_motif=None_rbs_spacer=None_gc_cont=0.415':0.0066849876880721295):0.006533129563359665):1.00000050002909E-6):0.0066161575329034454):1.00000050002909E-6,('AB592040__NP_NP-Alpha_NP-Alpha-2_NP-Alpha-2.2_NP-Alpha-2.2.2_NP-Alpha-2.2.2.1_NP-Alpha-2.2.2.1.2_NP-Alpha-2.2.2.1.2_OTU1_1_#_1_#_591_#_1_#_ID=29_1_partial=11_start_type=Edge_rbs_motif=None_rbs_spacer=None_gc_cont=0.426':1.00000050002909E-6,'KF970687__NP_NP-Alpha_NP-Alpha-2_NP-Alpha-2.2_NP-Alpha-2.2.2_NP-Alpha-2.2.2.1_NP-Alpha-2.2.2.1.2_NP-Alpha-2.2.2.1.2.4_NP-Alpha-2.2.2.1.2.4_OTU3_1_#_1_#_591_#_1_#_ID=1110_1_partial=11_start_type=Edge_rbs_motif=None_rbs_spacer=None_gc_cont=0.418':1.00000050002909E-6):1.00000050002909E-6):0.006627102642973833):1.00000050002909E-6,'KC857521__NP_NP-Alpha_NP-Alpha-2_NP-Alpha-2.2_NP-Alpha-2.2.2_NP-Alpha-2.2.2.1_NP-Alpha-2.2.2.1.2_NP-Alpha-2.2.2.1.2.Incertae_sedis_NP-Alpha-2.2.2.1.2.Incertae_sedis_OTU1_1_#_1_#_591_#_1_#_ID=997_1_partial=11_start_type=Edge_rbs_motif=None_rbs_spacer=':0.006622967966535817):1.00000050002909E-6,('EU810214__NP_NP-Alpha_NP-Alpha-2_NP-Alpha-2.2_NP-Alpha-2.2.2_NP-Alpha-2.2.2.1_NP-Alpha-2.2.2.1.2_NP-Alpha-2.2.2.1.2_OTU4_1_#_1_#_591_#_1_#_ID=226_1_partial=11_start_type=Edge_rbs_motif=None_rbs_spacer=None_gc_cont=0.423':1.00000050002909E-6,((('JF719185__NP_NP-Alpha_NP-Alpha-2_NP-Alpha-2.2_NP-Alpha-2.2.2_NP-Alpha-2.2.2.1_NP-Alpha-2.2.2.1.2_NP-Alpha-2.2.2.1.2_OTU9_1_#_1_#_591_#_1_#_ID=585_1_partial=11_start_type=Edge_rbs_motif=None_rbs_spacer=None_gc_cont=0.415':1.00000050002909E-6,'AB703990__NP_NP-Alpha_NP-Alpha-2_NP-Alpha-2.2_NP-Alpha-2.2.2_NP-Alpha-2.2.2.1_NP-Alpha-2.2.2.1.2_NP-Alpha-2.2.2.1.2_OTU3_1_#_1_#_591_#_1_#_ID=46_1_partial=11_start_type=Edge_rbs_motif=None_rbs_spacer=None_gc_cont=0.418':1.00000050002909E-6):1.00000050002909E-6,'GQ500237__NP_NP-Alpha_NP-Alpha-2_NP-Alpha-2.2_NP-Alpha-2.2.2_NP-Alpha-2.2.2.1_NP-Alpha-2.2.2.1.2_NP-Alpha-2.2.2.1.2_OTU7_1_#_1_#_591_#_1_#_ID=404_1_partial=11_start_type=Edge_rbs_motif=None_rbs_spacer=None_gc_cont=0.416':1.00000050002909E-6):1.00000050002909E-6,'KC857541__NP_NP-Alpha_NP-Alpha-2_NP-Alpha-2.2_NP-Alpha-2.2.2_NP-Alpha-2.2.2.1_NP-Alpha-2.2.2.1.2_NP-Alpha-2.2.2.1.2.Incertae_sedis_NP-Alpha-2.2.2.1.2.Incertae_sedis_OTU2_1_#_1_#_591_#_1_#_ID=1001_1_partial=11_start_type=Edge_rbs_motif=None_rbs_spacer':1.00000050002909E-6):1.00000050002909E-6):1.00000050002909E-6):1.00000050002909E-6):1.00000050002909E-6):0.006618477079989326):0.020169847534082522):0.11128679297472803):0.01367583727449404,((('JF924032__NP_NP-Alpha_NP-Alpha-2_NP-Alpha-2.2_NP-Alpha-2.2.1_NP-Alpha-2.2.1_OTU1_1_#_49_#_591_#_1_#_ID=614_1_partial=01_start_type=TTG_rbs_motif=ACT_rbs_spacer=8bp_gc_cont=0.436':0.04579206345540488,'JF924038__NP_NP-Alpha_NP-Alpha-2_NP-Alpha-2.2_NP-Alpha-2.2.1_NP-Alpha-2.2.1_OTU2_1_#_49_#_591_#_1_#_ID=615_1_partial=01_start_type=TTG_rbs_motif=ACT_rbs_spacer=8bp_gc_cont=0.444':0.005469796164547174):1.00000050002909E-6,('JF924798__NP_NP-Alpha_NP-Alpha-2_NP-Alpha-2.2_NP-Alpha-2.2.2_NP-Alpha-2.2.2.Incertae_sedis_NP-Alpha-2.2.2.Incertae_sedis_OTU2_1_#_208_#_591_#_1_#_ID=683_1_partial=01_start_type=ATG_rbs_motif=GACTG_rbs_spacer=3bp_gc_cont=0.440':0.030369179198982132,'JF924000__NP_NP-Alpha_NP-Alpha-2_NP-Alpha-2.2_NP-Alpha-2.2.2_NP-Alpha-2.2.2.Incertae_sedis_NP-Alpha-2.2.2.Incertae_sedis_OTU1_1_#_208_#_591_#_1_#_ID=605_1_partial=01_start_type=ATG_rbs_motif=GACTG_rbs_spacer=3bp_gc_cont=0.430':0.04196142446682016):0.020586741645290268):0.010026490835213397,'JX537593__NP_NP-Alpha_NP-Alpha-2_NP-Alpha-2.2_NP-Alpha-2.2.1_NP-Alpha-2.2.1_OTU3_1_#_49_#_591_#_1_#_ID=912_1_partial=01_start_type=TTG_rbs_motif=ACT_rbs_spacer=8bp_gc_cont=0.435':0.06529548147194206):0.031483037699663985):0.02779287499820423):0.00668594110110199,'JF924673__NP_NP-Alpha_NP-Alpha-2_NP-Alpha-2.2_NP-Alpha-2.2.3_NP-Alpha-2.2.3.2_NP-Alpha-2.2.3.2_OTU3_1_#_1_#_591_#_1_#_ID=670_1_partial=11_start_type=Edge_rbs_motif=None_rbs_spacer=None_gc_cont=0.438':0.006686024466388403):1.00000050002909E-6):1.00000050002909E-6):0.010258688966500194,('KC735591__NP_NP-Alpha_NP-Alpha-2_NP-Alpha-2.2_NP-Alpha-2.2.3_NP-Alpha-2.2.3.1_NP-Alpha-2.2.3.1_OTU3_1_#_25_#_591_#_1_#_ID=980_1_partial=01_start_type=GTG_rbs_motif=ACT_rbs_spacer=11bp_gc_cont=0.430':1.00000050002909E-6,('JF924216__NP_NP-Alpha_NP-Alpha-2_NP-Alpha-2.2_NP-Alpha-2.2.3_NP-Alpha-2.2.3.1_NP-Alpha-2.2.3.1_OTU1_1_#_25_#_591_#_1_#_ID=634_1_partial=01_start_type=GTG_rbs_motif=ACT_rbs_spacer=11bp_gc_cont=0.434':1.00000050002909E-6,(('FJ227782__NP_NP-Alpha_NP-Alpha-2_NP-Alpha-2.2_NP-Alpha-2.2.4_NP-Alpha-2.2.4_OTU4_1_#_49_#_591_#_1_#_ID=295_1_partial=01_start_type=TTG_rbs_motif=ACT_rbs_spacer=3bp_gc_cont=0.442':0.029493862399179928,('EU025146__NP_NP-Alpha_NP-Alpha-2_NP-Alpha-2.2_NP-Alpha-2.2.4_NP-Alpha-2.2.4_OTU3_1_#_49_#_591_#_1_#_ID=132_1_partial=01_start_type=TTG_rbs_motif=ACT_rbs_spacer=3bp_gc_cont=0.429':1.00000050002909E-6,('JQ345747__NP_NP-Alpha_NP-Alpha-2_NP-Alpha-2.2_NP-Alpha-2.2.4_NP-Alpha-2.2.4_OTU9_1_#_49_#_591_#_1_#_ID=808_1_partial=01_start_type=TTG_rbs_motif=ACT_rbs_spacer=3bp_gc_cont=0.451':0.007236187779606032,(('DQ148612__NP_NP-Alpha_NP-Alpha-2_NP-Alpha-2.2_NP-Alpha-2.2.4_NP-Alpha-2.2.4_OTU1_1_#_49_#_591_#_1_#_ID=74_1_partial=01_start_type=TTG_rbs_motif=ACT_rbs_spacer=3bp_gc_cont=0.451':0.01458126116881378,'FJ601548__NP_NP-Alpha_NP-Alpha-2_NP-Alpha-2.2_NP-Alpha-2.2.4_NP-Alpha-2.2.4_OTU5_1_#_49_#_591_#_1_#_ID=309_1_partial=01_start_type=TTG_rbs_motif=ACT_rbs_spacer=3bp_gc_cont=0.440':1.00000050002909E-6):0.014492883123584507,'JN190758__NP_NP-Alpha_NP-Alpha-2_NP-Alpha-2.2_NP-Alpha-2.2.4_NP-Alpha-2.2.4_OTU8_1_#_49_#_591_#_1_#_ID=754_1_partial=01_start_type=TTG_rbs_motif=ACT_rbs_spacer=3bp_gc_cont=0.449':0.02915675637116102):1.00000050002909E-6):1.00000050002909E-6):1.00000050002909E-6):0.007263204958181133,(('EU025142__NP_NP-Alpha_NP-Alpha-2_NP-Alpha-2.2_NP-Alpha-2.2.4_NP-Alpha-2.2.4_OTU2_1_#_1_#_591_#_1_#_ID=131_1_partial=11_start_type=Edge_rbs_motif=None_rbs_spacer=None_gc_cont=0.423':1.00000050002909E-6,('JF924532__NP_NP-Alpha_NP-Alpha-2_NP-Alpha-2.2_NP-Alpha-2.2.4_NP-Alpha-2.2.4_OTU7_1_#_1_#_591_#_1_#_ID=650_1_partial=11_start_type=Edge_rbs_motif=None_rbs_spacer=None_gc_cont=0.435':1.00000050002909E-6,'JX537520__NP_NP-Alpha_NP-Alpha-2_NP-Alpha-2.2_NP-Alpha-2.2.3_NP-Alpha-2.2.3.1_NP-Alpha-2.2.3.1_OTU2_1_#_208_#_591_#_1_#_ID=904_1_partial=01_start_type=ATG_rbs_motif=ACT_rbs_spacer=11bp_gc_cont=0.474':0.010082067246841053):0.006734545637206514):1.00000050002909E-6,('KC735478__NP_NP-Alpha_NP-Alpha-2_NP-Alpha-2.2_NP-Alpha-2.2.4_NP-Alpha-2.2.4_OTU10_2_#_208_#_591_#_1_#_ID=976_2_partial=01_start_type=ATG_rbs_motif=None_rbs_spacer=None_gc_cont=0.453':0.06180418533578929,'FJ601556__NP_NP-Alpha_NP-Alpha-2_NP-Alpha-2.2_NP-Alpha-2.2.4_NP-Alpha-2.2.4_OTU6_1_#_1_#_591_#_1_#_ID=311_1_partial=11_start_type=Edge_rbs_motif=None_rbs_spacer=None_gc_cont=0.440':0.0133619654930625):3.043400719086413E-5):1.00000050002909E-6):0.013503914465130364):0.01342487122921386):0.009936688102327559):0.021089656862416397):0.02457097137192853):0.08051498634448305,(('JN190815__NP_NP-Gamma_NP-Gamma-2_NP-Gamma-2.2_NP-Gamma-2.2.4_NP-Gamma-2.2.4.1_NP-Gamma-2.2.4.1_OTU1_1_#_208_#_591_#_1_#_ID=758_1_partial=01_start_type=ATG_rbs_motif=ACT_rbs_spacer=11bp_gc_cont=0.419':0.01015138600326987,'JN190773__NP_NP-Gamma_NP-Gamma-2_NP-Gamma-2.2_NP-Gamma-2.2.Incertae_sedis.1_NP-Gamma-2.2.Incertae_sedis.1_OTU1_1_#_208_#_591_#_1_#_ID=755_1_partial=01_start_type=ATG_rbs_motif=ACT_rbs_spacer=11bp_gc_cont=0.422':1.00000050002909E-6):0.010102167312049567,'JN190774__NP_NP-Gamma_NP-Gamma-2_NP-Gamma-2.2_NP-Gamma-2.2.Incertae_sedis.1_NP-Gamma-2.2.Incertae_sedis.1_OTU2_1_#_1_#_591_#_1_#_ID=756_1_partial=11_start_type=Edge_rbs_motif=None_rbs_spacer=None_gc_cont=0.416':1.00000050002909E-6):0.02088986547412501):0.013719193015470855,'FJ601588__NP_NP-Gamma_NP-Gamma-2_NP-Gamma-2.2_NP-Gamma-2.2.4_NP-Gamma-2.2.4.1_NP-Gamma-2.2.4.1_OTU8_1_#_1_#_591_#_1_#_ID=317_1_partial=11_start_type=Edge_rbs_motif=None_rbs_spacer=None_gc_cont=0.413':0.006702426323622363):0.0067816053547863995):0.006741373987893897,('JQ312244__NP_NP-Gamma_NP-Gamma-2_NP-Gamma-2.2_NP-Gamma-2.2.1_NP-Gamma-2.2.1.2_NP-Gamma-2.2.1.2_OTU1_1_#_208_#_591_#_1_#_ID=794_1_partial=01_start_type=ATG_rbs_motif=GACTG_rbs_spacer=3bp_gc_cont=0.430':0.030433990527201926,'JQ014653__NP_NP-Gamma_NP-Gamma-2_NP-Gamma-2.2_NP-Gamma-2.2.1_NP-Gamma-2.2.1.2_NP-Gamma-2.2.1.2_OTU2_1_#_208_#_591_#_1_#_ID=782_1_partial=01_start_type=ATG_rbs_motif=ACT_rbs_spacer=11bp_gc_cont=0.432':1.00000050002909E-6):0.010131798479360835):0.006794986515257582):0.006743609051343803):0.013419603961546397):0.006609820974227426):3.724617511248608E-5):1.00000050002909E-6):1.00000050002909E-6):1.00000050002909E-6):1.00000050002909E-6,'FJ601551__NP_NP-Gamma_NP-Gamma-2_NP-Gamma-2.2_NP-Gamma-2.2.4_NP-Gamma-2.2.4.1_NP-Gamma-2.2.4.1_OTU6_1_#_208_#_591_#_1_#_ID=310_1_partial=01_start_type=ATG_rbs_motif=ACT_rbs_spacer=11bp_gc_cont=0.422':0.010036865443325792):1.00000050002909E-6,'EU197137__NP_NP-Gamma_NP-Gamma-2_NP-Gamma-2.2_NP-Gamma-2.2.4_NP-Gamma-2.2.4.1_NP-Gamma-2.2.4.1_OTU2_1_#_208_#_591_#_1_#_ID=153_1_partial=01_start_type=ATG_rbs_motif=ACT_rbs_spacer=11bp_gc_cont=0.424':0.010070909481738959):1.00000050002909E-6):1.00000050002909E-6,(((((((('JF924780__NP_NP-Gamma_NP-Gamma-3_NP-Gamma-3_OTU1_2_#_208_#_591_#_1_#_ID=681_2_partial=01_start_type=ATG_rbs_motif=ACT_rbs_spacer=11bp_gc_cont=0.451':0.041340188706128385,('EU049836__NP_NP-Gamma_NP-Gamma-1_NP-Gamma-1.1_NP-Gamma-1.1_OTU3_1_#_1_#_591_#_1_#_ID=139_1_partial=11_start_type=Edge_rbs_motif=None_rbs_spacer=None_gc_cont=0.469':0.013421948152439914,'EU049840__NP_NP-Gamma_NP-Gamma-1_NP-Gamma-1.1_NP-Gamma-1.1_OTU2_1_#_22_#_591_#_1_#_ID=142_1_partial=01_start_type=GTG_rbs_motif=ACT_rbs_spacer=11bp_gc_cont=0.521':1.00000050002909E-6):0.005785136932567519):1.00000050002909E-6,'JF924264__NP_NP-Gamma_NP-Gamma-3_NP-Gamma-3_OTU2_1_#_208_#_591_#_1_#_ID=644_1_partial=01_start_type=ATG_rbs_motif=ACT_rbs_spacer=11bp_gc_cont=0.456':1.00000050002909E-6):1.00000050002909E-6,(('JQ864806__NP_NP-Beta_NP-Beta_OTU6_2_#_214_#_591_#_1_#_ID=853_2_partial=01_start_type=GTG_rbs_motif=ACT_rbs_spacer=10bp_gc_cont=0.468':0.02000215393952103,(('KC758384__NP_NP-Gamma_NP-Gamma-1_NP-Gamma-1_OTU5_2_#_214_#_591_#_1_#_ID=988_2_partial=01_start_type=GTG_rbs_motif=None_rbs_spacer=None_gc_cont=0.476':1.00000050002909E-6,('EU125510__NP_NP-Gamma_NP-Gamma-1_NP-Gamma-1_OTU7_2_#_214_#_591_#_1_#_ID=147_2_partial=01_start_type=GTG_rbs_motif=None_rbs_spacer=None_gc_cont=0.474':1.00000050002909E-6,'KC758416__NP_NP-Gamma_NP-Gamma-1_NP-Gamma-1_OTU6_2_#_214_#_591_#_1_#_ID=989_2_partial=01_start_type=GTG_rbs_motif=None_rbs_spacer=None_gc_cont=0.468':1.00000050002909E-6):1.00000050002909E-6):1.00000050002909E-6,'AB373251__NP_NP-Gamma_NP-Gamma-1_NP-Gamma-1.Incertae_sedis_NP-Gamma-1.Incertae_sedis_OTU2_2_#_214_#_591_#_1_#_ID=11_2_partial=01_start_type=GTG_rbs_motif=None_rbs_spacer=None_gc_cont=0.452':1.00000050002909E-6):1.00000050002909E-6):1.00000050002909E-6,'AB373243__NP_NP-Gamma_NP-Gamma-1_NP-Gamma-1.Incertae_sedis_NP-Gamma-1.Incertae_sedis_OTU1_2_#_214_#_591_#_1_#_ID=10_2_partial=01_start_type=GTG_rbs_motif=None_rbs_spacer=None_gc_cont=0.450':0.009961111488340267):0.010011995937292807):7.582874387256477E-4,'GU811265__NP_NP-Gamma_NP-Gamma-1_NP-Gamma-1_OTU1_1_#_25_#_591_#_1_#_ID=444_1_partial=01_start_type=GTG_rbs_motif=ACT_rbs_spacer=11bp_gc_cont=0.436':0.02094274637103226):0.006663041967081918,(((('GU270242__NP_NP-Gamma_NP-Gamma-3_NP-Gamma-3_OTU3_1_#_28_#_591_#_1_#_ID=430_1_partial=01_start_type=GTG_rbs_motif=ACT_rbs_spacer=14bp_gc_cont=0.440':0.035823532856714496,'KC735586__NP_NP-Beta_NP-Beta_OTU7_1_#_22_#_591_#_1_#_ID=978_1_partial=01_start_type=GTG_rbs_motif=ACT_rbs_spacer=11bp_gc_cont=0.430':1.00000050002909E-6):0.006896293912781812,'DQ148548__NP_NP-Beta_NP-Beta_OTU4_1_#_22_#_591_#_1_#_ID=71_1_partial=01_start_type=GTG_rbs_motif=ACT_rbs_spacer=11bp_gc_cont=0.432':1.00000050002909E-6):0.006744816656507185,('DQ148535__NP_NP-Beta_NP-Beta_OTU2_2_#_208_#_591_#_1_#_ID=68_2_partial=01_start_type=ATG_rbs_motif=ACT_rbs_spacer=11bp_gc_cont=0.438':1.00000050002909E-6,'DQ148527__NP_NP-Beta_NP-Beta_OTU1_2_#_208_#_591_#_1_#_ID=66_2_partial=01_start_type=ATG_rbs_motif=ACT_rbs_spacer=11bp_gc_cont=0.432':1.00000050002909E-6):1.00000050002909E-6):0.0067436661844153265,'DQ148539__NP_NP-Beta_NP-Beta_OTU3_1_#_22_#_591_#_1_#_ID=69_1_partial=01_start_type=GTG_rbs_motif=ACT_rbs_spacer=11bp_gc_cont=0.428':1.00000050002909E-6):1.00000050002909E-6):1.00000050002909E-6,'JQ864794__NP_NP-Beta_NP-Beta_OTU5_2_#_208_#_591_#_1_#_ID=851_2_partial=01_start_type=ATG_rbs_motif=ACT_rbs_spacer=11bp_gc_cont=0.451':1.00000050002909E-6):1.00000050002909E-6,'KF438251__NP_NP-Beta_NP-Beta_OTU8_2_#_208_#_591_#_1_#_ID=1047_2_partial=01_start_type=ATG_rbs_motif=ACT_rbs_spacer=11bp_gc_cont=0.474':1.00000050002909E-6):0.010046651825278897,'JQ260604__NP_NP-Gamma_NP-Gamma-2_NP-Gamma-2.2_NP-Gamma-2.2.5_NP-Gamma-2.2.5.1_NP-Gamma-2.2.5.1_OTU2_2_#_289_#_591_#_1_#_ID=786_2_partial=01_start_type=TTG_rbs_motif=None_rbs_spacer=None_gc_cont=0.429':0.02449760619778245):0.010178165955778761):1.00000050002909E-6):0.013427270720748313):1.00000050002909E-6,(('K_DeepCast_100m_mx_034_#_56421_#_57071_#_1_#_ID=27637_66_partial=00_start_type=ATG_rbs_motif=None_rbs_spacer=None_gc_cont=0.455':0.0066245227284378125,(('JN787033__NP_NP-Eta_NP-Eta-1_NP-Eta-1.1_NP-Eta-1.1.1_NP-Eta-1.1.1.1_NP-Eta-1.1.1.1_OTU3_2_#_214_#_591_#_1_#_ID=774_2_partial=01_start_type=GTG_rbs_motif=None_rbs_spacer=None_gc_cont=0.442':0.010299892998340485,('AB910280__NP_NP-Eta_NP-Eta-1_NP-Eta-1.1_NP-Eta-1.1.1_NP-Eta-1.1.1.1_NP-Eta-1.1.1.1_OTU1_2_#_208_#_591_#_1_#_ID=55_2_partial=01_start_type=ATG_rbs_motif=ACT_rbs_spacer=11bp_gc_cont=0.438':1.00000050002909E-6,'KC537398__NP_NP-Eta_NP-Eta-1_NP-Eta-1.1_NP-Eta-1.1.1_NP-Eta-1.1.1.1_NP-Eta-1.1.1.1_OTU2_2_#_208_#_591_#_1_#_ID=965_2_partial=01_start_type=ATG_rbs_motif=ACT_rbs_spacer=11bp_gc_cont=0.438':0.010199251488278488):0.010162482429860765):0.02080053973671308,('JF924714__NP_NP-Zeta_NP-Zeta-Incertae_sedis.2_NP-Zeta-Incertae_sedis.2_OTU2_1_#_25_#_591_#_1_#_ID=672_1_partial=01_start_type=GTG_rbs_motif=ACT_rbs_spacer=14bp_gc_cont=0.425':0.05646952322680867,((('JQ403954__NP_NP-Eta_NP-Eta-1_NP-Eta-1.2_NP-Eta-1.2_OTU1_1_#_25_#_591_#_1_#_ID=829_1_partial=01_start_type=GTG_rbs_motif=ACT_rbs_spacer=11bp_gc_cont=0.480':0.009456201126010182,('JQ768077__NP_NP-Eta_NP-Eta-1_NP-Eta-1.2_NP-Eta-1.2.2_NP-Eta-1.2.2.Incertae_sedis.2_NP-Eta-1.2.2.Incertae_sedis.2_OTU2_1_#_25_#_591_#_1_#_ID=846_1_partial=01_start_type=GTG_rbs_motif=ACT_rbs_spacer=11bp_gc_cont=0.501':1.00000050002909E-6,((('JF271980__NP_NP-Eta_NP-Eta-1_NP-Eta-1.2_NP-Eta-1.2.1_NP-Eta-1.2.1_OTU14_1_#_1_#_591_#_1_#_ID=536_1_partial=11_start_type=Edge_rbs_motif=None_rbs_spacer=None_gc_cont=0.440':0.01357159948873121,(('FJ755699__NP_NP-Eta_NP-Eta-1_NP-Eta-1.2_NP-Eta-1.2.1_NP-Eta-1.2.1_OTU13_1_#_208_#_591_#_1_#_ID=327_1_partial=01_start_type=ATG_rbs_motif=None_rbs_spacer=None_gc_cont=0.474':1.00000050002909E-6,'KF041507__NP_NP-Eta_NP-Eta-1_NP-Eta-1.2_NP-Eta-1.2.1_NP-Eta-1.2.1_OTU15_1_#_25_#_591_#_1_#_ID=1013_1_partial=01_start_type=GTG_rbs_motif=ACT_rbs_spacer=11bp_gc_cont=0.466':0.006981165316402749):1.00000050002909E-6,(('HM637854__NP_NP-Eta_NP-Eta-1_NP-Eta-1.2_NP-Eta-1.2.1_NP-Eta-1.2.1_OTU11_1_#_25_#_591_#_1_#_ID=490_1_partial=01_start_type=GTG_rbs_motif=ACT_rbs_spacer=11bp_gc_cont=0.464':1.00000050002909E-6,(('EU309893__NP_NP-Eta_NP-Eta-1_NP-Eta-1.2_NP-Eta-1.2.1_NP-Eta-1.2.1_OTU10_2_#_208_#_591_#_1_#_ID=160_2_partial=01_start_type=ATG_rbs_motif=None_rbs_spacer=None_gc_cont=0.471':1.00000050002909E-6,('AB918898__NP_NP-Eta_NP-Eta-1_NP-Eta-1.2_NP-Eta-1.2.1_NP-Eta-1.2.1_OTU6_1_#_208_#_591_#_1_#_ID=59_1_partial=01_start_type=ATG_rbs_motif=GACTG_rbs_spacer=3bp_gc_cont=0.484':1.00000050002909E-6,(('JN179438__NP_NP-Eta_NP-Eta-1_NP-Eta-1.2_NP-Eta-1.2.1_NP-Eta-1.2.1_OTU5_1_#_25_#_591_#_1_#_ID=699_1_partial=01_start_type=GTG_rbs_motif=ACT_rbs_spacer=11bp_gc_cont=0.459':1.00000050002909E-6,'JQ403806__NP_NP-Eta_NP-Eta-1_NP-Eta-1.2_NP-Eta-1.2.1_NP-Eta-1.2.1_OTU8_1_#_25_#_591_#_1_#_ID=825_1_partial=01_start_type=GTG_rbs_motif=ACT_rbs_spacer=11bp_gc_cont=0.474':1.00000050002909E-6):1.00000050002909E-6,(('JQ403977__NP_NP-Eta_NP-Eta-1_NP-Eta-1.2_NP-Eta-1.2.1_NP-Eta-1.2.1_OTU2_2_#_208_#_591_#_1_#_ID=830_2_partial=01_start_type=ATG_rbs_motif=None_rbs_spacer=None_gc_cont=0.461':0.010145942789942434,('KM000564__NP_NP-Eta_NP-Eta-1_NP-Eta-1.2_NP-Eta-1.2.1_NP-Eta-1.2.1_OTU4_2_#_313_#_591_#_1_#_ID=1185_2_partial=01_start_type=TTG_rbs_motif=CTG_rbs_spacer=14bp_gc_cont=0.459':0.013537012216039791,('KC735357__NP_NP-Eta_NP-Eta-1_NP-Eta-1.2_NP-Eta-1.2.1_NP-Eta-1.2.1_OTU3_1_#_25_#_591_#_1_#_ID=973_1_partial=01_start_type=GTG_rbs_motif=ACT_rbs_spacer=14bp_gc_cont=0.453':1.00000050002909E-6,'EU667925__NP_NP-Eta_NP-Eta-1_NP-Eta-1.2_NP-Eta-1.2.1_NP-Eta-1.2.1_OTU1_2_#_208_#_591_#_1_#_ID=206_2_partial=01_start_type=ATG_rbs_motif=None_rbs_spacer=None_gc_cont=0.479':1.00000050002909E-6):1.00000050002909E-6):1.00000050002909E-6):0.03595520043211613,'KM000675__NP_NP-Eta_NP-Eta-1_NP-Eta-1.2_NP-Eta-1.2.1_NP-Eta-1.2.1_OTU7_1_#_25_#_591_#_1_#_ID=1186_1_partial=01_start_type=GTG_rbs_motif=ACT_rbs_spacer=11bp_gc_cont=0.462':1.00000050002909E-6):0.007063646705801595):1.00000050002909E-6):0.014021538073066765):1.00000050002909E-6,'JQ403764__NP_NP-Eta_NP-Eta-1_NP-Eta-1.2_NP-Eta-1.2.1_NP-Eta-1.2.1_OTU12_1_#_25_#_591_#_1_#_ID=824_1_partial=01_start_type=GTG_rbs_motif=ACT_rbs_spacer=11bp_gc_cont=0.462':0.006975135673145298):1.00000050002909E-6):1.00000050002909E-6,'AB918892__NP_NP-Eta_NP-Eta-1_NP-Eta-1.2_NP-Eta-1.2.1_NP-Eta-1.2.1_OTU9_1_#_25_#_591_#_1_#_ID=58_1_partial=01_start_type=GTG_rbs_motif=ACT_rbs_spacer=11bp_gc_cont=0.459':1.00000050002909E-6):0.013998441117231534):1.00000050002909E-6):0.006743623948733408,(('JQ669393__NP_NP-Eta_NP-Eta-1_NP-Eta-1.2_NP-Eta-1.2.2_NP-Eta-1.2.2.2_NP-Eta-1.2.2.2_OTU4_1_#_25_#_591_#_1_#_ID=840_1_partial=01_start_type=GTG_rbs_motif=ACT_rbs_spacer=11bp_gc_cont=0.467':0.006975099643928419,('DQ672640__NP_NP-Eta_NP-Eta-1_NP-Eta-1.2_NP-Eta-1.2.2_NP-Eta-1.2.2.1_NP-Eta-1.2.2.1_OTU4_1_#_25_#_591_#_1_#_ID=124_1_partial=01_start_type=GTG_rbs_motif=ACT_rbs_spacer=11bp_gc_cont=0.485':0.021198792438687556,(('EU197140__NP_NP-Eta_NP-Eta-1_NP-Eta-1.2_NP-Eta-1.2.2_NP-Eta-1.2.2.1_NP-Eta-1.2.2.1_OTU1_1_#_25_#_591_#_1_#_ID=155_1_partial=01_start_type=GTG_rbs_motif=ACT_rbs_spacer=11bp_gc_cont=0.480':0.028264278231006575,('AB649217__NP_NP-Eta_NP-Eta-1_NP-Eta-1.2_NP-Eta-1.2.2_NP-Eta-1.2.2.1_NP-Eta-1.2.2.1_OTU3_1_#_25_#_591_#_1_#_ID=42_1_partial=01_start_type=GTG_rbs_motif=ACT_rbs_spacer=11bp_gc_cont=0.467':0.020793434223443284,'JX311741__NP_NP-Eta_NP-Eta-1_NP-Eta-1.2_NP-Eta-1.2.2_NP-Eta-1.2.2.Incertae_sedis.1_NP-Eta-1.2.2.Incertae_sedis.1_OTU1_1_#_25_#_591_#_1_#_ID=874_1_partial=01_start_type=GTG_rbs_motif=ACT_rbs_spacer=11bp_gc_cont=0.453':0.05935163268103489):0.0060807863324625734):0.01576240820967745,'JF756012__NP_NP-Eta_NP-Eta-1_NP-Eta-1.2_NP-Eta-1.2.2_NP-Eta-1.2.2.1_NP-Eta-1.2.2.1_OTU2_1_#_25_#_591_#_1_#_ID=595_1_partial=01_start_type=GTG_rbs_motif=ACT_rbs_spacer=11bp_gc_cont=0.481':0.014616832340963424):0.013500748431247322):1.00000050002909E-6):0.007002531378211994,('EU553410__NP_NP-Eta_NP-Eta-1_NP-Eta-1.2_NP-Eta-1.2.2_NP-Eta-1.2.2.2_NP-Eta-1.2.2.2_OTU1_1_#_25_#_591_#_1_#_ID=167_1_partial=01_start_type=GTG_rbs_motif=ACT_rbs_spacer=11bp_gc_cont=0.483':1.00000050002909E-6,'EU414207__NP_NP-Eta_NP-Eta-1_NP-Eta-1.2_NP-Eta-1.2.2_NP-Eta-1.2.2.2_NP-Eta-1.2.2.2_OTU2_1_#_25_#_591_#_1_#_ID=164_1_partial=01_start_type=GTG_rbs_motif=ACT_rbs_spacer=14bp_gc_cont=0.481':1.00000050002909E-6):1.00000050002909E-6):0.014144186386606179):1.00000050002909E-6,(('KF618632__NP_NP-Eta_NP-Eta-1_NP-Eta-1.2_NP-Eta-1.2.2_NP-Eta-1.2.2_OTU2_1_#_25_#_591_#_1_#_ID=1065_1_partial=01_start_type=GTG_rbs_motif=ACT_rbs_spacer=11bp_gc_cont=0.467':0.021125888651340435,('KM116963__NP_NP-Eta_NP-Eta-1_NP-Eta-1.2_NP-Eta-1.2.2_NP-Eta-1.2.2_OTU3_1_#_25_#_591_#_1_#_ID=1192_1_partial=01_start_type=GTG_rbs_motif=ACT_rbs_spacer=11bp_gc_cont=0.492':1.00000050002909E-6,'JQ312240__NP_NP-Eta_NP-Eta-1_NP-Eta-1.2_NP-Eta-1.2.2_NP-Eta-1.2.2_OTU1_1_#_25_#_591_#_1_#_ID=793_1_partial=01_start_type=GTG_rbs_motif=ACT_rbs_spacer=11bp_gc_cont=0.474':0.014035011758635633):1.00000050002909E-6):0.0070079440456294745,('EU553412__NP_NP-Eta_NP-Eta-1_NP-Eta-1.2_NP-Eta-1.2.2_NP-Eta-1.2.2.2_NP-Eta-1.2.2.2_OTU3_1_#_25_#_591_#_1_#_ID=168_1_partial=01_start_type=GTG_rbs_motif=ACT_rbs_spacer=11bp_gc_cont=0.478':0.021226021848912455,'EU553476__NP_NP-Eta_NP-Eta-1_NP-Eta-1.2_NP-Eta-1.2.2_NP-Eta-1.2.2.Incertae_sedis.2_NP-Eta-1.2.2.Incertae_sedis.2_OTU1_1_#_25_#_591_#_1_#_ID=172_1_partial=01_start_type=GTG_rbs_motif=ACT_rbs_spacer=11bp_gc_cont=0.503':1.00000050002909E-6):0.014332242436823791):1.00000050002909E-6):0.006748171998077636):0.012924949637772857):0.015812322156051807,'GQ142642__NP_NP-Eta_NP-Eta-1_NP-Eta-1.1_NP-Eta-1.1.1_NP-Eta-1.1.1.3_NP-Eta-1.1.1.3_OTU1_2_#_208_#_591_#_1_#_ID=353_2_partial=01_start_type=ATG_rbs_motif=ACT_rbs_spacer=11bp_gc_cont=0.443':1.00000050002909E-6):0.007875508050488814,((('JN179460__NP_NP-Eta_NP-Eta-1_NP-Eta-1.1_NP-Eta-1.1.1_NP-Eta-1.1.1.3_NP-Eta-1.1.1.3_OTU2_2_#_208_#_591_#_1_#_ID=701_2_partial=01_start_type=ATG_rbs_motif=ACT_rbs_spacer=11bp_gc_cont=0.448':0.01005330884673933,('KC758318__NP_NP-Eta_NP-Eta-1_NP-Eta-1.1_NP-Eta-1.1.2_NP-Eta-1.1.2_OTU9_2_#_208_#_591_#_1_#_ID=982_2_partial=01_start_type=ATG_rbs_motif=ACT_rbs_spacer=11bp_gc_cont=0.453':1.00000050002909E-6,'JN179445__NP_NP-Eta_NP-Eta-1_NP-Eta-1.1_NP-Eta-1.1.2_NP-Eta-1.1.2_OTU8_2_#_208_#_591_#_1_#_ID=700_2_partial=01_start_type=ATG_rbs_motif=ACT_rbs_spacer=11bp_gc_cont=0.466':1.00000050002909E-6):1.00000050002909E-6):0.01011191433004205,'JQ312217__NP_NP-Eta_NP-Eta-1_NP-Eta-1.1_NP-Eta-1.1_OTU1_2_#_208_#_591_#_1_#_ID=788_2_partial=01_start_type=ATG_rbs_motif=None_rbs_spacer=None_gc_cont=0.443':0.010078423636248566):1.00000050002909E-6,'JQ403856__NP_NP-Eta_NP-Eta-1_NP-Eta-1.1_NP-Eta-1.1_OTU2_2_#_208_#_591_#_1_#_ID=828_2_partial=01_start_type=ATG_rbs_motif=ACT_rbs_spacer=11bp_gc_cont=0.443':1.00000050002909E-6):1.00000050002909E-6):1.00000050002909E-6):0.012329836031906754):0.011997907968440288):1.00000050002909E-6,('JN183540__NP_NP-Eta_NP-Eta-1_NP-Eta-1.1_NP-Eta-1.1.1_NP-Eta-1.1.1_OTU1_2_#_208_#_591_#_1_#_ID=745_2_partial=01_start_type=ATG_rbs_motif=ACT_rbs_spacer=11bp_gc_cont=0.451':1.00000050002909E-6,'HM589775__NP_NP-Eta_NP-Eta-1_NP-Eta-1.1_NP-Eta-1.1.1_NP-Eta-1.1.1.2_NP-Eta-1.1.1.2_OTU1_2_#_208_#_591_#_1_#_ID=484_2_partial=01_start_type=ATG_rbs_motif=ACT_rbs_spacer=11bp_gc_cont=0.458':1.00000050002909E-6):1.00000050002909E-6):0.013285622825639967):1.00000050002909E-6):0.013218242591332826):0.006642223625358607):0.005984917819153153):5.060806602740257E-4,(('KC349198__NP_NP-Epsilon_NP-Epsilon-3_NP-Epsilon-3_OTU2_1_#_1_#_591_#_1_#_ID=955_1_partial=11_start_type=Edge_rbs_motif=None_rbs_spacer=None_gc_cont=0.440':1.00000050002909E-6,(('KC349226__NP_NP-Epsilon_NP-Epsilon-2_NP-Epsilon-2_OTU6_2_#_208_#_591_#_1_#_ID=956_2_partial=01_start_type=ATG_rbs_motif=None_rbs_spacer=None_gc_cont=0.453':1.00000050002909E-6,('EU886137__NP_NP-Epsilon_NP-Epsilon-2_NP-Epsilon-2_OTU3_2_#_208_#_591_#_1_#_ID=278_2_partial=01_start_type=ATG_rbs_motif=None_rbs_spacer=None_gc_cont=0.482':1.00000050002909E-6,(('JQ403838__NP_NP-Eta_NP-Eta-2_NP-Eta-2_OTU1_2_#_208_#_591_#_1_#_ID=826_2_partial=01_start_type=ATG_rbs_motif=ACT_rbs_spacer=11bp_gc_cont=0.448':0.010152237244770036,('JX311756__NP_NP-Eta_NP-Eta-2_NP-Eta-2_OTU3_2_#_208_#_591_#_1_#_ID=876_2_partial=01_start_type=ATG_rbs_motif=ACT_rbs_spacer=11bp_gc_cont=0.448':0.02040933404131718,('JX311744__NP_NP-Eta_NP-Eta-2_NP-Eta-2_OTU2_2_#_208_#_591_#_1_#_ID=875_2_partial=01_start_type=ATG_rbs_motif=ACT_rbs_spacer=11bp_gc_cont=0.451':1.00000050002909E-6,'K_Offshore_80m_m2_203_#_46198_#_46848_#_-1_#_ID=29651_62_partial=00_start_type=ATG_rbs_motif=None_rbs_spacer=None_gc_cont=0.453':1.00000050002909E-6):1.00000050002909E-6):1.00000050002909E-6):0.01322745372165527,'KF954379__NP_NP-Theta_NP-Theta-4_NP-Theta-4.1_NP-Theta-4.1.1_NP-Theta-4.1.1_OTU3_1_#_208_#_591_#_1_#_ID=1107_1_partial=01_start_type=ATG_rbs_motif=None_rbs_spacer=None_gc_cont=0.583':1.00000050002909E-6):1.00000050002909E-6):1.00000050002909E-6):1.00000050002909E-6,(('HM345609__NP_NP-Theta_NP-Theta-Incertae_sedis_NP-Theta-Incertae_sedis_OTU1_1_#_1_#_591_#_1_#_ID=475_1_partial=11_start_type=Edge_rbs_motif=None_rbs_spacer=None_gc_cont=0.426':1.00000050002909E-6,'JQ864809__NP_NP-Theta_NP-Theta-Incertae_sedis_NP-Theta-Incertae_sedis_OTU2_1_#_1_#_591_#_1_#_ID=854_1_partial=11_start_type=Edge_rbs_motif=None_rbs_spacer=None_gc_cont=0.443':0.006633466648125645):0.020227381106775466,(('FJ230207__NP_NP-Theta_NP-Theta-4_NP-Theta-4.1_NP-Theta-4.1_OTU2_1_#_208_#_591_#_1_#_ID=306_1_partial=01_start_type=ATG_rbs_motif=ACT_rbs_spacer=11bp_gc_cont=0.523':0.01017020957322154,'GQ485788__NP_NP-Theta_NP-Theta-4_NP-Theta-4.1_NP-Theta-4.1_OTU1_1_#_208_#_591_#_1_#_ID=388_1_partial=01_start_type=ATG_rbs_motif=ACT_rbs_spacer=11bp_gc_cont=0.521':0.01016160418603089):0.010087242977702292,'JF715674__NP_NP-Theta_NP-Theta-4_NP-Theta-4_OTU1_1_#_1_#_591_#_1_#_ID=560_1_partial=11_start_type=Edge_rbs_motif=None_rbs_spacer=None_gc_cont=0.481':0.011346449633721197):0.002039065676178552):0.006711231859343645):0.006590828330207291):1.00000050002909E-6,(('EU553420__NP_NP-Eta_NP-Eta-1_NP-Eta-1.2_NP-Eta-1.2.2_NP-Eta-1.2.2.1_NP-Eta-1.2.2.1_OTU5_1_#_25_#_591_#_1_#_ID=170_1_partial=01_start_type=GTG_rbs_motif=ACT_rbs_spacer=11bp_gc_cont=0.471':0.03572232059297235,('HQ877763__NP_NP-Theta_NP-Theta-4_NP-Theta-4.1_NP-Theta-4.1.Incertae_sedis_NP-Theta-4.1.Incertae_sedis_OTU2_1_#_208_#_591_#_1_#_ID=527_1_partial=01_start_type=ATG_rbs_motif=ACT_rbs_spacer=11bp_gc_cont=0.591':1.00000050002909E-6,'JF715904__NP_NP-Theta_NP-Theta-4_NP-Theta-4.1_NP-Theta-4.1.Incertae_sedis_NP-Theta-4.1.Incertae_sedis_OTU1_1_#_22_#_591_#_1_#_ID=577_1_partial=01_start_type=GTG_rbs_motif=ACT_rbs_spacer=11bp_gc_cont=0.475':1.00000050002909E-6):0.02575690251522536):0.016272405562860515,'JF430562__NP_NP-Gamma_NP-Gamma-2_NP-Gamma-2.1_NP-Gamma-2.1_OTU3_2_#_208_#_591_#_1_#_ID=543_2_partial=01_start_type=ATG_rbs_motif=None_rbs_spacer=None_gc_cont=0.427':0.01000528813037039):1.00000050002909E-6):0.006611226627756901):0.006626728628366713):9.432100148634109E-5):1.00000050002909E-6,'AFPU000001__NP_NP-Gamma_NP-Gamma-2_NP-Gamma-2.2_NP-Gamma-2.2.5_NP-Gamma-2.2.5.1_NP-Gamma-2.2.5.1_OTU3_2_#_208_#_591_#_1_#_ID=62_2_partial=01_start_type=ATG_rbs_motif=None_rbs_spacer=None_gc_cont=0.406':1.00000050002909E-6):1.00000050002909E-6,'JX488424__NP_NP-Gamma_NP-Gamma-2_NP-Gamma-2.2_NP-Gamma-2.2.5_NP-Gamma-2.2.5.1_NP-Gamma-2.2.5.1_OTU5_2_#_208_#_591_#_1_#_ID=897_2_partial=01_start_type=ATG_rbs_motif=None_rbs_spacer=None_gc_cont=0.419':0.010022092596867179):1.00000050002909E-6):1.00000050002909E-6):1.00000050002909E-6):0.013406036485886327,(((('EU049835__NP_NP-Epsilon_NP-Epsilon-1_NP-Epsilon-1_OTU3_2_#_202_#_591_#_1_#_ID=138_2_partial=01_start_type=TTG_rbs_motif=ACT_rbs_spacer=15bp_gc_cont=0.397':0.009899775794079703,'JF924163__NP_NP-Epsilon_NP-Epsilon-1_NP-Epsilon-1_OTU6_2_#_202_#_591_#_1_#_ID=630_2_partial=01_start_type=TTG_rbs_motif=None_rbs_spacer=None_gc_cont=0.400':0.009928165872858618):1.00000050002909E-6,(('JF715772__NP_NP-Epsilon_NP-Epsilon-1_NP-Epsilon-1_OTU4_2_#_202_#_591_#_1_#_ID=570_2_partial=01_start_type=TTG_rbs_motif=ACT_rbs_spacer=15bp_gc_cont=0.408':1.00000050002909E-6,'GQ485752__NP_NP-Epsilon_NP-Epsilon-1_NP-Epsilon-1_OTU5_2_#_202_#_591_#_1_#_ID=387_2_partial=01_start_type=TTG_rbs_motif=ACT_rbs_spacer=15bp_gc_cont=0.403':1.00000050002909E-6):1.00000050002909E-6,('EU049826__NP_NP-Epsilon_NP-Epsilon-1_NP-Epsilon-1_OTU1_2_#_202_#_591_#_1_#_ID=135_2_partial=01_start_type=TTG_rbs_motif=ACT_rbs_spacer=15bp_gc_cont=0.403':1.00000050002909E-6,'JN177522__NP_NP-Epsilon_NP-Epsilon-1_NP-Epsilon-1_OTU2_2_#_202_#_591_#_1_#_ID=697_2_partial=01_start_type=TTG_rbs_motif=ACT_rbs_spacer=15bp_gc_cont=0.392':1.00000050002909E-6):1.00000050002909E-6):1.00000050002909E-6):1.00000050002909E-6,'JN183738__NP_NP-Epsilon_NP-Epsilon-1_NP-Epsilon-1_OTU7_2_#_208_#_591_#_1_#_ID=747_2_partial=01_start_type=ATG_rbs_motif=None_rbs_spacer=None_gc_cont=0.391':0.009974960445538687):0.030114538578138374,((('JF924583__NP_NP-Delta_NP-Delta-1_NP-Delta-1.2_NP-Delta-1.2_OTU3_2_#_208_#_591_#_1_#_ID=657_2_partial=01_start_type=ATG_rbs_motif=ACT_rbs_spacer=11bp_gc_cont=0.461':1.00000050002909E-6,(((('KF438585__NP_NP-Delta_NP-Delta-1_NP-Delta-1.2_NP-Delta-1.2_OTU12_2_#_208_#_591_#_1_#_ID=1051_2_partial=01_start_type=ATG_rbs_motif=ACT_rbs_spacer=11bp_gc_cont=0.461':0.010056207826896995,('JF924754__NP_NP-Delta_NP-Delta-1_NP-Delta-1.1_NP-Delta-1.1_OTU1_2_#_208_#_591_#_1_#_ID=679_2_partial=01_start_type=ATG_rbs_motif=ACT_rbs_spacer=11bp_gc_cont=0.448':1.00000050002909E-6,(('JN190644__NP_NP-Delta_NP-Delta-1_NP-Delta-1.2_NP-Delta-1.2_OTU1_2_#_208_#_591_#_1_#_ID=752_2_partial=01_start_type=ATG_rbs_motif=ACT_rbs_spacer=11bp_gc_cont=0.479':0.01936820207326061,'JF924002__NP_NP-Delta_NP-Delta-1_NP-Delta-1.1_NP-Delta-1.1.1_NP-Delta-1.1.1_OTU4_1_#_208_#_591_#_1_#_ID=606_1_partial=01_start_type=ATG_rbs_motif=ACT_rbs_spacer=11bp_gc_cont=0.448':0.008014094427017239):0.0027529801237441073,(('KF178057__NP_NP-Delta_NP-Delta-1_NP-Delta-1.1_NP-Delta-1.1.1_NP-Delta-1.1.1_OTU5_1_#_208_#_591_#_1_#_ID=1024_1_partial=01_start_type=ATG_rbs_motif=ACT_rbs_spacer=11bp_gc_cont=0.451':1.00000050002909E-6,('AB827247__NP_NP-Delta_NP-Delta-1_NP-Delta-1.1_NP-Delta-1.1.1_NP-Delta-1.1.1_OTU3_2_#_208_#_591_#_1_#_ID=49_2_partial=01_start_type=ATG_rbs_motif=ACT_rbs_spacer=11bp_gc_cont=0.453':0.010307301432644352,'KF498376__NP_NP-Delta_NP-Delta-1_NP-Delta-1.1_NP-Delta-1.1.1_NP-Delta-1.1.1_OTU1_1_#_25_#_591_#_1_#_ID=1054_1_partial=01_start_type=GTG_rbs_motif=ACT_rbs_spacer=11bp_gc_cont=0.430':0.011659527746241254):0.011873889415515666):0.011683572399511932,'LK055997__NP_NP-Delta_NP-Delta-1_NP-Delta-1.1_NP-Delta-1.1.1_NP-Delta-1.1.1_OTU2_1_#_25_#_591_#_1_#_ID=1204_1_partial=01_start_type=GTG_rbs_motif=ACT_rbs_spacer=11bp_gc_cont=0.439':1.00000050002909E-6):0.014524098111976406):1.00000050002909E-6):1.00000050002909E-6):1.00000050002909E-6,'JX537748__NP_NP-Delta_NP-Delta-1_NP-Delta-1.1_NP-Delta-1.1.2_NP-Delta-1.1.2_OTU6_2_#_208_#_591_#_1_#_ID=927_2_partial=01_start_type=ATG_rbs_motif=GACTG_rbs_spacer=3bp_gc_cont=0.440':0.010056201545292609):0.014248594417081196,'JF924586__NP_NP-Delta_NP-Delta-1_NP-Delta-1.2_NP-Delta-1.2_OTU4_2_#_208_#_591_#_1_#_ID=659_2_partial=01_start_type=ATG_rbs_motif=ACT_rbs_spacer=11bp_gc_cont=0.466':1.00000050002909E-6):1.00000050002909E-6,'KF498409__NP_NP-Delta_NP-Delta-1_NP-Delta-1.1_NP-Delta-1.1.2_NP-Delta-1.1.2_OTU5_2_#_208_#_591_#_1_#_ID=1055_2_partial=01_start_type=TTG_rbs_motif=ACT_rbs_spacer=11bp_gc_cont=0.440':0.020232744144421968):0.0142632675307318):1.00000050002909E-6,('JF924743__NP_NP-Delta_NP-Delta-1_NP-Delta-1.2_NP-Delta-1.2_OTU5_2_#_208_#_591_#_1_#_ID=675_2_partial=01_start_type=ATG_rbs_motif=ACT_rbs_spacer=11bp_gc_cont=0.469':1.00000050002909E-6,(((('JQ312231__NP_NP-Eta_NP-Eta-2_NP-Eta-2_OTU4_2_#_208_#_591_#_1_#_ID=792_2_partial=01_start_type=ATG_rbs_motif=ACT_rbs_spacer=11bp_gc_cont=0.458':0.010027754596384006,((('GQ266609__NP_NP-Delta_NP-Delta-1_NP-Delta-1_OTU1_2_#_208_#_591_#_1_#_ID=368_2_partial=01_start_type=ATG_rbs_motif=ACT_rbs_spacer=11bp_gc_cont=0.461':1.00000050002909E-6,'JF715683__NP_NP-Delta_NP-Delta-1_NP-Delta-1.2_NP-Delta-1.2_OTU7_2_#_208_#_591_#_1_#_ID=561_2_partial=01_start_type=ATG_rbs_motif=ACT_rbs_spacer=11bp_gc_cont=0.469':1.00000050002909E-6):1.00000050002909E-6,((('EU099945__NP_NP-Delta_NP-Delta-1_NP-Delta-1.2_NP-Delta-1.2_OTU9_2_#_208_#_591_#_1_#_ID=143_2_partial=01_start_type=ATG_rbs_motif=ACT_rbs_spacer=11bp_gc_cont=0.448':1.00000050002909E-6,'JQ750582__NP_NP-Delta_NP-Delta-1_NP-Delta-1.1_NP-Delta-1.1_OTU2_2_#_208_#_591_#_1_#_ID=843_2_partial=01_start_type=ATG_rbs_motif=ACT_rbs_spacer=11bp_gc_cont=0.440':1.00000050002909E-6):1.00000050002909E-6,('LK055937__NP_NP-Delta_NP-Delta-1_NP-Delta-1.2_NP-Delta-1.2_OTU8_2_#_208_#_591_#_1_#_ID=1199_2_partial=01_start_type=ATG_rbs_motif=ACT_rbs_spacer=11bp_gc_cont=0.466':1.00000050002909E-6,((('JX305914__NP_NP-Delta_NP-Delta-1_NP-Delta-1.2_NP-Delta-1.2_OTU10_2_#_214_#_591_#_1_#_ID=871_2_partial=01_start_type=GTG_rbs_motif=None_rbs_spacer=None_gc_cont=0.455':0.010141564299500446,((('GU811313__NP_NP-Delta_NP-Delta-1_NP-Delta-1_OTU9_2_#_214_#_591_#_1_#_ID=451_2_partial=01_start_type=GTG_rbs_motif=None_rbs_spacer=None_gc_cont=0.447':0.010205406288864067,(('JF924281__NP_NP-Delta_NP-Delta-1_NP-Delta-1_OTU6_2_#_214_#_591_#_1_#_ID=648_2_partial=01_start_type=GTG_rbs_motif=None_rbs_spacer=None_gc_cont=0.466':1.00000050002909E-6,'FJ227153__NP_NP-Delta_NP-Delta-1_NP-Delta-1_OTU4_2_#_214_#_591_#_1_#_ID=286_2_partial=01_start_type=GTG_rbs_motif=None_rbs_spacer=None_gc_cont=0.460':1.00000050002909E-6):1.00000050002909E-6,('JX283754__NP_NP-Delta_NP-Delta-1_NP-Delta-1.Incertae_sedis.2_NP-Delta-1.Incertae_sedis.2_OTU2_2_#_214_#_591_#_1_#_ID=865_2_partial=01_start_type=GTG_rbs_motif=None_rbs_spacer=None_gc_cont=0.455':1.00000050002909E-6,('JQ886278__NP_NP-Delta_NP-Delta-1_NP-Delta-1_OTU7_2_#_214_#_591_#_1_#_ID=856_2_partial=01_start_type=GTG_rbs_motif=None_rbs_spacer=None_gc_cont=0.479':0.020280221305740115,('JF924270__NP_NP-Delta_NP-Delta-1_NP-Delta-1_OTU5_2_#_214_#_591_#_1_#_ID=645_2_partial=01_start_type=GTG_rbs_motif=None_rbs_spacer=None_gc_cont=0.471':1.00000050002909E-6,('FJ601561__NP_NP-Delta_NP-Delta-1_NP-Delta-1_OTU8_2_#_214_#_591_#_1_#_ID=312_2_partial=01_start_type=GTG_rbs_motif=None_rbs_spacer=None_gc_cont=0.444':1.00000050002909E-6,'JF924029__NP_NP-Delta_NP-Delta-1_NP-Delta-1_OTU13_2_#_214_#_591_#_1_#_ID=612_2_partial=01_start_type=GTG_rbs_motif=None_rbs_spacer=None_gc_cont=0.458':0.010100796134359904):0.010116888557632455):0.010120990211325447):1.00000050002909E-6):1.00000050002909E-6):1.00000050002909E-6):1.00000050002909E-6,('DQ148810__NP_NP-Delta_NP-Delta-1_NP-Delta-1_OTU3_2_#_214_#_591_#_1_#_ID=91_2_partial=01_start_type=GTG_rbs_motif=None_rbs_spacer=None_gc_cont=0.460':0.010143678627157123,'AB373341__NP_NP-Delta_NP-Delta-1_NP-Delta-1.Incertae_sedis.2_NP-Delta-1.Incertae_sedis.2_OTU1_2_#_214_#_591_#_1_#_ID=13_2_partial=01_start_type=GTG_rbs_motif=None_rbs_spacer=None_gc_cont=0.466':1.00000050002909E-6):0.010097778856979933):0.010107393843942552,'GQ250745__NP_NP-Delta_NP-Delta-1_NP-Delta-1.2_NP-Delta-1.2_OTU2_2_#_214_#_591_#_1_#_ID=365_2_partial=01_start_type=GTG_rbs_motif=None_rbs_spacer=None_gc_cont=0.474':0.010111842927128096):1.00000050002909E-6):1.00000050002909E-6,'DQ148773__NP_NP-Delta_NP-Delta-1_NP-Delta-1_OTU2_2_#_214_#_591_#_1_#_ID=85_2_partial=01_start_type=GTG_rbs_motif=None_rbs_spacer=None_gc_cont=0.450':0.010128977800407488):0.010163891775559963,(('EU025180__NP_NP-Delta_NP-Delta-1_NP-Delta-1_OTU12_2_#_208_#_591_#_1_#_ID=133_2_partial=01_start_type=ATG_rbs_motif=ACT_rbs_spacer=11bp_gc_cont=0.458':0.010221480804272699,'KF438253__NP_NP-Delta_NP-Delta-1_NP-Delta-1.1_NP-Delta-1.1.2_NP-Delta-1.1.2_OTU2_2_#_208_#_591_#_1_#_ID=1048_2_partial=01_start_type=ATG_rbs_motif=ACT_rbs_spacer=11bp_gc_cont=0.469':0.010133060398965379):0.010133046183811332,('JN190788__NP_NP-Delta_NP-Delta-1_NP-Delta-1_OTU11_2_#_208_#_591_#_1_#_ID=757_2_partial=01_start_type=ATG_rbs_motif=GACTG_rbs_spacer=3bp_gc_cont=0.456':1.00000050002909E-6,'JF924131__NP_NP-Delta_NP-Delta-1_NP-Delta-1_OTU10_2_#_208_#_591_#_1_#_ID=625_2_partial=01_start_type=ATG_rbs_motif=GACTG_rbs_spacer=3bp_gc_cont=0.469':0.01003869555001501):1.00000050002909E-6):0.010056268855767408):1.00000050002909E-6):1.00000050002909E-6):1.00000050002909E-6,'DQ148813__NP_NP-Delta_NP-Delta-1_NP-Delta-1.2_NP-Delta-1.2_OTU14_2_#_208_#_591_#_1_#_ID=92_2_partial=01_start_type=ATG_rbs_motif=ACT_rbs_spacer=11bp_gc_cont=0.469':1.00000050002909E-6):1.00000050002909E-6):1.00000050002909E-6,('JF924025__NP_NP-Delta_NP-Delta-1_NP-Delta-1.Incertae_sedis.1_NP-Delta-1.Incertae_sedis.1_OTU2_2_#_208_#_591_#_1_#_ID=610_2_partial=01_start_type=ATG_rbs_motif=ACT_rbs_spacer=11bp_gc_cont=0.471':1.00000050002909E-6,'EU925354__NP_NP-Delta_NP-Delta-1_NP-Delta-1.2_NP-Delta-1.2_OTU11_2_#_208_#_591_#_1_#_ID=284_2_partial=01_start_type=ATG_rbs_motif=ACT_rbs_spacer=11bp_gc_cont=0.451':1.00000050002909E-6):1.00000050002909E-6):1.00000050002909E-6):1.00000050002909E-6,'HQ888875__NP_NP-Delta_NP-Delta-1_NP-Delta-1.Incertae_sedis.1_NP-Delta-1.Incertae_sedis.1_OTU1_2_#_208_#_591_#_1_#_ID=529_2_partial=01_start_type=ATG_rbs_motif=ACT_rbs_spacer=11bp_gc_cont=0.458':0.010062570215066171):0.007343157770405995,'JN934416__NP_NP-Delta_NP-Delta-1_NP-Delta-1.2_NP-Delta-1.2_OTU6_2_#_208_#_591_#_1_#_ID=779_2_partial=01_start_type=ATG_rbs_motif=ACT_rbs_spacer=11bp_gc_cont=0.469':0.0054103068924905495):0.007321707141806112,('EU885652__NP_NP-Delta_NP-Delta-1_NP-Delta-1.1_NP-Delta-1.1.2_NP-Delta-1.1.2_OTU3_2_#_208_#_591_#_1_#_ID=260_2_partial=01_start_type=ATG_rbs_motif=GACTG_rbs_spacer=3bp_gc_cont=0.479':1.00000050002909E-6,('AB583410__NP_NP-Delta_NP-Delta-1_NP-Delta-1.1_NP-Delta-1.1.2_NP-Delta-1.1.2_OTU4_2_#_208_#_591_#_1_#_ID=26_2_partial=01_start_type=ATG_rbs_motif=ACT_rbs_spacer=11bp_gc_cont=0.443':0.009894179707087322,'LK055986__NP_NP-Delta_NP-Delta-1_NP-Delta-1.1_NP-Delta-1.1.2_NP-Delta-1.1.2_OTU1_2_#_208_#_591_#_1_#_ID=1201_2_partial=01_start_type=ATG_rbs_motif=ACT_rbs_spacer=11bp_gc_cont=0.464':1.00000050002909E-6):0.00993351474798766):0.010098599390935608):1.00000050002909E-6):0.009993179025504666):0.014427947391751461,'DQ148530__NP_NP-Delta_NP-Delta-1_NP-Delta-1.2_NP-Delta-1.2_OTU13_2_#_208_#_591_#_1_#_ID=67_2_partial=01_start_type=ATG_rbs_motif=ACT_rbs_spacer=11bp_gc_cont=0.453':1.00000050002909E-6):0.014359153770475506):1.00000050002909E-6):0.0066364319023380245):1.00000050002909E-6):0.0401443955717355,('EU852682__NT_NT-Alpha_NT-Alpha_OTU12_2_#_208_#_591_#_1_#_ID=230_2_partial=01_start_type=ATG_rbs_motif=ACT_rbs_spacer=11bp_gc_cont=0.469':1.00000050002909E-6,(('JN179507__NT_NT-Alpha_NT-Alpha_OTU11_2_#_208_#_591_#_1_#_ID=704_2_partial=01_start_type=ATG_rbs_motif=ACT_rbs_spacer=11bp_gc_cont=0.451':0.00987831778768041,'FN773415__NT_NT-Alpha_NT-Alpha_OTU10_2_#_208_#_591_#_1_#_ID=341_2_partial=01_start_type=ATG_rbs_motif=ACT_rbs_spacer=11bp_gc_cont=0.432':1.00000050002909E-6):1.00000050002909E-6,(('AB427052__NT_NT-Alpha_NT-Alpha-1_NT-Alpha-1.1_NT-Alpha-1.1.2_NT-Alpha-1.1.2.1_NT-Alpha-1.1.2.1_OTU4_1_#_25_#_591_#_1_#_ID=15_1_partial=01_start_type=GTG_rbs_motif=ACT_rbs_spacer=11bp_gc_cont=0.485':0.14654907465933936,'HE598612__NT_NT-Alpha_NT-Alpha_OTU9_2_#_208_#_591_#_1_#_ID=467_2_partial=01_start_type=ATG_rbs_motif=ACT_rbs_spacer=11bp_gc_cont=0.448':0.020670438645661766):0.009205918493481043,('HM131587__NT_NT-Alpha_NT-Alpha_OTU4_2_#_208_#_591_#_1_#_ID=472_2_partial=01_start_type=ATG_rbs_motif=ACT_rbs_spacer=11bp_gc_cont=0.440':0.01005548229434964,('JN179508__NT_NT-Alpha_NT-Alpha_OTU5_2_#_208_#_591_#_1_#_ID=705_2_partial=01_start_type=ATG_rbs_motif=ACT_rbs_spacer=11bp_gc_cont=0.435':1.00000050002909E-6,(((('KJ864304__NT_NT-Alpha_NT-Alpha-1_NT-Alpha-1.1_NT-Alpha-1.1.1_NT-Alpha-1.1.1_OTU2_2_#_208_#_591_#_1_#_ID=1184_2_partial=01_start_type=ATG_rbs_motif=ACT_rbs_spacer=11bp_gc_cont=0.424':0.009745764295225848,(((((((((('JN179700__NT_NT-Alpha_NT-Alpha-1_NT-Alpha-1.1_NT-Alpha-1.1.1_NT-Alpha-1.1.1.1_NT-Alpha-1.1.1.1.2_NT-Alpha-1.1.1.1.2_OTU4_2_#_385_#_591_#_1_#_ID=716_2_partial=01_start_type=ATG_rbs_motif=ACT_rbs_spacer=13bp_gc_cont=0.415':1.00000050002909E-6,'JN787021__NT_NT-Alpha_NT-Alpha-1_NT-Alpha-1.1_NT-Alpha-1.1.1_NT-Alpha-1.1.1.1_NT-Alpha-1.1.1.1.3_NT-Alpha-1.1.1.1.3.1_NT-Alpha-1.1.1.1.3.1_OTU3_1_#_25_#_591_#_1_#_ID=773_1_partial=01_start_type=GTG_rbs_motif=ACT_rbs_spacer=11bp_gc_cont=0.430':1.00000050002909E-6):0.01369695212064784,'KJ081259__NT_NT-Alpha_NT-Alpha-1_NT-Alpha-1.1_NT-Alpha-1.1.1_NT-Alpha-1.1.1.1_NT-Alpha-1.1.1.1.2_NT-Alpha-1.1.1.1.2_OTU5_2_#_385_#_591_#_1_#_ID=1115_2_partial=01_start_type=ATG_rbs_motif=ACT_rbs_spacer=13bp_gc_cont=0.425':0.036673691737941515):1.00000050002909E-6,'KM117042__NT_NT-Alpha_NT-Alpha-1_NT-Alpha-1.1_NT-Alpha-1.1.1_NT-Alpha-1.1.1.1_NT-Alpha-1.1.1.1.3_NT-Alpha-1.1.1.1.3.2_NT-Alpha-1.1.1.1.3.2.2_NT-Alpha-1.1.1.1.3.2.2_OTU2_1_#_25_#_591_#_1_#_ID=1194_1_partial=01_start_type=GTG_rbs_motif=ACT_rbs_spacer=1':1.00000050002909E-6):1.00000050002909E-6,'JX427548__NT_NT-Alpha_NT-Alpha-1_NT-Alpha-1.1_NT-Alpha-1.1.1_NT-Alpha-1.1.1.1_NT-Alpha-1.1.1.1.2_NT-Alpha-1.1.1.1.2_OTU2_1_#_25_#_591_#_1_#_ID=893_1_partial=01_start_type=GTG_rbs_motif=ACT_rbs_spacer=11bp_gc_cont=0.429':0.0069023759976244254):1.00000050002909E-6,(('HQ340356__NT_NT-Alpha_NT-Alpha-1_NT-Alpha-1.1_NT-Alpha-1.1.1_NT-Alpha-1.1.1.1_NT-Alpha-1.1.1.1.3_NT-Alpha-1.1.1.1.3.2_NT-Alpha-1.1.1.1.3.2.2_NT-Alpha-1.1.1.1.3.2.2_OTU1_1_#_25_#_591_#_1_#_ID=515_1_partial=01_start_type=GTG_rbs_motif=ACT_rbs_spacer=11':1.00000050002909E-6,((((('JQ365759__NT_NT-Alpha_NT-Alpha-1_NT-Alpha-1.1_NT-Alpha-1.1.1_NT-Alpha-1.1.1.1_NT-Alpha-1.1.1.1.3_NT-Alpha-1.1.1.1.3.3_NT-Alpha-1.1.1.1.3.3_OTU3_1_#_25_#_591_#_1_#_ID=820_1_partial=01_start_type=GTG_rbs_motif=ACT_rbs_spacer=11bp_gc_cont=0.437':1.00000050002909E-6,(((((('JN179805__NT_NT-Alpha_NT-Alpha-1_NT-Alpha-1.1_NT-Alpha-1.1.1_NT-Alpha-1.1.1.1_NT-Alpha-1.1.1.1.3_NT-Alpha-1.1.1.1.3.2_NT-Alpha-1.1.1.1.3.2.Incertae_sedis_NT-Alpha-1.1.1.1.3.2.Incertae_sedis_OTU2_2_#_385_#_591_#_1_#_ID=721_2_partial=01_start_type=ATG_':0.10941964664918796,(('JQ365758__NT_NT-Alpha_NT-Alpha-1_NT-Alpha-1.1_NT-Alpha-1.1.1_NT-Alpha-1.1.1.1_NT-Alpha-1.1.1.1.1_NT-Alpha-1.1.1.1.1_OTU3_2_#_385_#_591_#_1_#_ID=819_2_partial=01_start_type=ATG_rbs_motif=ACT_rbs_spacer=13bp_gc_cont=0.425':1.00000050002909E-6,'JN179866__NT_NT-Alpha_NT-Alpha-1_NT-Alpha-1.1_NT-Alpha-1.1.1_NT-Alpha-1.1.1.1_NT-Alpha-1.1.1.1.3_NT-Alpha-1.1.1.1.3.3_NT-Alpha-1.1.1.1.3.3_OTU2_2_#_304_#_591_#_1_#_ID=724_2_partial=01_start_type=TTG_rbs_motif=None_rbs_spacer=None_gc_cont=0.417':0.012285512444880284):1.00000050002909E-6,'FJ517347__NT_NT-Alpha_NT-Alpha-1_NT-Alpha-1.1_NT-Alpha-1.1.1_NT-Alpha-1.1.1.1_NT-Alpha-1.1.1.1.3_NT-Alpha-1.1.1.1.3.2_NT-Alpha-1.1.1.1.3.2.Incertae_sedis_NT-Alpha-1.1.1.1.3.2.Incertae_sedis_OTU1_2_#_385_#_591_#_1_#_ID=307_2_partial=01_start_type=ATG_':1.00000050002909E-6):1.00000050002909E-6):1.00000050002909E-6,(('KJ542830__NT_NT-Alpha_NT-Alpha-1_NT-Alpha-1.1_NT-Alpha-1.1.1_NT-Alpha-1.1.1.1_NT-Alpha-1.1.1.1.3_NT-Alpha-1.1.1.1.3.2_NT-Alpha-1.1.1.1.3.2.2_NT-Alpha-1.1.1.1.3.2.2_OTU4_2_#_367_#_591_#_1_#_ID=1158_2_partial=01_start_type=GTG_rbs_motif=None_rbs_spacer':1.00000050002909E-6,'JF743000__NT_NT-Alpha_NT-Alpha-1_NT-Alpha-1.1_NT-Alpha-1.1.1_NT-Alpha-1.1.1.1_NT-Alpha-1.1.1.1.3_NT-Alpha-1.1.1.1.3.2_NT-Alpha-1.1.1.1.3.2.2_NT-Alpha-1.1.1.1.3.2.2_OTU3_2_#_367_#_591_#_1_#_ID=587_2_partial=01_start_type=GTG_rbs_motif=None_rbs_spacer=':1.00000050002909E-6):1.00000050002909E-6,'JQ312227__NT_NT-Alpha_NT-Alpha-1_NT-Alpha-1.1_NT-Alpha-1.1.1_NT-Alpha-1.1.1.1_NT-Alpha-1.1.1.1.2_NT-Alpha-1.1.1.1.2_OTU1_2_#_367_#_591_#_1_#_ID=790_2_partial=01_start_type=GTG_rbs_motif=None_rbs_spacer=None_gc_cont=0.436':0.015684201195260726):0.015749153328372997):1.00000050002909E-6,'JN179602__NT_NT-Alpha_NT-Alpha-1_NT-Alpha-1.1_NT-Alpha-1.1.1_NT-Alpha-1.1.1.1_NT-Alpha-1.1.1.1.3_NT-Alpha-1.1.1.1.3.2_NT-Alpha-1.1.1.1.3.2.1_NT-Alpha-1.1.1.1.3.2.1_OTU3_2_#_385_#_591_#_1_#_ID=714_2_partial=01_start_type=ATG_rbs_motif=ACT_rbs_spacer=1':1.00000050002909E-6):1.00000050002909E-6,'KJ542832__NT_NT-Alpha_NT-Alpha-1_NT-Alpha-1.1_NT-Alpha-1.1.1_NT-Alpha-1.1.1.1_NT-Alpha-1.1.1.1.2_NT-Alpha-1.1.1.1.2_OTU6_2_#_385_#_591_#_1_#_ID=1159_2_partial=01_start_type=ATG_rbs_motif=ACT_rbs_spacer=13bp_gc_cont=0.406':1.00000050002909E-6):1.00000050002909E-6,'EU309873__NT_NT-Alpha_NT-Alpha-1_NT-Alpha-1.1_NT-Alpha-1.1.1_NT-Alpha-1.1.1.1_NT-Alpha-1.1.1.1.3_NT-Alpha-1.1.1.1.3.2_NT-Alpha-1.1.1.1.3.2.1_NT-Alpha-1.1.1.1.3.2.1_OTU1_2_#_385_#_591_#_1_#_ID=158_2_partial=01_start_type=ATG_rbs_motif=ACT_rbs_spacer=1':1.00000050002909E-6):2.8894530913426813E-4,'FN773464__NT_NT-Alpha_NT-Alpha-1_NT-Alpha-1.1_NT-Alpha-1.1.1_NT-Alpha-1.1.1.1_NT-Alpha-1.1.1.1.3_NT-Alpha-1.1.1.1.3.2_NT-Alpha-1.1.1.1.3.2.1_NT-Alpha-1.1.1.1.3.2.1_OTU2_1_#_25_#_591_#_1_#_ID=345_1_partial=01_start_type=GTG_rbs_motif=ACT_rbs_spacer=11':0.034268568597762755):1.00000050002909E-6):0.013783823407913684,(('JN179865__NT_NT-Alpha_NT-Alpha-1_NT-Alpha-1.1_NT-Alpha-1.1.1_NT-Alpha-1.1.1.1_NT-Alpha-1.1.1.1.3_NT-Alpha-1.1.1.1.3.3_NT-Alpha-1.1.1.1.3.3_OTU7_2_#_385_#_591_#_1_#_ID=723_2_partial=01_start_type=ATG_rbs_motif=ACT_rbs_spacer=13bp_gc_cont=0.425':1.00000050002909E-6,'JN179910__NT_NT-Alpha_NT-Alpha-1_NT-Alpha-1.1_NT-Alpha-1.1.1_NT-Alpha-1.1.1.1_NT-Alpha-1.1.1.1.3_NT-Alpha-1.1.1.1.3.3_NT-Alpha-1.1.1.1.3.3_OTU5_1_#_25_#_591_#_1_#_ID=726_1_partial=01_start_type=GTG_rbs_motif=ACT_rbs_spacer=11bp_gc_cont=0.437':0.013798607647496578):1.00000050002909E-6,('AB625919__NT_NT-Alpha_NT-Alpha-1_NT-Alpha-1.1_NT-Alpha-1.1.1_NT-Alpha-1.1.1.2_NT-Alpha-1.1.1.2_OTU3_2_#_385_#_591_#_1_#_ID=34_2_partial=01_start_type=ATG_rbs_motif=ACT_rbs_spacer=13bp_gc_cont=0.420':1.00000050002909E-6,'HE598576__NT_NT-Alpha_NT-Alpha-1_NT-Alpha-1.1_NT-Alpha-1.1.1_NT-Alpha-1.1.1.1_NT-Alpha-1.1.1.1.3_NT-Alpha-1.1.1.1.3.3_NT-Alpha-1.1.1.1.3.3_OTU1_1_#_25_#_591_#_1_#_ID=466_1_partial=01_start_type=GTG_rbs_motif=ACT_rbs_spacer=11bp_gc_cont=0.439':0.006825895545140222):1.00000050002909E-6):1.00000050002909E-6):0.006861401259534331,'FJ227726__NT_NT-Alpha_NT-Alpha-1_NT-Alpha-1.1_NT-Alpha-1.1.1_NT-Alpha-1.1.1.1_NT-Alpha-1.1.1.1.1_NT-Alpha-1.1.1.1.1_OTU4_2_#_385_#_591_#_1_#_ID=290_2_partial=01_start_type=ATG_rbs_motif=ACT_rbs_spacer=13bp_gc_cont=0.425':1.00000050002909E-6):1.00000050002909E-6,'FJ227731__NT_NT-Alpha_NT-Alpha-1_NT-Alpha-1.1_NT-Alpha-1.1.1_NT-Alpha-1.1.1.2_NT-Alpha-1.1.1.2_OTU2_2_#_385_#_591_#_1_#_ID=291_2_partial=01_start_type=ATG_rbs_motif=ACT_rbs_spacer=13bp_gc_cont=0.425':1.00000050002909E-6):1.00000050002909E-6,('GQ142536__NT_NT-Alpha_NT-Alpha-1_NT-Alpha-1.1_NT-Alpha-1.1.1_NT-Alpha-1.1.1.1_NT-Alpha-1.1.1.1.3_NT-Alpha-1.1.1.1.3.1_NT-Alpha-1.1.1.1.3.1_OTU1_2_#_304_#_591_#_1_#_ID=351_2_partial=01_start_type=TTG_rbs_motif=None_rbs_spacer=None_gc_cont=0.427':0.012796225197345487,'GQ142649__NT_NT-Alpha_NT-Alpha-1_NT-Alpha-1.1_NT-Alpha-1.1.1_NT-Alpha-1.1.1.1_NT-Alpha-1.1.1.1.3_NT-Alpha-1.1.1.1.3.1_NT-Alpha-1.1.1.1.3.1_OTU2_1_#_208_#_591_#_1_#_ID=354_1_partial=01_start_type=GTG_rbs_motif=ACT_rbs_spacer=4bp_gc_cont=0.435':0.03555012931382407):0.023572333192202078):1.00000050002909E-6):0.006833597186253649,('KJ863955__NT_NT-Alpha_NT-Alpha-1_NT-Alpha-1.1_NT-Alpha-1.1.1_NT-Alpha-1.1.1_OTU1_2_#_208_#_591_#_1_#_ID=1178_2_partial=01_start_type=ATG_rbs_motif=ACT_rbs_spacer=11bp_gc_cont=0.427':1.00000050002909E-6,(('DQ148780__NT_NT-Alpha_NT-Alpha-1_NT-Alpha-1.1_NT-Alpha-1.1.1_NT-Alpha-1.1.1.1_NT-Alpha-1.1.1.1.1_NT-Alpha-1.1.1.1.1_OTU2_1_#_25_#_591_#_1_#_ID=87_1_partial=01_start_type=GTG_rbs_motif=ACT_rbs_spacer=11bp_gc_cont=0.432':1.00000050002909E-6,'KJ864188__NT_NT-Alpha_NT-Alpha-1_NT-Alpha-1.1_NT-Alpha-1.1.1_NT-Alpha-1.1.1.1_NT-Alpha-1.1.1.1.1_NT-Alpha-1.1.1.1.1_OTU1_2_#_385_#_591_#_1_#_ID=1182_2_partial=01_start_type=ATG_rbs_motif=ACT_rbs_spacer=13bp_gc_cont=0.435':1.00000050002909E-6):0.027490122618511144,('JN179736__NT_NT-Alpha_NT-Alpha-1_NT-Alpha-1.1_NT-Alpha-1.1.1_NT-Alpha-1.1.1.2_NT-Alpha-1.1.1.2_OTU1_1_#_25_#_591_#_1_#_ID=717_1_partial=01_start_type=GTG_rbs_motif=ACT_rbs_spacer=11bp_gc_cont=0.430':0.020674568236851768,('KC293216__NT_NT-Alpha_NT-Alpha-1_NT-Alpha-1.1_NT-Alpha-1.1.1_NT-Alpha-1.1.1.1_NT-Alpha-1.1.1.1_OTU4_2_#_385_#_591_#_1_#_ID=954_2_partial=01_start_type=ATG_rbs_motif=ACT_rbs_spacer=13bp_gc_cont=0.411':1.00000050002909E-6,((((((('JN179852__NT_NT-Alpha_NT-Alpha-1_NT-Alpha-1.1_NT-Alpha-1.1.1_NT-Alpha-1.1.1.1_NT-Alpha-1.1.1.1.3_NT-Alpha-1.1.1.1.3.3_NT-Alpha-1.1.1.1.3.3_OTU6_2_#_367_#_591_#_1_#_ID=722_2_partial=01_start_type=GTG_rbs_motif=None_rbs_spacer=None_gc_cont=0.444':0.0159313777533222,('KJ863874__NT_NT-Alpha_NT-Alpha-1_NT-Alpha-1.1_NT-Alpha-1.1.1_NT-Alpha-1.1.1.1_NT-Alpha-1.1.1.1.3_NT-Alpha-1.1.1.1.3.3_NT-Alpha-1.1.1.1.3.3_OTU9_2_#_367_#_591_#_1_#_ID=1177_2_partial=01_start_type=GTG_rbs_motif=None_rbs_spacer=None_gc_cont=0.431':1.00000050002909E-6,'EU667812__NT_NT-Alpha_NT-Alpha-1_NT-Alpha-1.1_NT-Alpha-1.1.1_NT-Alpha-1.1.1.1_NT-Alpha-1.1.1.1.3_NT-Alpha-1.1.1.1.3.3_NT-Alpha-1.1.1.1.3.3_OTU4_2_#_367_#_591_#_1_#_ID=204_2_partial=01_start_type=GTG_rbs_motif=None_rbs_spacer=None_gc_cont=0.440':1.00000050002909E-6):1.00000050002909E-6):0.01594821710359026,('KF003872__NT_NT-Alpha_NT-Alpha-1_NT-Alpha-1.1_NT-Alpha-1.1.1_NT-Alpha-1.1.1.1_NT-Alpha-1.1.1.1.3_NT-Alpha-1.1.1.1.3.3_NT-Alpha-1.1.1.1.3.3_OTU8_2_#_367_#_591_#_1_#_ID=1006_2_partial=01_start_type=GTG_rbs_motif=None_rbs_spacer=None_gc_cont=0.431':1.00000050002909E-6,'FJ227756__NT_NT-Alpha_NT-Alpha-1_NT-Alpha-1.1_NT-Alpha-1.1.1_NT-Alpha-1.1.1.1_NT-Alpha-1.1.1.1_OTU1_2_#_367_#_591_#_1_#_ID=292_2_partial=01_start_type=GTG_rbs_motif=None_rbs_spacer=None_gc_cont=0.422':0.01610949404746685):1.00000050002909E-6):0.016020603821406625,'JN179872__NT_NT-Alpha_NT-Alpha-1_NT-Alpha-1.1_NT-Alpha-1.1.1_NT-Alpha-1.1.1.1_NT-Alpha-1.1.1.1_OTU3_2_#_313_#_591_#_1_#_ID=725_2_partial=01_start_type=TTG_rbs_motif=ACT_rbs_spacer=7bp_gc_cont=0.398':0.012623122492660985):3.79218970600114E-4,'JN179633__NT_NT-Alpha_NT-Alpha-1_NT-Alpha-1.1_NT-Alpha-1.1.1_NT-Alpha-1.1.1.1_NT-Alpha-1.1.1.1_OTU2_1_#_208_#_591_#_1_#_ID=715_1_partial=01_start_type=ATG_rbs_motif=ACT_rbs_spacer=11bp_gc_cont=0.424':0.00953552219336897):1.00000050002909E-6,'JN179741__NT_NT-Alpha_NT-Alpha-1_NT-Alpha-1.1_NT-Alpha-1.1.1_NT-Alpha-1.1.1.1_NT-Alpha-1.1.1.1.Incertae_sedis_NT-Alpha-1.1.1.1.Incertae_sedis_OTU1_2_#_385_#_591_#_1_#_ID=718_2_partial=01_start_type=ATG_rbs_motif=ACT_rbs_spacer=13bp_gc_cont=0.415':1.00000050002909E-6):1.00000050002909E-6,'JN179773__NT_NT-Alpha_NT-Alpha-1_NT-Alpha-1.1_NT-Alpha-1.1.1_NT-Alpha-1.1.1.1_NT-Alpha-1.1.1.1.1_NT-Alpha-1.1.1.1.1_OTU5_2_#_385_#_591_#_1_#_ID=720_2_partial=01_start_type=ATG_rbs_motif=ACT_rbs_spacer=13bp_gc_cont=0.430':1.00000050002909E-6):1.00000050002909E-6,'KJ864127__NT_NT-Alpha_NT-Alpha-1_NT-Alpha-1.1_NT-Alpha-1.1.1_NT-Alpha-1.1.1.1_NT-Alpha-1.1.1.1.3_NT-Alpha-1.1.1.1.3_OTU1_2_#_385_#_591_#_1_#_ID=1180_2_partial=01_start_type=ATG_rbs_motif=ACT_rbs_spacer=13bp_gc_cont=0.411':1.00000050002909E-6):1.00000050002909E-6):1.0104854069373962E-4):1.00000050002909E-6):0.006857415427719751):1.00000050002909E-6):0.006858850956324781):0.02075686203727834,'JX885402__NT_NT-Alpha_NT-Alpha-1_NT-Alpha-1.1_NT-Alpha-1.1.3_NT-Alpha-1.1.3_OTU2_1_#_25_#_591_#_1_#_ID=939_1_partial=01_start_type=GTG_rbs_motif=ACT_rbs_spacer=11bp_gc_cont=0.434':0.006855838220805535):1.00000050002909E-6,('KM117133__NT_NT-Alpha_NT-Alpha-1_NT-Alpha-1.1_NT-Alpha-1.1_OTU2_2_#_208_#_591_#_1_#_ID=1197_2_partial=01_start_type=ATG_rbs_motif=ACT_rbs_spacer=11bp_gc_cont=0.422':0.009759335347157531,'JN179527__NT_NT-Alpha_NT-Alpha-1_NT-Alpha-1.1_NT-Alpha-1.1.3_NT-Alpha-1.1.3_OTU6_2_#_208_#_591_#_1_#_ID=708_2_partial=01_start_type=ATG_rbs_motif=ACT_rbs_spacer=11bp_gc_cont=0.419':0.029608056663122998):1.00000050002909E-6):0.006895340067453047,((('JQ312246__NT_NT-Alpha_NT-Alpha-1_NT-Alpha-1.1_NT-Alpha-1.1.3_NT-Alpha-1.1.3_OTU12_2_#_208_#_591_#_1_#_ID=795_2_partial=01_start_type=ATG_rbs_motif=ACT_rbs_spacer=11bp_gc_cont=0.432':1.00000050002909E-6,('JF520876__NT_NT-Alpha_NT-Alpha-1_NT-Alpha-1.1_NT-Alpha-1.1.3_NT-Alpha-1.1.3_OTU4_2_#_208_#_591_#_1_#_ID=547_2_partial=01_start_type=ATG_rbs_motif=ACT_rbs_spacer=11bp_gc_cont=0.422':1.00000050002909E-6,('FN869059__NT_NT-Alpha_NT-Alpha-1_NT-Alpha-1.1_NT-Alpha-1.1.3_NT-Alpha-1.1.3_OTU8_2_#_208_#_591_#_1_#_ID=346_2_partial=01_start_type=ATG_rbs_motif=ACT_rbs_spacer=11bp_gc_cont=0.440':1.00000050002909E-6,('JN179559__NT_NT-Alpha_NT-Alpha-1_NT-Alpha-1.1_NT-Alpha-1.1.3_NT-Alpha-1.1.3_OTU3_2_#_208_#_591_#_1_#_ID=713_2_partial=01_start_type=ATG_rbs_motif=ACT_rbs_spacer=11bp_gc_cont=0.430':1.00000050002909E-6,('JN179529__NT_NT-Alpha_NT-Alpha-1_NT-Alpha-1.1_NT-Alpha-1.1.3_NT-Alpha-1.1.3_OTU11_2_#_208_#_591_#_1_#_ID=710_2_partial=01_start_type=ATG_rbs_motif=ACT_rbs_spacer=11bp_gc_cont=0.445':1.00000050002909E-6,('JN671950__NT_NT-Alpha_NT-Alpha-1_NT-Alpha-1.1_NT-Alpha-1.1.3_NT-Alpha-1.1.3_OTU5_2_#_208_#_591_#_1_#_ID=769_2_partial=01_start_type=ATG_rbs_motif=ACT_rbs_spacer=11bp_gc_cont=0.432':1.00000050002909E-6,(('JN179528__NT_NT-Alpha_NT-Alpha-1_NT-Alpha-1.1_NT-Alpha-1.1.3_NT-Alpha-1.1.3_OTU10_2_#_214_#_591_#_1_#_ID=709_2_partial=01_start_type=GTG_rbs_motif=None_rbs_spacer=None_gc_cont=0.426':0.009859339629034191,('HQ215923__NT_NT-Alpha_NT-Alpha-1_NT-Alpha-1.1_NT-Alpha-1.1.2_NT-Alpha-1.1.2.Incertae_sedis_NT-Alpha-1.1.2.Incertae_sedis_OTU2_2_#_208_#_591_#_1_#_ID=509_2_partial=01_start_type=ATG_rbs_motif=ACT_rbs_spacer=11bp_gc_cont=0.438':1.00000050002909E-6,'FJ227711__NT_NT-Alpha_NT-Alpha-1_NT-Alpha-1.1_NT-Alpha-1.1.2_NT-Alpha-1.1.2.Incertae_sedis_NT-Alpha-1.1.2.Incertae_sedis_OTU1_2_#_208_#_591_#_1_#_ID=289_2_partial=01_start_type=ATG_rbs_motif=ACT_rbs_spacer=11bp_gc_cont=0.443':1.00000050002909E-6):1.00000050002909E-6):0.009745401629955578,('JN179537__NT_NT-Alpha_NT-Alpha-1_NT-Alpha-1.1_NT-Alpha-1.1.3_NT-Alpha-1.1.3_OTU1_1_#_25_#_591_#_1_#_ID=712_1_partial=01_start_type=GTG_rbs_motif=ACT_rbs_spacer=11bp_gc_cont=0.429':1.00000050002909E-6,(('FJ517360__NT_NT-Alpha_NT-Alpha-1_NT-Alpha-1.1_NT-Alpha-1.1.2_NT-Alpha-1.1.2.1_NT-Alpha-1.1.2.1_OTU3_1_#_25_#_591_#_1_#_ID=308_1_partial=01_start_type=GTG_rbs_motif=ACT_rbs_spacer=11bp_gc_cont=0.474':0.006929278041415772,('AB427054__NT_NT-Alpha_NT-Alpha-1_NT-Alpha-1.1_NT-Alpha-1.1.2_NT-Alpha-1.1.2.1_NT-Alpha-1.1.2.1_OTU1_1_#_208_#_591_#_1_#_ID=16_1_partial=01_start_type=ATG_rbs_motif=ACT_rbs_spacer=11bp_gc_cont=0.477':1.00000050002909E-6,'JQ886283__NT_NT-Alpha_NT-Alpha-1_NT-Alpha-1.1_NT-Alpha-1.1.2_NT-Alpha-1.1.2.1_NT-Alpha-1.1.2.1_OTU2_1_#_25_#_591_#_1_#_ID=858_1_partial=01_start_type=GTG_rbs_motif=ACT_rbs_spacer=11bp_gc_cont=0.476':0.02061921289391559):1.00000050002909E-6):0.006963928633329653,(('JF681783__NT_NT-Alpha_NT-Alpha-1_NT-Alpha-1.1_NT-Alpha-1.1.2_NT-Alpha-1.1.2.2_NT-Alpha-1.1.2.2_OTU5_2_#_385_#_591_#_1_#_ID=559_2_partial=01_start_type=ATG_rbs_motif=CTG_rbs_spacer=12bp_gc_cont=0.420':1.00000050002909E-6,'JN179533__NT_NT-Alpha_NT-Alpha-1_NT-Alpha-1.1_NT-Alpha-1.1.2_NT-Alpha-1.1.2.2_NT-Alpha-1.1.2.2_OTU6_2_#_367_#_591_#_1_#_ID=711_2_partial=01_start_type=GTG_rbs_motif=None_rbs_spacer=None_gc_cont=0.453':0.016001692392045602):3.086030108974141E-4,('HQ896058__NT_NT-Alpha_NT-Alpha-1_NT-Alpha-1.1_NT-Alpha-1.1.2_NT-Alpha-1.1.2.2_NT-Alpha-1.1.2.2_OTU4_2_#_208_#_591_#_1_#_ID=534_2_partial=01_start_type=ATG_rbs_motif=ACT_rbs_spacer=11bp_gc_cont=0.438':0.02955820174366332,('JQ082878__NT_NT-Alpha_NT-Alpha-1_NT-Alpha-1.1_NT-Alpha-1.1.2_NT-Alpha-1.1.2.2_NT-Alpha-1.1.2.2_OTU3_2_#_208_#_591_#_1_#_ID=784_2_partial=01_start_type=ATG_rbs_motif=ACT_rbs_spacer=11bp_gc_cont=0.438':1.00000050002909E-6,('HQ896052__NT_NT-Alpha_NT-Alpha-1_NT-Alpha-1.1_NT-Alpha-1.1.2_NT-Alpha-1.1.2.2_NT-Alpha-1.1.2.2_OTU2_1_#_208_#_591_#_1_#_ID=533_1_partial=01_start_type=ATG_rbs_motif=ACT_rbs_spacer=11bp_gc_cont=0.440':0.02958353174114599,'HQ896041__NT_NT-Alpha_NT-Alpha-1_NT-Alpha-1.1_NT-Alpha-1.1.2_NT-Alpha-1.1.2.2_NT-Alpha-1.1.2.2_OTU1_1_#_208_#_591_#_1_#_ID=532_1_partial=01_start_type=ATG_rbs_motif=ACT_rbs_spacer=11bp_gc_cont=0.448':0.009611387276227434):0.03077539603319307):0.05057303135331803):1.00000050002909E-6):0.00972733595632407):0.021033054506576578):0.013820697543220213):1.00000050002909E-6):1.00000050002909E-6):1.00000050002909E-6):1.00000050002909E-6):1.00000050002909E-6):1.00000050002909E-6):1.00000050002909E-6,'HM131597__NT_NT-Alpha_NT-Alpha-1_NT-Alpha-1.1_NT-Alpha-1.1.3_NT-Alpha-1.1.3_OTU9_2_#_208_#_591_#_1_#_ID=474_2_partial=01_start_type=ATG_rbs_motif=ACT_rbs_spacer=11bp_gc_cont=0.438':0.009763239753489918):1.00000050002909E-6,'JQ365800__NT_NT-Alpha_NT-Alpha-1_NT-Alpha-1.1_NT-Alpha-1.1.3_NT-Alpha-1.1.3_OTU7_2_#_208_#_591_#_1_#_ID=821_2_partial=01_start_type=ATG_rbs_motif=ACT_rbs_spacer=4bp_gc_cont=0.435':0.00996531044499704):1.00000050002909E-6):0.017736822955014678,(((('JN179506__NT_NT-Alpha_NT-Alpha-1_NT-Alpha-1.2_NT-Alpha-1.2.2_NT-Alpha-1.2.2_OTU3_2_#_358_#_591_#_1_#_ID=703_2_partial=01_start_type=ATG_rbs_motif=ACT_rbs_spacer=11bp_gc_cont=0.449':0.015591562966292407,('JN671945__NT_NT-Alpha_NT-Alpha-1_NT-Alpha-1.1_NT-Alpha-1.1.3_NT-Alpha-1.1.3_OTU13_2_#_349_#_591_#_1_#_ID=768_2_partial=01_start_type=TTG_rbs_motif=None_rbs_spacer=None_gc_cont=0.444':0.0611210770909669,'HM131566__NT_NT-Alpha_NT-Alpha-1_NT-Alpha-1.2_NT-Alpha-1.2.1_NT-Alpha-1.2.1_OTU1_2_#_208_#_591_#_1_#_ID=470_2_partial=01_start_type=GTG_rbs_motif=ACT_rbs_spacer=11bp_gc_cont=0.438':0.009789335968378667):1.00000050002909E-6):1.00000050002909E-6,('JN179519__NT_NT-Alpha_NT-Alpha-1_NT-Alpha-1.2_NT-Alpha-1.2.1_NT-Alpha-1.2.1_OTU4_2_#_208_#_591_#_1_#_ID=707_2_partial=01_start_type=ATG_rbs_motif=ACT_rbs_spacer=11bp_gc_cont=0.414':1.00000050002909E-6,('FN869062__NT_NT-Alpha_NT-Alpha-1_NT-Alpha-1.2_NT-Alpha-1.2.2_NT-Alpha-1.2.2_OTU2_2_#_214_#_591_#_1_#_ID=347_2_partial=01_start_type=GTG_rbs_motif=None_rbs_spacer=None_gc_cont=0.431':0.01700538790622527,'JF520896__NT_NT-Alpha_NT-Alpha-1_NT-Alpha-1.2_NT-Alpha-1.2.1_NT-Alpha-1.2.1_OTU3_2_#_208_#_591_#_1_#_ID=550_2_partial=01_start_type=ATG_rbs_motif=ACT_rbs_spacer=11bp_gc_cont=0.422':0.02680914686483759):0.005417697253919241):1.00000050002909E-6):1.00000050002909E-6,'JF520877__NT_NT-Alpha_NT-Alpha-1_NT-Alpha-1_OTU1_2_#_208_#_591_#_1_#_ID=548_2_partial=01_start_type=ATG_rbs_motif=ACT_rbs_spacer=11bp_gc_cont=0.440':1.00000050002909E-6):1.00000050002909E-6,(('JN179914__NT_NT-Alpha_NT-Alpha-1_NT-Alpha-1.1_NT-Alpha-1.1.1_NT-Alpha-1.1.1.1_NT-Alpha-1.1.1.1.3_NT-Alpha-1.1.1.1.3.1_NT-Alpha-1.1.1.1.3.1_OTU4_2_#_391_#_591_#_1_#_ID=727_2_partial=01_start_type=TTG_rbs_motif=None_rbs_spacer=None_gc_cont=0.433':1.00000050002909E-6,'JQ320522__NT_NT-Alpha_NT-Alpha-1_NT-Alpha-1.1_NT-Alpha-1.1_OTU1_2_#_208_#_591_#_1_#_ID=807_2_partial=01_start_type=ATG_rbs_motif=ACT_rbs_spacer=11bp_gc_cont=0.443':0.014648373730754548):0.014770708517495635,('HM131590__NT_NT-Alpha_NT-Alpha-1_NT-Alpha-1.2_NT-Alpha-1.2.1_NT-Alpha-1.2.1_OTU2_2_#_208_#_591_#_1_#_ID=473_2_partial=01_start_type=ATG_rbs_motif=ACT_rbs_spacer=11bp_gc_cont=0.414':1.00000050002909E-6,(('KJ863823__NT_NT-Alpha_NT-Alpha-1_NT-Alpha-1.1_NT-Alpha-1.1.1_NT-Alpha-1.1.1_OTU3_2_#_208_#_591_#_1_#_ID=1175_2_partial=01_start_type=ATG_rbs_motif=ACT_rbs_spacer=11bp_gc_cont=0.430':1.00000050002909E-6,'HQ215919__NT_NT-Alpha_NT-Alpha-1_NT-Alpha-1.1_NT-Alpha-1.1.1_NT-Alpha-1.1.1_OTU4_2_#_208_#_591_#_1_#_ID=508_2_partial=01_start_type=ATG_rbs_motif=ACT_rbs_spacer=11bp_gc_cont=0.419':1.00000050002909E-6):0.009673309302720787,('JN179760__NT_NT-Alpha_NT-Alpha-1_NT-Alpha-1.1_NT-Alpha-1.1.1_NT-Alpha-1.1.1.1_NT-Alpha-1.1.1.1.Incertae_sedis_NT-Alpha-1.1.1.1.Incertae_sedis_OTU2_2_#_385_#_591_#_1_#_ID=719_2_partial=01_start_type=ATG_rbs_motif=ACT_rbs_spacer=13bp_gc_cont=0.440':0.01779554990563261,'JQ312221__NT_NT-Alpha_NT-Alpha-1_NT-Alpha-1.2_NT-Alpha-1.2.2_NT-Alpha-1.2.2_OTU1_2_#_208_#_591_#_1_#_ID=789_2_partial=01_start_type=ATG_rbs_motif=ACT_rbs_spacer=11bp_gc_cont=0.422':0.018403672142853718):0.0010826296940377208):1.00000050002909E-6):1.00000050002909E-6):0.009741385970734533):1.00000050002909E-6):0.008848743342239366,'JN179514__NT_NT-Alpha_NT-Alpha-1_NT-Alpha-1_OTU2_2_#_208_#_591_#_1_#_ID=706_2_partial=01_start_type=ATG_rbs_motif=ACT_rbs_spacer=11bp_gc_cont=0.443':1.00000050002909E-6):0.008818665330043295):0.035847191705482596,'JF520914__NT_NT-Alpha_NT-Alpha_OTU1_2_#_208_#_591_#_1_#_ID=552_2_partial=01_start_type=ATG_rbs_motif=ACT_rbs_spacer=11bp_gc_cont=0.458':0.019864503319344116):1.00000050002909E-6,'KJ433494__NT_NT-Alpha_NT-Alpha-Incertae_sedis_NT-Alpha-Incertae_sedis_OTU2_2_#_208_#_591_#_1_#_ID=1123_2_partial=01_start_type=ATG_rbs_motif=ACT_rbs_spacer=11bp_gc_cont=0.445':1.00000050002909E-6):1.00000050002909E-6,('JN418173__NT_NT-Alpha_NT-Alpha_OTU6_2_#_208_#_591_#_1_#_ID=764_2_partial=01_start_type=ATG_rbs_motif=ACT_rbs_spacer=11bp_gc_cont=0.448':1.00000050002909E-6,(((('EU852678__NT_NT-Alpha_NT-Alpha_OTU2_2_#_208_#_591_#_1_#_ID=229_2_partial=01_start_type=ATG_rbs_motif=ACT_rbs_spacer=11bp_gc_cont=0.448':0.030125521617541333,'KM117093__NT_NT-Alpha_NT-Alpha_OTU8_2_#_208_#_591_#_1_#_ID=1196_2_partial=01_start_type=ATG_rbs_motif=ACT_rbs_spacer=11bp_gc_cont=0.445':1.00000050002909E-6):0.009775275033721251,'JQ082876__NT_NT-Alpha_NT-Alpha-Incertae_sedis_NT-Alpha-Incertae_sedis_OTU1_2_#_208_#_591_#_1_#_ID=783_2_partial=01_start_type=ATG_rbs_motif=ACT_rbs_spacer=11bp_gc_cont=0.445':0.01964821578755121):1.00000050002909E-6,'HE598573__NT_NT-Alpha_NT-Alpha_OTU3_2_#_208_#_591_#_1_#_ID=465_2_partial=01_start_type=ATG_rbs_motif=ACT_rbs_spacer=11bp_gc_cont=0.451':0.009774750940811877):1.00000050002909E-6,'JN418180__NT_NT-Alpha_NT-Alpha_OTU7_2_#_208_#_591_#_1_#_ID=765_2_partial=01_start_type=ATG_rbs_motif=ACT_rbs_spacer=11bp_gc_cont=0.438':0.009774702478054334):1.00000050002909E-6):1.00000050002909E-6):0.008890543551959413):0.008813350213865223):0.009102144125038007):0.007729847337822979):0.06263686659957175):0.015638136240322544):0.006916223426844377,(('EU137861__NT_NT-Beta_NT-Beta_OTU7_2_#_208_#_591_#_1_#_ID=151_2_partial=01_start_type=ATG_rbs_motif=ACT_rbs_spacer=11bp_gc_cont=0.453':0.016086639690089093,('KC108800__NT_NT-Beta_NT-Beta_OTU8_2_#_208_#_591_#_1_#_ID=944_2_partial=01_start_type=ATG_rbs_motif=ACT_rbs_spacer=11bp_gc_cont=0.456':1.00000050002909E-6,(('JQ345848__NT_NT-Beta_NT-Beta_OTU1_2_#_208_#_591_#_1_#_ID=812_2_partial=01_start_type=ATG_rbs_motif=ACT_rbs_spacer=11bp_gc_cont=0.453':0.019916706132858484,'KF898559__NT_NT-Beta_NT-Beta_OTU2_2_#_208_#_591_#_1_#_ID=1102_2_partial=01_start_type=ATG_rbs_motif=ACT_rbs_spacer=11bp_gc_cont=0.461':0.010023977842606656):0.011001240767002285,'HQ888892__NT_NT-Beta_NT-Beta_OTU3_2_#_214_#_591_#_1_#_ID=530_2_partial=01_start_type=GTG_rbs_motif=ACT_rbs_spacer=10bp_gc_cont=0.460':0.04008816561490625):0.04091224560441355):0.019637078416570017):0.024445658802374953,('FN773450__NT_NT-Beta_NT-Beta_OTU6_2_#_208_#_591_#_1_#_ID=344_2_partial=01_start_type=ATG_rbs_motif=ACT_rbs_spacer=11bp_gc_cont=0.422':0.040282792922905965,('JQ320512__NT_NT-Beta_NT-Beta_OTU4_1_#_25_#_591_#_1_#_ID=806_1_partial=01_start_type=GTG_rbs_motif=ACT_rbs_spacer=11bp_gc_cont=0.453':0.00975566935345238,'KJ864008__NT_NT-Beta_NT-Beta_OTU5_2_#_208_#_591_#_1_#_ID=1179_2_partial=01_start_type=ATG_rbs_motif=ACT_rbs_spacer=11bp_gc_cont=0.445':0.02964109707148017):0.028265492956451796):0.015043888846819908):0.015473037679055758):0.007033788291925407,(((('HM637851__NT_NT-Gamma_NT-Gamma_OTU1_2_#_208_#_591_#_1_#_ID=489_2_partial=01_start_type=ATG_rbs_motif=ACT_rbs_spacer=11bp_gc_cont=0.451':0.042220070443510935,('JQ320505__NT_NT-Gamma_NT-Gamma_OTU10_2_#_208_#_591_#_1_#_ID=803_2_partial=01_start_type=ATG_rbs_motif=ACT_rbs_spacer=11bp_gc_cont=0.469':0.010008663986652715,(('EU099963__NT_NT-Gamma_NT-Gamma_OTU3_2_#_208_#_591_#_1_#_ID=146_2_partial=01_start_type=ATG_rbs_motif=ACT_rbs_spacer=11bp_gc_cont=0.466':0.010080325053964077,('KC537388__NT_NT-Gamma_NT-Gamma_OTU6_2_#_208_#_591_#_1_#_ID=964_2_partial=01_start_type=ATG_rbs_motif=ACT_rbs_spacer=11bp_gc_cont=0.461':1.00000050002909E-6,(('KJ152845__NT_NT-Gamma_NT-Gamma_OTU8_2_#_208_#_591_#_1_#_ID=1117_2_partial=01_start_type=ATG_rbs_motif=ACT_rbs_spacer=11bp_gc_cont=0.466':1.00000050002909E-6,'FN773445__NT_NT-Gamma_NT-Gamma_OTU5_2_#_208_#_591_#_1_#_ID=343_2_partial=01_start_type=ATG_rbs_motif=ACT_rbs_spacer=11bp_gc_cont=0.453':1.00000050002909E-6):1.00000050002909E-6,('KF898528__NT_NT-Gamma_NT-Gamma_OTU7_2_#_208_#_591_#_1_#_ID=1101_2_partial=01_start_type=ATG_rbs_motif=ACT_rbs_spacer=11bp_gc_cont=0.471':0.020474987016405263,'KJ152899__NT_NT-Gamma_NT-Gamma_OTU9_2_#_208_#_591_#_1_#_ID=1120_2_partial=01_start_type=ATG_rbs_motif=ACT_rbs_spacer=11bp_gc_cont=0.451':0.03126745242526249):1.00000050002909E-6):0.010151108465033561):0.010140536679781697):1.00000050002909E-6,'FN773440__NT_NT-Gamma_NT-Gamma_OTU4_1_#_25_#_591_#_1_#_ID=342_1_partial=01_start_type=GTG_rbs_motif=ACT_rbs_spacer=11bp_gc_cont=0.466':0.026876176236013526):0.00881211938699939):1.00000050002909E-6):0.008796427047968973,('JX311808__NT_NT-Gamma_NT-Gamma_OTU2_2_#_208_#_591_#_1_#_ID=880_2_partial=01_start_type=ATG_rbs_motif=ACT_rbs_spacer=11bp_gc_cont=0.445':0.020202511753101043,'KF053730__NT_NT-Gamma_NT-Gamma_OTU11_2_#_208_#_591_#_1_#_ID=1020_2_partial=01_start_type=ATG_rbs_motif=ACT_rbs_spacer=11bp_gc_cont=0.471':1.00000050002909E-6):1.00000050002909E-6):0.008997186107139381,'JQ319461__NT_NT-Incertae_sedis_NT-Incertae_sedis_OTU1_2_#_208_#_591_#_1_#_ID=801_2_partial=01_start_type=ATG_rbs_motif=ACT_rbs_spacer=11bp_gc_cont=0.474':0.020273477138385804):0.008577600709424081,'KM116976__NT_NT-Beta_NT-Beta_OTU9_1_#_208_#_591_#_1_#_ID=1193_1_partial=01_start_type=ATG_rbs_motif=ACT_rbs_spacer=11bp_gc_cont=0.461':1.00000050002909E-6):1.00000050002909E-6):0.14352902890230365,'GQ906644__NS_NS-Delta_NS-Delta-2_NS-Delta-2.2_NS-Delta-2.2.1_NS-Delta-2.2.1_OTU1_2_#_208_#_591_#_1_#_ID=419_2_partial=01_start_type=ATG_rbs_motif=ACT_rbs_spacer=3bp_gc_cont=0.461':0.03199259262290371):0.02894501591104422,'EU650954__NS_NS-Epsilon_NS-Epsilon-2_NS-Epsilon-2.2_NS-Epsilon-2.2_OTU4_2_#_208_#_591_#_1_#_ID=189_2_partial=01_start_type=ATG_rbs_motif=None_rbs_spacer=None_gc_cont=0.414':0.02033794236125833):0.04054999703531639,'HQ316986__NS_NS-Epsilon_NS-Epsilon-2_NS-Epsilon-2.2_NS-Epsilon-2.2_OTU6_2_#_208_#_591_#_1_#_ID=513_2_partial=01_start_type=ATG_rbs_motif=ACT_rbs_spacer=11bp_gc_cont=0.440':1.00000050002909E-6):1.00000050002909E-6):0.007778600499768514,('KF179393__NS_NS-Epsilon_NS-Epsilon-2_NS-Epsilon-2.1_NS-Epsilon-2.1_OTU4_1_#_139_#_591_#_1_#_ID=1038_1_partial=01_start_type=GTG_rbs_motif=ACT_rbs_spacer=6bp_gc_cont=0.411':0.008502555633335513,'FJ227759__NS_NS-Epsilon_NS-Epsilon-2_NS-Epsilon-2.1_NS-Epsilon-2.1_OTU1_1_#_139_#_591_#_1_#_ID=293_1_partial=01_start_type=GTG_rbs_motif=ACT_rbs_spacer=6bp_gc_cont=0.437':0.008509435107904488):1.00000050002909E-6):1.00000050002909E-6):1.00000050002909E-6):1.00000050002909E-6):1.00000050002909E-6,'DQ278502__NS_NS-Epsilon_NS-Epsilon-2_NS-Epsilon-2.1_NS-Epsilon-2.1_OTU3_1_#_208_#_591_#_1_#_ID=99_1_partial=01_start_type=ATG_rbs_motif=ACT_rbs_spacer=11bp_gc_cont=0.424':1.00000050002909E-6):0.011787489824930305,'JN183774__NS_NS-Epsilon_NS-Epsilon-1_NS-Epsilon-1_OTU5_2_#_208_#_591_#_1_#_ID=750_2_partial=01_start_type=ATG_rbs_motif=None_rbs_spacer=None_gc_cont=0.438':1.00000050002909E-6):1.00000050002909E-6):0.011780963236953679,'FJ601584__NS_NS-Epsilon_NS-Epsilon-1_NS-Epsilon-1_OTU3_2_#_208_#_591_#_1_#_ID=316_2_partial=01_start_type=ATG_rbs_motif=None_rbs_spacer=None_gc_cont=0.432':0.009686529484372678):1.00000050002909E-6,'JN190707__NS_NS-Epsilon_NS-Epsilon-1_NS-Epsilon-1_OTU1_2_#_208_#_591_#_1_#_ID=753_2_partial=01_start_type=ATG_rbs_motif=None_rbs_spacer=None_gc_cont=0.448':1.00000050002909E-6):1.00000050002909E-6):1.00000050002909E-6):0.006693416154010326):0.013005567450019937,'GQ331413__NS_NS-Incertae_sedis-1_NS-Incertae_sedis-1_OTU1_2_#_208_#_591_#_1_#_ID=372_2_partial=01_start_type=ATG_rbs_motif=None_rbs_spacer=None_gc_cont=0.440':0.019893128769142142):0.006506260677818456):1.00000050002909E-6):0.0027377052346195794,'EU885653__NS_NS-Delta_NS-Delta-2_NS-Delta-2_OTU1_2_#_277_#_591_#_1_#_ID=261_2_partial=01_start_type=GTG_rbs_motif=ACT_rbs_spacer=8bp_gc_cont=0.460':0.021186605691549103):0.005989581492595217,'JQ864851__NS_NS-Delta_NS-Delta-1_NS-Delta-1.1_NS-Delta-1.1.2_NS-Delta-1.1.2.1_NS-Delta-1.1.2.1_OTU5_1_#_49_#_591_#_1_#_ID=855_1_partial=01_start_type=TTG_rbs_motif=CTG_rbs_spacer=14bp_gc_cont=0.449':1.00000050002909E-6):1.00000050002909E-6):1.00000050002909E-6,'KJ729461__NS_NS-Delta_NS-Delta-1_NS-Delta-1.1_NS-Delta-1.1.2_NS-Delta-1.1.2.1_NS-Delta-1.1.2.1_OTU3_1_#_49_#_591_#_1_#_ID=1166_1_partial=01_start_type=TTG_rbs_motif=CTG_rbs_spacer=14bp_gc_cont=0.438':0.05073529634091381):1.00000050002909E-6,(('JX537649__NS_NS-Delta_NS-Delta-2_NS-Delta-2.2_NS-Delta-2.2.1_NS-Delta-2.2.1_OTU3_2_#_208_#_591_#_1_#_ID=919_2_partial=01_start_type=ATG_rbs_motif=ACT_rbs_spacer=3bp_gc_cont=0.466':1.00000050002909E-6,('KF004245__NS_NS-Delta_NS-Delta-1_NS-Delta-1.2_NS-Delta-1.2.2_NS-Delta-1.2.2_OTU1_2_#_208_#_591_#_1_#_ID=1009_2_partial=01_start_type=ATG_rbs_motif=None_rbs_spacer=None_gc_cont=0.427':1.00000050002909E-6,(('KC158006__NS_NS-Delta_NS-Delta-1_NS-Delta-1.1_NS-Delta-1.1.1_NS-Delta-1.1.1_OTU2_2_#_208_#_591_#_1_#_ID=951_2_partial=01_start_type=ATG_rbs_motif=None_rbs_spacer=None_gc_cont=0.443':0.00960027712013656,'GQ863119__NS_NS-Delta_NS-Delta-1_NS-Delta-1.1_NS-Delta-1.1.1_NS-Delta-1.1.1_OTU1_2_#_208_#_591_#_1_#_ID=412_2_partial=01_start_type=ATG_rbs_motif=None_rbs_spacer=None_gc_cont=0.440':1.00000050002909E-6):0.0196072952019023,('AB353484__NS_NS-Delta_NS-Delta-2_NS-Delta-2.1_NS-Delta-2.1_OTU7_2_#_208_#_591_#_1_#_ID=7_2_partial=01_start_type=ATG_rbs_motif=None_rbs_spacer=None_gc_cont=0.464':1.00000050002909E-6,((((('GQ911230__NS_NS-Delta_NS-Delta-2_NS-Delta-2.2_NS-Delta-2.2.2_NS-Delta-2.2.2_OTU1_2_#_301_#_591_#_1_#_ID=420_2_partial=01_start_type=ATG_rbs_motif=None_rbs_spacer=None_gc_cont=0.474':0.012049604360777934,'KJ496888__NS_NS-Delta_NS-Delta-2_NS-Delta-2.2_NS-Delta-2.2.2_NS-Delta-2.2.2_OTU2_2_#_208_#_591_#_1_#_ID=1132_2_partial=01_start_type=ATG_rbs_motif=None_rbs_spacer=None_gc_cont=0.466':0.018668521992934027):0.012032430936933795,'KC559234__NS_NS-Delta_NS-Delta-2_NS-Delta-2.1_NS-Delta-2.1_OTU5_2_#_208_#_591_#_1_#_ID=968_2_partial=01_start_type=ATG_rbs_motif=None_rbs_spacer=None_gc_cont=0.453':0.019968775992157115):0.009948247192343978,'KM116929__NS_NS-Delta_NS-Delta-2_NS-Delta-2.2_NS-Delta-2.2_OTU1_2_#_301_#_591_#_1_#_ID=1191_2_partial=01_start_type=ATG_rbs_motif=None_rbs_spacer=None_gc_cont=0.464':1.00000050002909E-6):1.00000050002909E-6,'KF574113__NS_NS-Delta_NS-Delta-2_NS-Delta-2.1_NS-Delta-2.1_OTU4_1_#_22_#_591_#_1_#_ID=1060_1_partial=01_start_type=GTG_rbs_motif=ACT_rbs_spacer=11bp_gc_cont=0.454':0.010524851329441177):0.010617322900046381,(('AB646542__NS_NS-Incertae_sedis-2_NS-Incertae_sedis-2_OTU1_2_#_208_#_591_#_1_#_ID=40_2_partial=01_start_type=ATG_rbs_motif=None_rbs_spacer=None_gc_cont=0.474':0.05112243107556437,'JN180072__NS_NS-Incertae_sedis-2_NS-Incertae_sedis-2_OTU2_2_#_208_#_591_#_1_#_ID=738_2_partial=01_start_type=ATG_rbs_motif=None_rbs_spacer=None_gc_cont=0.469':0.030398177674709054):0.030233212404821564,(((('JN180057__NS_NS-Gamma_NS-Gamma-2_NS-Gamma-2.2_NS-Gamma-2.2.3_NS-Gamma-2.2.3_OTU5_2_#_208_#_591_#_1_#_ID=736_2_partial=01_start_type=ATG_rbs_motif=ACT_rbs_spacer=11bp_gc_cont=0.456':1.00000050002909E-6,('GQ863098__NS_NS-Gamma_NS-Gamma-2_NS-Gamma-2.2_NS-Gamma-2.2.1_NS-Gamma-2.2.1.3_NS-Gamma-2.2.1.3_OTU1_2_#_208_#_591_#_1_#_ID=410_2_partial=01_start_type=ATG_rbs_motif=None_rbs_spacer=None_gc_cont=0.466':1.00000050002909E-6,'GQ142739__NS_NS-Gamma_NS-Gamma-2_NS-Gamma-2.2_NS-Gamma-2.2.2_NS-Gamma-2.2.2_OTU4_2_#_208_#_591_#_1_#_ID=355_2_partial=01_start_type=ATG_rbs_motif=ACT_rbs_spacer=11bp_gc_cont=0.469':1.00000050002909E-6):1.00000050002909E-6):1.00000050002909E-6,((((('KJ496307__NS_NS-Gamma_NS-Gamma-2_NS-Gamma-2.2_NS-Gamma-2.2.1_NS-Gamma-2.2.1_OTU3_2_#_208_#_591_#_1_#_ID=1129_2_partial=01_start_type=ATG_rbs_motif=ACT_rbs_spacer=11bp_gc_cont=0.438':1.00000050002909E-6,'JQ944698__NS_NS-Gamma_NS-Gamma-2_NS-Gamma-2.2_NS-Gamma-2.2.1_NS-Gamma-2.2.1_OTU2_2_#_208_#_591_#_1_#_ID=859_2_partial=01_start_type=ATG_rbs_motif=ACT_rbs_spacer=11bp_gc_cont=0.445':1.00000050002909E-6):1.00000050002909E-6,('KC469627__NS_NS-Gamma_NS-Gamma-2_NS-Gamma-2.2_NS-Gamma-2.2.1_NS-Gamma-2.2.1.1_NS-Gamma-2.2.1.1_OTU4_2_#_208_#_591_#_1_#_ID=961_2_partial=01_start_type=ATG_rbs_motif=ACT_rbs_spacer=3bp_gc_cont=0.438':1.00000050002909E-6,'JX427183__NS_NS-Gamma_NS-Gamma-2_NS-Gamma-2.2_NS-Gamma-2.2.1_NS-Gamma-2.2.1.1_NS-Gamma-2.2.1.1_OTU3_2_#_208_#_591_#_1_#_ID=889_2_partial=01_start_type=ATG_rbs_motif=None_rbs_spacer=None_gc_cont=0.435':0.009728701776945929):0.009660890074470201):1.00000050002909E-6,(('KF709701__NS_NS-Gamma_NS-Gamma-2_NS-Gamma-2.2_NS-Gamma-2.2.1_NS-Gamma-2.2.1_OTU8_2_#_208_#_591_#_1_#_ID=1086_2_partial=01_start_type=ATG_rbs_motif=None_rbs_spacer=None_gc_cont=0.464':0.009854674419619368,'GU270277__NS_NS-Gamma_NS-Gamma-2_NS-Gamma-2.2_NS-Gamma-2.2.1_NS-Gamma-2.2.1.1_NS-Gamma-2.2.1.1_OTU1_2_#_208_#_591_#_1_#_ID=433_2_partial=01_start_type=ATG_rbs_motif=None_rbs_spacer=None_gc_cont=0.427':0.009716475822932396):1.00000050002909E-6,'KC773897__NS_NS-Gamma_NS-Gamma-2_NS-Gamma-2.2_NS-Gamma-2.2.1_NS-Gamma-2.2.1_OTU7_2_#_208_#_591_#_1_#_ID=992_2_partial=01_start_type=ATG_rbs_motif=None_rbs_spacer=None_gc_cont=0.464':1.00000050002909E-6):0.009654863731955846):0.009714802637496951,((((((('KJ158485__NS_NS-Beta_NS-Beta-2_NS-Beta-2_OTU5_2_#_313_#_591_#_1_#_ID=1121_2_partial=01_start_type=TTG_rbs_motif=ACT_rbs_spacer=4bp_gc_cont=0.462':0.0260800072812085,('AB645413__NS_NS-Beta_NS-Beta-2_NS-Beta-2_OTU1_2_#_301_#_591_#_1_#_ID=36_2_partial=01_start_type=ATG_rbs_motif=CTG_rbs_spacer=13bp_gc_cont=0.450':1.00000050002909E-6,('FJ601605__NS_NS-Beta_NS-Beta-2_NS-Beta-2.1_NS-Beta-2.1_OTU1_2_#_301_#_591_#_1_#_ID=318_2_partial=01_start_type=ATG_rbs_motif=CTG_rbs_spacer=13bp_gc_cont=0.474':1.00000050002909E-6,('AB918819__NS_NS-Beta_NS-Beta-2_NS-Beta-2.1_NS-Beta-2.1_OTU2_2_#_301_#_591_#_1_#_ID=57_2_partial=01_start_type=ATG_rbs_motif=CTG_rbs_spacer=13bp_gc_cont=0.460':1.00000050002909E-6,('KF003948__NS_NS-Beta_NS-Beta-2_NS-Beta-2_OTU4_2_#_301_#_591_#_1_#_ID=1007_2_partial=01_start_type=ATG_rbs_motif=None_rbs_spacer=None_gc_cont=0.467':1.00000050002909E-6,('GQ481090__NS_NS-Beta_NS-Beta-2_NS-Beta-2.1_NS-Beta-2.1_OTU3_2_#_301_#_591_#_1_#_ID=384_2_partial=01_start_type=ATG_rbs_motif=CTG_rbs_spacer=13bp_gc_cont=0.464':1.00000050002909E-6,((((('DQ312287__NS_NS-Beta_NS-Beta-2_NS-Beta-2.2_NS-Beta-2.2_OTU3_2_#_301_#_591_#_1_#_ID=103_2_partial=01_start_type=ATG_rbs_motif=CTG_rbs_spacer=13bp_gc_cont=0.443':1.00000050002909E-6,'DQ312291__NS_NS-Beta_NS-Beta-2_NS-Beta-2.2_NS-Beta-2.2_OTU4_2_#_301_#_591_#_1_#_ID=104_2_partial=01_start_type=ATG_rbs_motif=CTG_rbs_spacer=13bp_gc_cont=0.443':1.00000050002909E-6):1.00000050002909E-6,'KC735407__NS_NS-Beta_NS-Beta-2_NS-Beta-2.2_NS-Beta-2.2_OTU5_2_#_301_#_591_#_1_#_ID=974_2_partial=01_start_type=ATG_rbs_motif=None_rbs_spacer=None_gc_cont=0.443':1.00000050002909E-6):1.00000050002909E-6,'FM867834__NS_NS-Beta_NS-Beta-2_NS-Beta-2_OTU2_2_#_301_#_591_#_1_#_ID=338_2_partial=01_start_type=ATG_rbs_motif=CTG_rbs_spacer=13bp_gc_cont=0.440':0.01283188540664787):0.012813090195804913,('KM116912__NS_NS-Beta_NS-Beta-2_NS-Beta-2.2_NS-Beta-2.2_OTU2_2_#_277_#_591_#_1_#_ID=1190_2_partial=01_start_type=GTG_rbs_motif=ACT_rbs_spacer=8bp_gc_cont=0.463':1.00000050002909E-6,'AB458229__NS_NS-Beta_NS-Beta-2_NS-Beta-2.2_NS-Beta-2.2_OTU1_2_#_277_#_591_#_1_#_ID=19_2_partial=01_start_type=GTG_rbs_motif=ACT_rbs_spacer=8bp_gc_cont=0.451':1.00000050002909E-6):0.023079393071400396):1.463422825365804E-5,'KF709810__NS_NS-Beta_NS-Beta-2_NS-Beta-2.2_NS-Beta-2.2_OTU6_2_#_301_#_591_#_1_#_ID=1088_2_partial=01_start_type=ATG_rbs_motif=CTG_rbs_spacer=13bp_gc_cont=0.467':1.00000050002909E-6):1.00000050002909E-6):1.00000050002909E-6):1.00000050002909E-6):1.00000050002909E-6):1.00000050002909E-6):1.00000050002909E-6):1.00000050002909E-6,'JN190828__NS_NS-Beta_NS-Beta-2_NS-Beta-2_OTU3_2_#_301_#_591_#_1_#_ID=759_2_partial=01_start_type=ATG_rbs_motif=CTG_rbs_spacer=13bp_gc_cont=0.464':0.02536599325818995):1.00000050002909E-6,('AB458226__NS_NS-Beta_NS-Beta-2_NS-Beta-2.Incertae_sedis_NS-Beta-2.Incertae_sedis_OTU1_1_#_208_#_591_#_1_#_ID=17_1_partial=01_start_type=ATG_rbs_motif=ACT_rbs_spacer=15bp_gc_cont=0.458':1.00000050002909E-6,'AB458227__NS_NS-Beta_NS-Beta-2_NS-Beta-2.Incertae_sedis_NS-Beta-2.Incertae_sedis_OTU2_2_#_301_#_591_#_1_#_ID=18_2_partial=01_start_type=ATG_rbs_motif=CTG_rbs_spacer=13bp_gc_cont=0.443':1.00000050002909E-6):0.009746158182566444):0.009914028617051108,'EU651089__NS_NS-Gamma_NS-Gamma-1_NS-Gamma-1.Incertae_sedis_NS-Gamma-1.Incertae_sedis_OTU1_2_#_208_#_591_#_1_#_ID=195_2_partial=01_start_type=ATG_rbs_motif=ACT_rbs_spacer=3bp_gc_cont=0.492':0.009779752953486735):0.01963306467437204,'DQ534701__NS_NS-Gamma_NS-Gamma-2_NS-Gamma-2.2_NS-Gamma-2.2.3_NS-Gamma-2.2.3_OTU3_1_#_208_#_591_#_1_#_ID=121_1_partial=01_start_type=ATG_rbs_motif=ACT_rbs_spacer=11bp_gc_cont=0.464':0.019705021131960987):1.00000050002909E-6,'JQ638747__NS_NS-Gamma_NS-Gamma-2_NS-Gamma-2.2_NS-Gamma-2.2.1_NS-Gamma-2.2.1.1_NS-Gamma-2.2.1.1_OTU2_2_#_208_#_591_#_1_#_ID=838_2_partial=01_start_type=ATG_rbs_motif=None_rbs_spacer=None_gc_cont=0.443':0.009719750350932286):0.009855142647210111,'DQ312283__NS_NS-Gamma_NS-Gamma-2_NS-Gamma-2.2_NS-Gamma-2.2.1_NS-Gamma-2.2.1_OTU1_2_#_208_#_591_#_1_#_ID=102_2_partial=01_start_type=ATG_rbs_motif=None_rbs_spacer=None_gc_cont=0.435':1.00000050002909E-6):0.009736188510267729):1.00000050002909E-6,((('EU885711__NS_NS-Gamma_NS-Gamma-2_NS-Gamma-2.2_NS-Gamma-2.2.1_NS-Gamma-2.2.1_OTU4_2_#_208_#_591_#_1_#_ID=270_2_partial=01_start_type=ATG_rbs_motif=None_rbs_spacer=None_gc_cont=0.448':1.00000050002909E-6,('JX427362__NS_NS-Gamma_NS-Gamma-2_NS-Gamma-2.2_NS-Gamma-2.2.1_NS-Gamma-2.2.1_OTU6_2_#_208_#_591_#_1_#_ID=891_2_partial=01_start_type=ATG_rbs_motif=None_rbs_spacer=None_gc_cont=0.443':1.00000050002909E-6,('JX427156__NS_NS-Gamma_NS-Gamma-2_NS-Gamma-2.2_NS-Gamma-2.2.1_NS-Gamma-2.2.1_OTU5_2_#_208_#_591_#_1_#_ID=888_2_partial=01_start_type=ATG_rbs_motif=None_rbs_spacer=None_gc_cont=0.456':1.00000050002909E-6,(('JX416596__NS_NS-Gamma_NS-Gamma-2_NS-Gamma-2.2_NS-Gamma-2.2.1_NS-Gamma-2.2.1.3_NS-Gamma-2.2.1.3_OTU2_2_#_208_#_591_#_1_#_ID=882_2_partial=01_start_type=ATG_rbs_motif=None_rbs_spacer=None_gc_cont=0.471':1.00000050002909E-6,'DQ501058__NS_NS-Gamma_NS-Gamma-2_NS-Gamma-2.2_NS-Gamma-2.2.1_NS-Gamma-2.2.1.Incertae_sedis.2_NS-Gamma-2.2.1.Incertae_sedis.2_OTU1_2_#_208_#_591_#_1_#_ID=114_2_partial=01_start_type=ATG_rbs_motif=None_rbs_spacer=None_gc_cont=0.432':1.00000050002909E-6):1.00000050002909E-6,(('JN180069__NS_NS-Gamma_NS-Gamma-2_NS-Gamma-2.3_NS-Gamma-2.3.1_NS-Gamma-2.3.1_OTU1_2_#_208_#_591_#_1_#_ID=737_2_partial=01_start_type=ATG_rbs_motif=None_rbs_spacer=None_gc_cont=0.466':1.00000050002909E-6,'KC469632__NS_NS-Gamma_NS-Gamma-2_NS-Gamma-2.3_NS-Gamma-2.3.1_NS-Gamma-2.3.1_OTU2_2_#_208_#_591_#_1_#_ID=962_2_partial=01_start_type=ATG_rbs_motif=ACT_rbs_spacer=11bp_gc_cont=0.469':1.00000050002909E-6):0.008381014367512573,((('KJ081267__NS_NS-Gamma_NS-Gamma-2_NS-Gamma-2.3_NS-Gamma-2.3.1_NS-Gamma-2.3.1_OTU4_2_#_208_#_591_#_1_#_ID=1116_2_partial=01_start_type=ATG_rbs_motif=ACT_rbs_spacer=11bp_gc_cont=0.477':0.02005586958190419,'KJ496887__NS_NS-Gamma_NS-Gamma-2_NS-Gamma-2.3_NS-Gamma-2.3.1_NS-Gamma-2.3.1_OTU5_2_#_208_#_591_#_1_#_ID=1131_2_partial=01_start_type=ATG_rbs_motif=ACT_rbs_spacer=3bp_gc_cont=0.471':1.00000050002909E-6):1.00000050002909E-6,(((((('FN869066__NS_NS-Gamma_NS-Gamma-2_NS-Gamma-2.3_NS-Gamma-2.3.2_NS-Gamma-2.3.2.1_NS-Gamma-2.3.2.1_OTU2_2_#_208_#_591_#_1_#_ID=348_2_partial=01_start_type=ATG_rbs_motif=None_rbs_spacer=None_gc_cont=0.484':1.00000050002909E-6,'JF430539__NS_NS-Gamma_NS-Gamma-2_NS-Gamma-2.3_NS-Gamma-2.3.2_NS-Gamma-2.3.2.1_NS-Gamma-2.3.2.1_OTU1_2_#_208_#_591_#_1_#_ID=540_2_partial=01_start_type=ATG_rbs_motif=None_rbs_spacer=None_gc_cont=0.490':0.010036577458853488):0.010060760179350453,('AB545961__NS_NS-Gamma_NS-Gamma-2_NS-Gamma-2.3_NS-Gamma-2.3.2_NS-Gamma-2.3.2.1_NS-Gamma-2.3.2.1_OTU3_2_#_208_#_591_#_1_#_ID=22_2_partial=01_start_type=ATG_rbs_motif=None_rbs_spacer=None_gc_cont=0.484':1.00000050002909E-6,('EU553413__NS_NS-Gamma_NS-Gamma-2_NS-Gamma-2.3_NS-Gamma-2.3.2_NS-Gamma-2.3.2.1_NS-Gamma-2.3.2.1_OTU4_2_#_208_#_591_#_1_#_ID=169_2_partial=01_start_type=ATG_rbs_motif=None_rbs_spacer=None_gc_cont=0.466':0.04089691625162417,'JF935461__NS_NS-Gamma_NS-Gamma-2_NS-Gamma-2.3_NS-Gamma-2.3.2_NS-Gamma-2.3.2.1_NS-Gamma-2.3.2.1_OTU5_2_#_283_#_591_#_1_#_ID=689_2_partial=01_start_type=GTG_rbs_motif=ACT_rbs_spacer=14bp_gc_cont=0.485':0.012205564080935247):1.00000050002909E-6):1.00000050002909E-6):0.010058151093587549,('JF935600__NS_NS-Gamma_NS-Gamma-2_NS-Gamma-2.3_NS-Gamma-2.3.2_NS-Gamma-2.3.2.2_NS-Gamma-2.3.2.2_OTU9_2_#_208_#_591_#_1_#_ID=692_2_partial=01_start_type=ATG_rbs_motif=None_rbs_spacer=None_gc_cont=0.471':0.019932173366975774,(('GQ266661__NS_NS-Gamma_NS-Gamma-2_NS-Gamma-2.3_NS-Gamma-2.3.2_NS-Gamma-2.3.2.2_NS-Gamma-2.3.2.2_OTU5_2_#_304_#_591_#_1_#_ID=370_2_partial=01_start_type=TTG_rbs_motif=None_rbs_spacer=None_gc_cont=0.472':0.013030020322680198,'JF520853__NS_NS-Gamma_NS-Gamma-2_NS-Gamma-2.3_NS-Gamma-2.3.2_NS-Gamma-2.3.2.2_NS-Gamma-2.3.2.2_OTU1_2_#_304_#_591_#_1_#_ID=546_2_partial=01_start_type=TTG_rbs_motif=None_rbs_spacer=None_gc_cont=0.465':1.00000050002909E-6):0.013073217725633374,(((('HQ233248__NS_NS-Gamma_NS-Gamma-2_NS-Gamma-2.3_NS-Gamma-2.3.2_NS-Gamma-2.3.2.2_NS-Gamma-2.3.2.2_OTU7_1_#_208_#_591_#_1_#_ID=512_1_partial=01_start_type=ATG_rbs_motif=None_rbs_spacer=None_gc_cont=0.484':1.00000050002909E-6,'EU770872__NS_NS-Gamma_NS-Gamma-2_NS-Gamma-2.3_NS-Gamma-2.3.2_NS-Gamma-2.3.2.2_NS-Gamma-2.3.2.2_OTU8_2_#_208_#_591_#_1_#_ID=225_2_partial=01_start_type=ATG_rbs_motif=None_rbs_spacer=None_gc_cont=0.484':1.00000050002909E-6):1.00000050002909E-6,'KJ863842__NS_NS-Gamma_NS-Gamma-2_NS-Gamma-2.3_NS-Gamma-2.3.2_NS-Gamma-2.3.2.2_NS-Gamma-2.3.2.2_OTU12_2_#_208_#_591_#_1_#_ID=1176_2_partial=01_start_type=ATG_rbs_motif=None_rbs_spacer=None_gc_cont=0.477':1.00000050002909E-6):0.00991055122243765,(('JX885427__NS_NS-Gamma_NS-Gamma-2_NS-Gamma-2.3_NS-Gamma-2.3.2_NS-Gamma-2.3.2.2_NS-Gamma-2.3.2.2_OTU2_2_#_208_#_591_#_1_#_ID=940_2_partial=01_start_type=ATG_rbs_motif=None_rbs_spacer=None_gc_cont=0.469':0.009907113677103507,'EU885570__NS_NS-Gamma_NS-Gamma-2_NS-Gamma-2.3_NS-Gamma-2.3.2_NS-Gamma-2.3.2.2_NS-Gamma-2.3.2.2_OTU4_2_#_208_#_591_#_1_#_ID=240_2_partial=01_start_type=ATG_rbs_motif=None_rbs_spacer=None_gc_cont=0.464':0.01988406894865793):1.00000050002909E-6,('AB622259__NS_NS-Gamma_NS-Gamma-2_NS-Gamma-2.3_NS-Gamma-2.3.2_NS-Gamma-2.3.2.2_NS-Gamma-2.3.2.2_OTU6_1_#_208_#_591_#_1_#_ID=33_1_partial=01_start_type=ATG_rbs_motif=None_rbs_spacer=None_gc_cont=0.458':0.020112454751907965,('JX885454__NS_NS-Gamma_NS-Gamma-2_NS-Gamma-2.3_NS-Gamma-2.3.2_NS-Gamma-2.3.2.2_NS-Gamma-2.3.2.2_OTU11_2_#_208_#_591_#_1_#_ID=942_2_partial=01_start_type=ATG_rbs_motif=None_rbs_spacer=None_gc_cont=0.464':1.00000050002909E-6,'JX885370__NS_NS-Gamma_NS-Gamma-2_NS-Gamma-2.3_NS-Gamma-2.3.2_NS-Gamma-2.3.2.2_NS-Gamma-2.3.2.2_OTU10_2_#_208_#_591_#_1_#_ID=937_2_partial=01_start_type=ATG_rbs_motif=None_rbs_spacer=None_gc_cont=0.464':0.010029791632508991):1.00000050002909E-6):0.009902110946921904):0.009916622632750755):1.00000050002909E-6,'JX885429__NS_NS-Gamma_NS-Gamma-2_NS-Gamma-2.3_NS-Gamma-2.3.2_NS-Gamma-2.3.2.2_NS-Gamma-2.3.2.2_OTU3_2_#_208_#_591_#_1_#_ID=941_2_partial=01_start_type=ATG_rbs_motif=None_rbs_spacer=None_gc_cont=0.464':1.00000050002909E-6):1.00000050002909E-6):0.019926230055199445):1.00000050002909E-6):1.00000050002909E-6,'KM116901__NS_NS-Gamma_NS-Gamma-2_NS-Gamma-2.3_NS-Gamma-2.3.2_NS-Gamma-2.3.2_OTU5_2_#_208_#_591_#_1_#_ID=1189_2_partial=01_start_type=ATG_rbs_motif=None_rbs_spacer=None_gc_cont=0.487':1.00000050002909E-6):1.00000050002909E-6,'HQ340417__NS_NS-Gamma_NS-Gamma-2_NS-Gamma-2.3_NS-Gamma-2.3.2_NS-Gamma-2.3.2_OTU1_2_#_208_#_591_#_1_#_ID=517_2_partial=01_start_type=ATG_rbs_motif=None_rbs_spacer=None_gc_cont=0.474':1.00000050002909E-6):1.00000050002909E-6,(('HQ340364__NS_NS-Gamma_NS-Gamma-2_NS-Gamma-2.3_NS-Gamma-2.3.2_NS-Gamma-2.3.2.3_NS-Gamma-2.3.2.3_OTU3_2_#_208_#_591_#_1_#_ID=516_2_partial=01_start_type=ATG_rbs_motif=None_rbs_spacer=None_gc_cont=0.482':1.00000050002909E-6,('JF520965__NS_NS-Gamma_NS-Gamma-2_NS-Gamma-2.3_NS-Gamma-2.3.2_NS-Gamma-2.3.2.Incertae_sedis_NS-Gamma-2.3.2.Incertae_sedis_OTU2_2_#_208_#_591_#_1_#_ID=554_2_partial=01_start_type=ATG_rbs_motif=None_rbs_spacer=None_gc_cont=0.487':1.00000050002909E-6,('EU667863__NS_NS-Gamma_NS-Gamma-2_NS-Gamma-2.3_NS-Gamma-2.3.2_NS-Gamma-2.3.2.3_NS-Gamma-2.3.2.3_OTU1_2_#_208_#_591_#_1_#_ID=205_2_partial=01_start_type=ATG_rbs_motif=None_rbs_spacer=None_gc_cont=0.477':1.00000050002909E-6,('JN180027__NS_NS-Gamma_NS-Gamma-2_NS-Gamma-2.3_NS-Gamma-2.3.2_NS-Gamma-2.3.2.3_NS-Gamma-2.3.2.3_OTU2_2_#_208_#_591_#_1_#_ID=735_2_partial=01_start_type=ATG_rbs_motif=None_rbs_spacer=None_gc_cont=0.477':0.019896306275269286,'JF520885__NS_NS-Gamma_NS-Gamma-2_NS-Gamma-2.3_NS-Gamma-2.3.2_NS-Gamma-2.3.2.Incertae_sedis_NS-Gamma-2.3.2.Incertae_sedis_OTU1_2_#_208_#_591_#_1_#_ID=549_2_partial=01_start_type=ATG_rbs_motif=None_rbs_spacer=None_gc_cont=0.484':0.00996029213648683):1.00000050002909E-6):1.00000050002909E-6):1.00000050002909E-6):1.00000050002909E-6,(('KC010605__NS_NS-Gamma_NS-Gamma-2_NS-Gamma-2.3_NS-Gamma-2.3.2_NS-Gamma-2.3.2_OTU3_2_#_208_#_591_#_1_#_ID=943_2_partial=01_start_type=ATG_rbs_motif=None_rbs_spacer=None_gc_cont=0.495':0.02001239709700922,'JX023521__NS_NS-Gamma_NS-Gamma-2_NS-Gamma-2.3_NS-Gamma-2.3.2_NS-Gamma-2.3.2_OTU2_2_#_208_#_591_#_1_#_ID=863_2_partial=01_start_type=ATG_rbs_motif=None_rbs_spacer=None_gc_cont=0.482':1.00000050002909E-6):0.009947016491288811,'KF975951__NS_NS-Gamma_NS-Gamma-2_NS-Gamma-2.3_NS-Gamma-2.3.2_NS-Gamma-2.3.2_OTU4_2_#_208_#_591_#_1_#_ID=1112_2_partial=01_start_type=ATG_rbs_motif=None_rbs_spacer=None_gc_cont=0.495':0.009960720802401892):1.00000050002909E-6):0.009947297883944035):0.020037757233324727):1.00000050002909E-6,'KJ496832__NS_NS-Gamma_NS-Gamma-2_NS-Gamma-2.3_NS-Gamma-2.3.1_NS-Gamma-2.3.1_OTU3_2_#_358_#_591_#_1_#_ID=1130_2_partial=01_start_type=GTG_rbs_motif=None_rbs_spacer=None_gc_cont=0.496':0.03365416440526016):0.022153134305141414):0.06363742732531462):1.00000050002909E-6):1.00000050002909E-6):1.00000050002909E-6):1.00000050002909E-6,'JX427399__NS_NS-Gamma_NS-Gamma-2_NS-Gamma-2.2_NS-Gamma-2.2.1_NS-Gamma-2.2.1.3_NS-Gamma-2.2.1.3_OTU3_2_#_208_#_591_#_1_#_ID=892_2_partial=01_start_type=ATG_rbs_motif=None_rbs_spacer=None_gc_cont=0.443':0.00985009548117298):1.00000050002909E-6,'JX416598__NS_NS-Gamma_NS-Gamma-2_NS-Gamma-2.2_NS-Gamma-2.2.1_NS-Gamma-2.2.1.Incertae_sedis.2_NS-Gamma-2.2.1.Incertae_sedis.2_OTU2_2_#_208_#_591_#_1_#_ID=883_2_partial=01_start_type=ATG_rbs_motif=ACT_rbs_spacer=11bp_gc_cont=0.440':1.00000050002909E-6):0.00980506802708908):1.00000050002909E-6):0.0010399933656701473,(((('JX416645__NS_NS-Gamma_NS-Gamma-2_NS-Gamma-2.2_NS-Gamma-2.2.1_NS-Gamma-2.2.1.2_NS-Gamma-2.2.1.2_OTU2_2_#_391_#_591_#_1_#_ID=884_2_partial=01_start_type=TTG_rbs_motif=ACT_rbs_spacer=4bp_gc_cont=0.458':1.00000050002909E-6,'JX570746__NS_NS-Gamma_NS-Gamma-2_NS-Gamma-2.2_NS-Gamma-2.2.1_NS-Gamma-2.2.1.2_NS-Gamma-2.2.1.2_OTU3_2_#_307_#_591_#_1_#_ID=931_2_partial=01_start_type=ATG_rbs_motif=None_rbs_spacer=None_gc_cont=0.449':0.013037820478075134):0.012993081618208642,('JF935454__NS_NS-Gamma_NS-Gamma-2_NS-Gamma-2.2_NS-Gamma-2.2.3_NS-Gamma-2.2.3_OTU4_2_#_307_#_591_#_1_#_ID=688_2_partial=01_start_type=TTG_rbs_motif=None_rbs_spacer=None_gc_cont=0.474':1.00000050002909E-6,'JN190852__NS_NS-Gamma_NS-Gamma-2_NS-Gamma-2.2_NS-Gamma-2.2.3_NS-Gamma-2.2.3_OTU2_2_#_307_#_591_#_1_#_ID=760_2_partial=01_start_type=TTG_rbs_motif=None_rbs_spacer=None_gc_cont=0.449':0.012877982675899315):1.00000050002909E-6):0.012882554933233157,'KJ433500__NS_NS-Gamma_NS-Gamma-2_NS-Gamma-2.2_NS-Gamma-2.2.3_NS-Gamma-2.2.3_OTU1_2_#_304_#_591_#_1_#_ID=1124_2_partial=01_start_type=TTG_rbs_motif=None_rbs_spacer=None_gc_cont=0.444':1.00000050002909E-6):0.012756220775424877,(('EU315722__NS_NS-Gamma_NS-Gamma-2_NS-Gamma-2.2_NS-Gamma-2.2.2_NS-Gamma-2.2.2_OTU6_2_#_304_#_591_#_1_#_ID=162_2_partial=01_start_type=TTG_rbs_motif=None_rbs_spacer=None_gc_cont=0.486':1.00000050002909E-6,'EU885642__NS_NS-Gamma_NS-Gamma-2_NS-Gamma-2.2_NS-Gamma-2.2.2_NS-Gamma-2.2.2_OTU3_2_#_304_#_591_#_1_#_ID=257_2_partial=01_start_type=TTG_rbs_motif=None_rbs_spacer=None_gc_cont=0.472':1.00000050002909E-6):1.00000050002909E-6,'KF709783__NS_NS-Gamma_NS-Gamma-2_NS-Gamma-2.2_NS-Gamma-2.2.2_NS-Gamma-2.2.2_OTU5_2_#_304_#_591_#_1_#_ID=1087_2_partial=01_start_type=TTG_rbs_motif=None_rbs_spacer=None_gc_cont=0.476':1.00000050002909E-6):1.00000050002909E-6):0.012794934183183518):0.008634049895116314,('EU885638__NS_NS-Gamma_NS-Gamma-2_NS-Gamma-2.2_NS-Gamma-2.2.2_NS-Gamma-2.2.2_OTU2_2_#_208_#_591_#_1_#_ID=255_2_partial=01_start_type=ATG_rbs_motif=ACT_rbs_spacer=11bp_gc_cont=0.466':0.04968497683208714,'EU885573__NS_NS-Gamma_NS-Gamma-2_NS-Gamma-2.2_NS-Gamma-2.2.2_NS-Gamma-2.2.2_OTU1_2_#_208_#_591_#_1_#_ID=241_2_partial=01_start_type=ATG_rbs_motif=ACT_rbs_spacer=11bp_gc_cont=0.477':0.03847343465681499):0.0249928830622359):0.019880430193344335):1.00000050002909E-6):0.010591397715471467):1.00000050002909E-6):1.00000050002909E-6):0.01057549704023247):1.00000050002909E-6,'EU672149__NS_NS-Delta_NS-Delta-2_NS-Delta-2.2_NS-Delta-2.2.1_NS-Delta-2.2.1_OTU2_2_#_208_#_591_#_1_#_ID=223_2_partial=01_start_type=ATG_rbs_motif=ACT_rbs_spacer=3bp_gc_cont=0.471':1.00000050002909E-6):0.010496981320680766):1.00000050002909E-6,'AB353463__NS_NS-Delta_NS-Delta-1_NS-Delta-1.1_NS-Delta-1.1.3_NS-Delta-1.1.3_OTU3_2_#_283_#_591_#_1_#_ID=4_2_partial=01_start_type=GTG_rbs_motif=ACT_rbs_spacer=14bp_gc_cont=0.450':0.02352784199671352):1.00000050002909E-6,'GQ911252__NS_NS-Delta_NS-Delta-2_NS-Delta-2.2_NS-Delta-2.2.2_NS-Delta-2.2.2_OTU3_1_#_142_#_591_#_1_#_ID=421_1_partial=01_start_type=GTG_rbs_motif=ACT_rbs_spacer=9bp_gc_cont=0.451':0.00860406624572998):1.00000050002909E-6,'FJ951688__NS_NS-Delta_NS-Delta-1_NS-Delta-1.1_NS-Delta-1.1.2_NS-Delta-1.1.2_OTU3_2_#_301_#_591_#_1_#_ID=337_2_partial=01_start_type=ATG_rbs_motif=CTG_rbs_spacer=13bp_gc_cont=0.440':1.00000050002909E-6):1.00000050002909E-6):1.00000050002909E-6):0.0024641626855193793,(('KF668799__NS_NS-Delta_NS-Delta-1_NS-Delta-1.1_NS-Delta-1.1.2_NS-Delta-1.1.2.1_NS-Delta-1.1.2.1_OTU9_1_#_49_#_591_#_1_#_ID=1085_1_partial=01_start_type=TTG_rbs_motif=CTG_rbs_spacer=14bp_gc_cont=0.448':0.04187753043093462,(('KF668716__NS_NS-Delta_NS-Delta-1_NS-Delta-1.1_NS-Delta-1.1.2_NS-Delta-1.1.2.1_NS-Delta-1.1.2.1_OTU11_2_#_301_#_591_#_1_#_ID=1074_2_partial=01_start_type=ATG_rbs_motif=CTG_rbs_spacer=13bp_gc_cont=0.457':0.012613700415157901,'JX426303__NS_NS-Delta_NS-Delta-2_NS-Delta-2.1_NS-Delta-2.1_OTU6_2_#_208_#_591_#_1_#_ID=885_2_partial=01_start_type=ATG_rbs_motif=None_rbs_spacer=None_gc_cont=0.453':0.009731335298520414):1.00000050002909E-6,'GU225881__NS_NS-Incertae_sedis-1_NS-Incertae_sedis-1_OTU2_2_#_208_#_591_#_1_#_ID=428_2_partial=01_start_type=ATG_rbs_motif=None_rbs_spacer=None_gc_cont=0.409':0.019996998195054256):1.00000050002909E-6):0.00817991502284765,((((('KF179412__NS_NS-Zeta_NS-Zeta_OTU3_1_#_93_#_365_#_1_#_ID=1042_1_partial=00_start_type=ATG_rbs_motif=GACTG_rbs_spacer=3bp_gc_cont=0.414':0.08186513905748391,(((((('JX643991__NS_NS-Zeta_NS-Zeta-2_NS-Zeta-2_OTU2_1_#_93_#_398_#_1_#_ID=932_1_partial=00_start_type=GTG_rbs_motif=GACTG_rbs_spacer=3bp_gc_cont=0.425':0.07858569331900808,'AB542169__NS_NS-Zeta_NS-Zeta-2_NS-Zeta-2_OTU1_1_#_93_#_398_#_1_#_ID=21_1_partial=00_start_type=ATG_rbs_motif=GACTG_rbs_spacer=3bp_gc_cont=0.412':1.00000050002909E-6):0.08079923840190535,'KF179444__NS_NS-Zeta_NS-Zeta-2_NS-Zeta-2_OTU5_1_#_93_#_398_#_1_#_ID=1045_1_partial=00_start_type=ATG_rbs_motif=GACTG_rbs_spacer=3bp_gc_cont=0.422':0.1179331680864992):0.046366958793484764,('JQ345901__NS_NS-Zeta_NS-Zeta-2_NS-Zeta-2_OTU4_1_#_93_#_398_#_1_#_ID=815_1_partial=00_start_type=GTG_rbs_motif=GACTG_rbs_spacer=3bp_gc_cont=0.418':0.042217370715655504,'JN183537__NS_NS-Zeta_NS-Zeta-2_NS-Zeta-2_OTU6_1_#_93_#_398_#_1_#_ID=744_1_partial=00_start_type=GTG_rbs_motif=GACTG_rbs_spacer=3bp_gc_cont=0.428':0.10132291015275305):0.0385228752792378):0.10472786127778277,('KC758445__NS_NS-Zeta_NS-Zeta-2_NS-Zeta-2_OTU7_1_#_93_#_398_#_1_#_ID=990_1_partial=00_start_type=ATG_rbs_motif=GACTG_rbs_spacer=3bp_gc_cont=0.448':0.04614716699326528,'KF667015__NS_NS-Zeta_NS-Zeta-2_NS-Zeta-2_OTU8_1_#_93_#_398_#_1_#_ID=1070_1_partial=00_start_type=ATG_rbs_motif=GACTG_rbs_spacer=3bp_gc_cont=0.428':0.016625153148447595):0.18181932601460182):0.06464277185168274,('FJ227156__NS_NS-Zeta_NS-Zeta_OTU1_1_#_93_#_398_#_1_#_ID=288_1_partial=00_start_type=ATG_rbs_motif=GACTG_rbs_spacer=3bp_gc_cont=0.412':0.2056986994217664,(('KF179420__NS_NS-Zeta_NS-Zeta_OTU4_1_#_93_#_266_#_1_#_ID=1043_1_partial=00_start_type=ATG_rbs_motif=ACT_rbs_spacer=8bp_gc_cont=0.385':0.07463312007714924,(('KF606908__NS_NS-Zeta_NS-Zeta-Incertae_sedis.1_NS-Zeta-Incertae_sedis.1_OTU2_1_#_93_#_266_#_1_#_ID=1062_1_partial=00_start_type=GTG_rbs_motif=ACT_rbs_spacer=8bp_gc_cont=0.385':0.09141373605870015,'KF574128__NS_NS-Zeta_NS-Zeta-Incertae_sedis.1_NS-Zeta-Incertae_sedis.1_OTU1_1_#_93_#_266_#_1_#_ID=1061_1_partial=00_start_type=GTG_rbs_motif=ACT_rbs_spacer=8bp_gc_cont=0.385':0.09273338762930258):0.06747060083239378,('GQ142304__NS_NS-Zeta_NS-Zeta-1_NS-Zeta-1.1_NS-Zeta-1.1_OTU1_1_#_93_#_266_#_1_#_ID=350_1_partial=00_start_type=ATG_rbs_motif=GACTG_rbs_spacer=3bp_gc_cont=0.402':0.06232372096541482,('KC801686__NS_NS-Zeta_NS-Zeta-1_NS-Zeta-1.1_NS-Zeta-1.1_OTU2_1_#_93_#_266_#_1_#_ID=996_1_partial=00_start_type=ATG_rbs_motif=GACTG_rbs_spacer=3bp_gc_cont=0.402':0.06532970132394633,'KJ660896__NS_NS-Zeta_NS-Zeta-1_NS-Zeta-1.1_NS-Zeta-1.1_OTU3_1_#_93_#_266_#_1_#_ID=1161_1_partial=00_start_type=ATG_rbs_motif=GACTG_rbs_spacer=3bp_gc_cont=0.397':0.09953261511574878):0.04508466490722207):0.1491182831993582):0.06950738626676774):0.06333390981679854,((((((((((('JF924029__NP_NP-Delta_NP-Delta-1_NP-Delta-1_OTU13_1_#_87_#_266_#_1_#_ID=612_1_partial=00_start_type=TTG_rbs_motif=None_rbs_spacer=None_gc_cont=0.406':0.020996977518962148,((('GU811313__NP_NP-Delta_NP-Delta-1_NP-Delta-1_OTU9_1_#_87_#_266_#_1_#_ID=451_1_partial=00_start_type=TTG_rbs_motif=None_rbs_spacer=None_gc_cont=0.417':1.00000050002909E-6,('FJ601561__NP_NP-Delta_NP-Delta-1_NP-Delta-1_OTU8_1_#_87_#_266_#_1_#_ID=312_1_partial=00_start_type=TTG_rbs_motif=None_rbs_spacer=None_gc_cont=0.422':0.18143829262057992,(('JF924131__NP_NP-Delta_NP-Delta-1_NP-Delta-1_OTU10_1_#_87_#_266_#_1_#_ID=625_1_partial=00_start_type=TTG_rbs_motif=None_rbs_spacer=None_gc_cont=0.422':0.08750254440587,'JN190788__NP_NP-Delta_NP-Delta-1_NP-Delta-1_OTU11_1_#_87_#_266_#_1_#_ID=757_1_partial=00_start_type=TTG_rbs_motif=None_rbs_spacer=None_gc_cont=0.422':0.021025072874390347):0.02129088978580869,((('KF438253__NP_NP-Delta_NP-Delta-1_NP-Delta-1.1_NP-Delta-1.1.2_NP-Delta-1.1.2_OTU2_1_#_87_#_266_#_1_#_ID=1048_1_partial=00_start_type=TTG_rbs_motif=None_rbs_spacer=None_gc_cont=0.406':0.045178143631608415,'EU885652__NP_NP-Delta_NP-Delta-1_NP-Delta-1.1_NP-Delta-1.1.2_NP-Delta-1.1.2_OTU3_1_#_87_#_266_#_1_#_ID=260_1_partial=00_start_type=TTG_rbs_motif=None_rbs_spacer=None_gc_cont=0.411':0.06292008117604403):0.029489245918362012,('JF924743__NP_NP-Delta_NP-Delta-1_NP-Delta-1.2_NP-Delta-1.2_OTU5_1_#_87_#_266_#_1_#_ID=675_1_partial=00_start_type=TTG_rbs_motif=None_rbs_spacer=None_gc_cont=0.400':0.08751645723520697,'LK055986__NP_NP-Delta_NP-Delta-1_NP-Delta-1.1_NP-Delta-1.1.2_NP-Delta-1.1.2_OTU1_1_#_87_#_266_#_1_#_ID=1201_1_partial=00_start_type=TTG_rbs_motif=None_rbs_spacer=None_gc_cont=0.417':0.023878130005224915):0.05655427105271065):0.05164077992667695,((('JF924754__NP_NP-Delta_NP-Delta-1_NP-Delta-1.1_NP-Delta-1.1_OTU1_1_#_87_#_266_#_1_#_ID=679_1_partial=00_start_type=TTG_rbs_motif=None_rbs_spacer=None_gc_cont=0.394':0.07662953518151032,'AB827247__NP_NP-Delta_NP-Delta-1_NP-Delta-1.1_NP-Delta-1.1.1_NP-Delta-1.1.1_OTU3_1_#_87_#_266_#_1_#_ID=49_1_partial=00_start_type=TTG_rbs_motif=None_rbs_spacer=None_gc_cont=0.406':0.06181805360902985):0.03506096364475969,('JX537748__NP_NP-Delta_NP-Delta-1_NP-Delta-1.1_NP-Delta-1.1.2_NP-Delta-1.1.2_OTU6_1_#_87_#_266_#_1_#_ID=927_1_partial=00_start_type=TTG_rbs_motif=None_rbs_spacer=None_gc_cont=0.422':0.051742783653003534,'KF498409__NP_NP-Delta_NP-Delta-1_NP-Delta-1.1_NP-Delta-1.1.2_NP-Delta-1.1.2_OTU5_1_#_87_#_266_#_1_#_ID=1055_1_partial=00_start_type=TTG_rbs_motif=None_rbs_spacer=None_gc_cont=0.400':0.10165696216173817):0.06411079952331301):0.02853169430800277,'AB583410__NP_NP-Delta_NP-Delta-1_NP-Delta-1.1_NP-Delta-1.1.2_NP-Delta-1.1.2_OTU4_1_#_87_#_266_#_1_#_ID=26_1_partial=00_start_type=TTG_rbs_motif=None_rbs_spacer=None_gc_cont=0.417':0.029825361094978384):0.020793877842180404):0.09323228025127643):1.00000050002909E-6):0.04249688227642546):0.02050247449705842,((('AB373341__NP_NP-Delta_NP-Delta-1_NP-Delta-1.Incertae_sedis.2_NP-Delta-1.Incertae_sedis.2_OTU1_1_#_87_#_266_#_1_#_ID=13_1_partial=00_start_type=TTG_rbs_motif=None_rbs_spacer=None_gc_cont=0.411':0.04220326637201297,('KF438585__NP_NP-Delta_NP-Delta-1_NP-Delta-1.2_NP-Delta-1.2_OTU12_1_#_87_#_266_#_1_#_ID=1051_1_partial=00_start_type=TTG_rbs_motif=None_rbs_spacer=None_gc_cont=0.417':0.04278798845299676,'EU925354__NP_NP-Delta_NP-Delta-1_NP-Delta-1.2_NP-Delta-1.2_OTU11_1_#_87_#_266_#_1_#_ID=284_1_partial=00_start_type=TTG_rbs_motif=None_rbs_spacer=None_gc_cont=0.411':1.00000050002909E-6):0.021127681430509457):0.041667668226916886,'JX283754__NP_NP-Delta_NP-Delta-1_NP-Delta-1.Incertae_sedis.2_NP-Delta-1.Incertae_sedis.2_OTU2_1_#_87_#_266_#_1_#_ID=865_1_partial=00_start_type=TTG_rbs_motif=None_rbs_spacer=None_gc_cont=0.417':0.04143181933038492):0.02033440850603587,((('DQ148530__NP_NP-Delta_NP-Delta-1_NP-Delta-1.2_NP-Delta-1.2_OTU13_1_#_87_#_266_#_1_#_ID=67_1_partial=00_start_type=TTG_rbs_motif=CTG_rbs_spacer=15bp_gc_cont=0.411':0.03135006992696625,('JF924586__NP_NP-Delta_NP-Delta-1_NP-Delta-1.2_NP-Delta-1.2_OTU4_1_#_87_#_266_#_1_#_ID=659_1_partial=00_start_type=TTG_rbs_motif=None_rbs_spacer=None_gc_cont=0.400':0.07323900234466527,'JF924583__NP_NP-Delta_NP-Delta-1_NP-Delta-1.2_NP-Delta-1.2_OTU3_1_#_87_#_266_#_1_#_ID=657_1_partial=00_start_type=TTG_rbs_motif=None_rbs_spacer=None_gc_cont=0.389':0.10429164315345402):0.04165956909466686):0.027099358097333194,(('JF715683__NP_NP-Delta_NP-Delta-1_NP-Delta-1.2_NP-Delta-1.2_OTU7_1_#_87_#_266_#_1_#_ID=561_1_partial=00_start_type=TTG_rbs_motif=None_rbs_spacer=None_gc_cont=0.411':0.02079348487580642,'GQ250745__NP_NP-Delta_NP-Delta-1_NP-Delta-1.2_NP-Delta-1.2_OTU2_1_#_87_#_266_#_1_#_ID=365_1_partial=00_start_type=TTG_rbs_motif=None_rbs_spacer=None_gc_cont=0.400':0.08257693789829625):0.023843400338882045,('GQ266609__NP_NP-Delta_NP-Delta-1_NP-Delta-1_OTU1_1_#_87_#_266_#_1_#_ID=368_1_partial=00_start_type=TTG_rbs_motif=None_rbs_spacer=None_gc_cont=0.406':0.06362250961809729,(('DQ148773__NP_NP-Delta_NP-Delta-1_NP-Delta-1_OTU2_1_#_87_#_266_#_1_#_ID=85_1_partial=00_start_type=TTG_rbs_motif=None_rbs_spacer=None_gc_cont=0.417':0.042331410903913624,'FJ227153__NP_NP-Delta_NP-Delta-1_NP-Delta-1_OTU4_1_#_87_#_266_#_1_#_ID=286_1_partial=00_start_type=TTG_rbs_motif=None_rbs_spacer=None_gc_cont=0.411':0.08604107943860209):0.04414945859329922,'JN190644__NP_NP-Delta_NP-Delta-1_NP-Delta-1.2_NP-Delta-1.2_OTU1_1_#_87_#_266_#_1_#_ID=752_1_partial=00_start_type=TTG_rbs_motif=None_rbs_spacer=None_gc_cont=0.433':0.0860150226253526):0.01870141498028939):0.0381870295863154):0.020647670522574397):0.023870139760040064,('LK055937__NP_NP-Delta_NP-Delta-1_NP-Delta-1.2_NP-Delta-1.2_OTU8_1_#_87_#_266_#_1_#_ID=1199_1_partial=00_start_type=TTG_rbs_motif=None_rbs_spacer=None_gc_cont=0.406':0.02012577926143227,('DQ148813__NP_NP-Delta_NP-Delta-1_NP-Delta-1.2_NP-Delta-1.2_OTU14_1_#_87_#_266_#_1_#_ID=92_1_partial=00_start_type=TTG_rbs_motif=None_rbs_spacer=None_gc_cont=0.406':0.04135366534484789,((('EU099945__NP_NP-Delta_NP-Delta-1_NP-Delta-1.2_NP-Delta-1.2_OTU9_1_#_87_#_266_#_1_#_ID=143_1_partial=00_start_type=TTG_rbs_motif=None_rbs_spacer=None_gc_cont=0.417':0.04284494935249784,'JX305914__NP_NP-Delta_NP-Delta-1_NP-Delta-1.2_NP-Delta-1.2_OTU10_1_#_87_#_266_#_1_#_ID=871_1_partial=00_start_type=TTG_rbs_motif=None_rbs_spacer=None_gc_cont=0.394':0.06393762191651146):0.042562363746445654,'HQ888875__NP_NP-Delta_NP-Delta-1_NP-Delta-1.Incertae_sedis.1_NP-Delta-1.Incertae_sedis.1_OTU1_1_#_87_#_266_#_1_#_ID=529_1_partial=00_start_type=TTG_rbs_motif=None_rbs_spacer=None_gc_cont=0.394':0.04117731874865176):0.0207164850898544,('JF924025__NP_NP-Delta_NP-Delta-1_NP-Delta-1.Incertae_sedis.1_NP-Delta-1.Incertae_sedis.1_OTU2_1_#_87_#_266_#_1_#_ID=610_1_partial=00_start_type=TTG_rbs_motif=None_rbs_spacer=None_gc_cont=0.400':1.00000050002909E-6,('JN934416__NP_NP-Delta_NP-Delta-1_NP-Delta-1.2_NP-Delta-1.2_OTU6_1_#_87_#_266_#_1_#_ID=779_1_partial=00_start_type=TTG_rbs_motif=None_rbs_spacer=None_gc_cont=0.406':0.08656197606084101,(('JQ886278__NP_NP-Delta_NP-Delta-1_NP-Delta-1_OTU7_1_#_87_#_266_#_1_#_ID=856_1_partial=00_start_type=TTG_rbs_motif=None_rbs_spacer=None_gc_cont=0.422':1.00000050002909E-6,'DQ148810__NP_NP-Delta_NP-Delta-1_NP-Delta-1_OTU3_1_#_87_#_266_#_1_#_ID=91_1_partial=00_start_type=TTG_rbs_motif=None_rbs_spacer=None_gc_cont=0.400':0.08584032048930543):0.042261932552221895,(('JQ750582__NP_NP-Delta_NP-Delta-1_NP-Delta-1.1_NP-Delta-1.1_OTU2_1_#_87_#_266_#_1_#_ID=843_1_partial=00_start_type=TTG_rbs_motif=None_rbs_spacer=None_gc_cont=0.394':0.15544525600019057,'JF924281__NP_NP-Delta_NP-Delta-1_NP-Delta-1_OTU6_1_#_87_#_266_#_1_#_ID=648_1_partial=00_start_type=TTG_rbs_motif=None_rbs_spacer=None_gc_cont=0.400':0.030170826358301588):0.03801240287399761,'JF924270__NP_NP-Delta_NP-Delta-1_NP-Delta-1_OTU5_1_#_87_#_266_#_1_#_ID=645_1_partial=00_start_type=TTG_rbs_motif=None_rbs_spacer=None_gc_cont=0.417':0.06407499239607056):0.04370248131389155):0.042140505116581066):1.00000050002909E-6):0.020865297577864216):1.00000050002909E-6):0.020298936210995034):1.00000050002909E-6):0.02069780486564034):0.043311203370325034):0.041988480439035025,'EU025180__NP_NP-Delta_NP-Delta-1_NP-Delta-1_OTU12_1_#_87_#_266_#_1_#_ID=133_1_partial=00_start_type=TTG_rbs_motif=None_rbs_spacer=None_gc_cont=0.422':0.10720765167314107):0.01967870458308535):0.15066736440290562,((((((((('DQ148653__NP_NP-Gamma_NP-Gamma-2_NP-Gamma-2.2_NP-Gamma-2.2.5_NP-Gamma-2.2.5.Incertae_sedis.1_NP-Gamma-2.2.5.Incertae_sedis.1_OTU1_1_#_93_#_266_#_1_#_ID=78_1_partial=00_start_type=TTG_rbs_motif=GACTG_rbs_spacer=3bp_gc_cont=0.420':0.020919646049552088,(('CM001158__NP_NP-Gamma_NP-Gamma-2_NP-Gamma-2.2_NP-Gamma-2.2.5_NP-Gamma-2.2.5.1_NP-Gamma-2.2.5.1_OTU7_1_#_93_#_266_#_1_#_ID=63_1_partial=00_start_type=TTG_rbs_motif=GACTG_rbs_spacer=3bp_gc_cont=0.414':0.15266586418806868,('KF856996__NP_NP-Gamma_NP-Gamma-2_NP-Gamma-2.2_NP-Gamma-2.2.5_NP-Gamma-2.2.5_OTU7_1_#_93_#_266_#_1_#_ID=1096_1_partial=00_start_type=TTG_rbs_motif=GACTG_rbs_spacer=3bp_gc_cont=0.408':1.00000050002909E-6,((('EU650968__NP_NP-Gamma_NP-Gamma-2_NP-Gamma-2.2_NP-Gamma-2.2.5_NP-Gamma-2.2.5.1_NP-Gamma-2.2.5.1_OTU10_1_#_93_#_266_#_1_#_ID=190_1_partial=00_start_type=TTG_rbs_motif=GACTG_rbs_spacer=3bp_gc_cont=0.425':0.10554466673686357,'KF803148__NP_NP-Gamma_NP-Gamma-2_NP-Gamma-2.2_NP-Gamma-2.2.5_NP-Gamma-2.2.5_OTU6_1_#_93_#_266_#_1_#_ID=1092_1_partial=00_start_type=TTG_rbs_motif=ACT_rbs_spacer=8bp_gc_cont=0.374':0.04501071374616987):0.04174257138764413,'HQ168103__NP_NP-Gamma_NP-Gamma-2_NP-Gamma-2.2_NP-Gamma-2.2.5_NP-Gamma-2.2.5_OTU2_1_#_93_#_266_#_1_#_ID=501_1_partial=00_start_type=TTG_rbs_motif=GACTG_rbs_spacer=3bp_gc_cont=0.420':1.00000050002909E-6):0.020835045708670803,'KF618762__NP_NP-Gamma_NP-Gamma-2_NP-Gamma-2.2_NP-Gamma-2.2.5_NP-Gamma-2.2.5.2_NP-Gamma-2.2.5.2_OTU2_1_#_93_#_266_#_1_#_ID=1068_1_partial=00_start_type=TTG_rbs_motif=GACTG_rbs_spacer=3bp_gc_cont=0.408':0.020796174919135355):0.020429078295241574):0.04173194353265255):0.02072028272886827,'KC157988__NP_NP-Gamma_NP-Gamma-2_NP-Gamma-2.2_NP-Gamma-2.2.5_NP-Gamma-2.2.5.Incertae_sedis.1_NP-Gamma-2.2.5.Incertae_sedis.1_OTU2_1_#_93_#_266_#_1_#_ID=950_1_partial=00_start_type=TTG_rbs_motif=GACTG_rbs_spacer=3bp_gc_cont=0.414':0.02089705261713996):0.020650344542947372):0.020267369371704966,(('JX305902__NP_NP-Gamma_NP-Gamma-2_NP-Gamma-2.2_NP-Gamma-2.2.5_NP-Gamma-2.2.5.2_NP-Gamma-2.2.5.2_OTU3_1_#_93_#_311_#_1_#_ID=869_1_partial=00_start_type=TTG_rbs_motif=GACTG_rbs_spacer=3bp_gc_cont=0.434':0.057073962324458945,(('JX305901__NP_NP-Gamma_NP-Gamma-2_NP-Gamma-2.2_NP-Gamma-2.2.5_NP-Gamma-2.2.5_OTU5_1_#_93_#_233_#_1_#_ID=868_1_partial=00_start_type=TTG_rbs_motif=GACTG_rbs_spacer=3bp_gc_cont=0.426':0.10622197106079406,'JX305920__NP_NP-Gamma_NP-Gamma-2_NP-Gamma-2.2_NP-Gamma-2.2.5_NP-Gamma-2.2.5.Incertae_sedis.2_NP-Gamma-2.2.5.Incertae_sedis.2_OTU1_1_#_93_#_266_#_1_#_ID=873_1_partial=00_start_type=TTG_rbs_motif=GACTG_rbs_spacer=3bp_gc_cont=0.420':0.10458163294785389):1.00000050002909E-6,'JQ404240__NP_NP-Gamma_NP-Gamma-2_NP-Gamma-2.2_NP-Gamma-2.2.5_NP-Gamma-2.2.5_OTU4_1_#_93_#_266_#_1_#_ID=832_1_partial=00_start_type=TTG_rbs_motif=GACTG_rbs_spacer=3bp_gc_cont=0.425':1.00000050002909E-6):1.00000050002909E-6):0.01876619829814857,(('JN179492__NP_NP-Gamma_NP-Gamma-2_NP-Gamma-2.2_NP-Gamma-2.2.5_NP-Gamma-2.2.5_OTU3_1_#_93_#_266_#_1_#_ID=702_1_partial=00_start_type=TTG_rbs_motif=GACTG_rbs_spacer=3bp_gc_cont=0.425':0.08680846883735568,'KF618761__NP_NP-Gamma_NP-Gamma-2_NP-Gamma-2.2_NP-Gamma-2.2.5_NP-Gamma-2.2.5.2_NP-Gamma-2.2.5.2_OTU4_1_#_93_#_266_#_1_#_ID=1067_1_partial=00_start_type=TTG_rbs_motif=GACTG_rbs_spacer=3bp_gc_cont=0.437':0.17806299842745776):0.022685254583800277,'EU590645__NP_NP-Gamma_NP-Gamma-2_NP-Gamma-2.2_NP-Gamma-2.2.5_NP-Gamma-2.2.5.2_NP-Gamma-2.2.5.2_OTU1_1_#_93_#_266_#_1_#_ID=184_1_partial=00_start_type=TTG_rbs_motif=GACTG_rbs_spacer=3bp_gc_cont=0.420':1.00000050002909E-6):1.00000050002909E-6):0.01934285471971729):0.019101634962566272,'GQ863134__NP_NP-Gamma_NP-Gamma-2_NP-Gamma-2.2_NP-Gamma-2.2.4_NP-Gamma-2.2.4.1_NP-Gamma-2.2.4.1_OTU3_1_#_93_#_266_#_1_#_ID=413_1_partial=00_start_type=TTG_rbs_motif=GACTG_rbs_spacer=3bp_gc_cont=0.414':0.17519168315596406):1.00000050002909E-6,(((('JX537555__NP_NP-Gamma_NP-Gamma-2_NP-Gamma-2.2_NP-Gamma-2.2.2_NP-Gamma-2.2.2.2_NP-Gamma-2.2.2.2.2_NP-Gamma-2.2.2.2.2_OTU3_1_#_93_#_266_#_1_#_ID=908_1_partial=00_start_type=TTG_rbs_motif=GACTG_rbs_spacer=3bp_gc_cont=0.397':1.00000050002909E-6,('KJ509737__NP_NP-Gamma_NP-Gamma-2_NP-Gamma-2.2_NP-Gamma-2.2.2_NP-Gamma-2.2.2.2_NP-Gamma-2.2.2.2.2_NP-Gamma-2.2.2.2.2_OTU1_1_#_93_#_266_#_1_#_ID=1136_1_partial=00_start_type=TTG_rbs_motif=GACTG_rbs_spacer=3bp_gc_cont=0.408':0.06309632822702872,(('GU270258__NP_NP-Gamma_NP-Gamma-2_NP-Gamma-2.1_NP-Gamma-2.1.2_NP-Gamma-2.1.2_OTU6_1_#_93_#_266_#_1_#_ID=431_1_partial=00_start_type=TTG_rbs_motif=GACTG_rbs_spacer=3bp_gc_cont=0.391':1.00000050002909E-6,('EU427937__NP_NP-Gamma_NP-Gamma-2_NP-Gamma-2.1_NP-Gamma-2.1.2_NP-Gamma-2.1.2_OTU5_1_#_93_#_266_#_1_#_ID=165_1_partial=00_start_type=TTG_rbs_motif=GACTG_rbs_spacer=3bp_gc_cont=0.408':0.10323032576197758,('KJ509783__NP_NP-Gamma_NP-Gamma-2_NP-Gamma-2.1_NP-Gamma-2.1.2_NP-Gamma-2.1.2_OTU7_1_#_93_#_266_#_1_#_ID=1150_1_partial=00_start_type=TTG_rbs_motif=GACTG_rbs_spacer=3bp_gc_cont=0.391':0.04122457826241185,('AB583399__NP_NP-Gamma_NP-Gamma-2_NP-Gamma-2.1_NP-Gamma-2.1.2_NP-Gamma-2.1.2_OTU2_1_#_93_#_266_#_1_#_ID=25_1_partial=00_start_type=TTG_rbs_motif=GACTG_rbs_spacer=3bp_gc_cont=0.374':1.00000050002909E-6,('AB704000__NP_NP-Gamma_NP-Gamma-2_NP-Gamma-2.1_NP-Gamma-2.1.2_NP-Gamma-2.1.2_OTU1_1_#_93_#_266_#_1_#_ID=48_1_partial=00_start_type=TTG_rbs_motif=GACTG_rbs_spacer=3bp_gc_cont=0.385':0.020631161190346546,('AB583389__NP_NP-Gamma_NP-Gamma-2_NP-Gamma-2.1_NP-Gamma-2.1.2_NP-Gamma-2.1.2_OTU3_1_#_93_#_266_#_1_#_ID=23_1_partial=00_start_type=TTG_rbs_motif=GACTG_rbs_spacer=3bp_gc_cont=0.391':0.04373531981419918,('JX311802__NP_NP-Theta_NP-Theta-2_NP-Theta-2_OTU1_1_#_93_#_266_#_1_#_ID=878_1_partial=00_start_type=TTG_rbs_motif=GACTG_rbs_spacer=3bp_gc_cont=0.420':0.41404633737067414,'AB583394__NP_NP-Gamma_NP-Gamma-2_NP-Gamma-2.1_NP-Gamma-2.1.2_NP-Gamma-2.1.2_OTU4_1_#_93_#_266_#_1_#_ID=24_1_partial=00_start_type=TTG_rbs_motif=GACTG_rbs_spacer=3bp_gc_cont=0.391':1.00000050002909E-6):0.02108246702473441):0.020726350364148757):0.02089979844905071):0.06294136051625679):1.00000050002909E-6):0.06386925687319635):0.1335535465846693,'LK055991__NP_NP-Gamma_NP-Gamma-2_NP-Gamma-2.2_NP-Gamma-2.2.2_NP-Gamma-2.2.2.2_NP-Gamma-2.2.2.2.2_NP-Gamma-2.2.2.2.2_OTU2_1_#_93_#_266_#_1_#_ID=1203_1_partial=00_start_type=TTG_rbs_motif=ACT_rbs_spacer=8bp_gc_cont=0.385':0.0904873646645815):0.021072145200186368):0.02113039535066723):0.04156681756918088,((('KJ509790__NP_NP-Gamma_NP-Gamma-2_NP-Gamma-2.2_NP-Gamma-2.2.2_NP-Gamma-2.2.2.Incertae_sedis_NP-Gamma-2.2.2.Incertae_sedis_OTU2_1_#_93_#_233_#_1_#_ID=1152_1_partial=00_start_type=TTG_rbs_motif=GACTG_rbs_spacer=3bp_gc_cont=0.404':0.03455632697793172,'KJ509789__NP_NP-Gamma_NP-Gamma-2_NP-Gamma-2.2_NP-Gamma-2.2.2_NP-Gamma-2.2.2.Incertae_sedis_NP-Gamma-2.2.2.Incertae_sedis_OTU1_1_#_93_#_266_#_1_#_ID=1151_1_partial=00_start_type=TTG_rbs_motif=GACTG_rbs_spacer=3bp_gc_cont=0.425':0.12163061610764835):0.10489716177001399,('KC112505__NP_NP-Gamma_NP-Gamma-2_NP-Gamma-2.2_NP-Gamma-2.2.2_NP-Gamma-2.2.2.2_NP-Gamma-2.2.2.2.2_NP-Gamma-2.2.2.2.2_OTU6_1_#_93_#_266_#_1_#_ID=945_1_partial=00_start_type=TTG_rbs_motif=GACTG_rbs_spacer=3bp_gc_cont=0.414':0.07214561698688927,'GU811279__NP_NP-Gamma_NP-Gamma-2_NP-Gamma-2.2_NP-Gamma-2.2.2_NP-Gamma-2.2.2.2_NP-Gamma-2.2.2.2.2_NP-Gamma-2.2.2.2.2_OTU5_1_#_93_#_266_#_1_#_ID=447_1_partial=00_start_type=TTG_rbs_motif=GACTG_rbs_spacer=3bp_gc_cont=0.397':0.05478491439423061):0.02385770911949952):0.06793081177076145,'LK055949__NP_NP-Gamma_NP-Gamma-2_NP-Gamma-2.2_NP-Gamma-2.2.2_NP-Gamma-2.2.2.2_NP-Gamma-2.2.2.2.2_NP-Gamma-2.2.2.2.2_OTU7_1_#_93_#_266_#_1_#_ID=1200_1_partial=00_start_type=TTG_rbs_motif=GACTG_rbs_spacer=3bp_gc_cont=0.402':1.00000050002909E-6):1.00000050002909E-6):0.020729108362791075,'EU651126__NP_NP-Gamma_NP-Gamma-2_NP-Gamma-2.2_NP-Gamma-2.2.2_NP-Gamma-2.2.2.1_NP-Gamma-2.2.2.1_OTU6_1_#_93_#_266_#_1_#_ID=197_1_partial=00_start_type=TTG_rbs_motif=GACTG_rbs_spacer=3bp_gc_cont=0.431':0.19147922203550982):1.00000050002909E-6,((((('FJ227845__NP_NP-Gamma_NP-Gamma-2_NP-Gamma-2.2_NP-Gamma-2.2.2_NP-Gamma-2.2.2.1_NP-Gamma-2.2.2.1_OTU7_1_#_93_#_311_#_1_#_ID=302_1_partial=00_start_type=TTG_rbs_motif=GACTG_rbs_spacer=3bp_gc_cont=0.420':0.08821076906334747,'JX537681__NP_NP-Gamma_NP-Gamma-2_NP-Gamma-2.2_NP-Gamma-2.2.2_NP-Gamma-2.2.2.1_NP-Gamma-2.2.2.1_OTU8_1_#_93_#_266_#_1_#_ID=923_1_partial=00_start_type=TTG_rbs_motif=GACTG_rbs_spacer=3bp_gc_cont=0.425':0.017881777329544706):0.04351593959136932,('JX537517__NP_NP-Gamma_NP-Gamma-2_NP-Gamma-2.2_NP-Gamma-2.2.2_NP-Gamma-2.2.2.1_NP-Gamma-2.2.2.1_OTU4_1_#_93_#_266_#_1_#_ID=903_1_partial=00_start_type=TTG_rbs_motif=GACTG_rbs_spacer=3bp_gc_cont=0.414':0.06436030881815993,'EU651096__NP_NP-Gamma_NP-Gamma-2_NP-Gamma-2.2_NP-Gamma-2.2.2_NP-Gamma-2.2.2.1_NP-Gamma-2.2.2.1_OTU5_1_#_93_#_266_#_1_#_ID=196_1_partial=00_start_type=TTG_rbs_motif=GACTG_rbs_spacer=3bp_gc_cont=0.425':1.00000050002909E-6):0.02015584480218612):0.0186473150821107,('DQ278570__NP_NP-Gamma_NP-Gamma-2_NP-Gamma-2.2_NP-Gamma-2.2.2_NP-Gamma-2.2.2.1_NP-Gamma-2.2.2.1_OTU2_1_#_93_#_266_#_1_#_ID=100_1_partial=00_start_type=TTG_rbs_motif=GACTG_rbs_spacer=3bp_gc_cont=0.425':1.00000050002909E-6,('KC735190__NP_NP-Gamma_NP-Gamma-2_NP-Gamma-2.2_NP-Gamma-2.2.2_NP-Gamma-2.2.2.1_NP-Gamma-2.2.2.1_OTU1_1_#_93_#_266_#_1_#_ID=971_1_partial=00_start_type=TTG_rbs_motif=GACTG_rbs_spacer=3bp_gc_cont=0.420':0.07812458622628078,('KJ778506__NP_NP-Gamma_NP-Gamma-2_NP-Gamma-2.2_NP-Gamma-2.2.2_NP-Gamma-2.2.2.1_NP-Gamma-2.2.2.1_OTU3_1_#_93_#_266_#_1_#_ID=1170_1_partial=00_start_type=TTG_rbs_motif=GACTG_rbs_spacer=3bp_gc_cont=0.408':0.10377219132314934,'EU925362__NP_NP-Gamma_NP-Gamma-2_NP-Gamma-2.2_NP-Gamma-2.2.5_NP-Gamma-2.2.5_OTU8_1_#_93_#_311_#_1_#_ID=285_1_partial=00_start_type=TTG_rbs_motif=GACTG_rbs_spacer=3bp_gc_cont=0.429':0.15173180158879648):0.0599957113854232):0.04126403006023334):0.0376686485201257):0.03429117395198226,(('LK056081__NP_NP-Zeta_NP-Zeta_OTU2_1_#_87_#_266_#_1_#_ID=1205_1_partial=00_start_type=TTG_rbs_motif=None_rbs_spacer=None_gc_cont=0.389':0.14303708623436284,'JN183522__NP_NP_OTU1_1_#_87_#_266_#_1_#_ID=743_1_partial=00_start_type=TTG_rbs_motif=None_rbs_spacer=None_gc_cont=0.417':0.1937989227418333):0.10487894226943192,(('KJ509750__NP_NP-Gamma_NP-Gamma-2_NP-Gamma-2.2_NP-Gamma-2.2.2_NP-Gamma-2.2.2.2_NP-Gamma-2.2.2.2.1_NP-Gamma-2.2.2.2.1_OTU3_1_#_93_#_266_#_1_#_ID=1143_1_partial=00_start_type=TTG_rbs_motif=GACTG_rbs_spacer=3bp_gc_cont=0.402':0.10777893199597188,'JF715746__NP_NP-Gamma_NP-Gamma-2_NP-Gamma-2.2_NP-Gamma-2.2.2_NP-Gamma-2.2.2.2_NP-Gamma-2.2.2.2.1_NP-Gamma-2.2.2.2.1_OTU2_1_#_93_#_266_#_1_#_ID=567_1_partial=00_start_type=TTG_rbs_motif=GACTG_rbs_spacer=3bp_gc_cont=0.397':0.041353338773464046):0.04301946546203351,('GU811441__NP_NP-Theta_NP-Theta-3_NP-Theta-3_OTU2_1_#_87_#_266_#_1_#_ID=455_1_partial=00_start_type=TTG_rbs_motif=None_rbs_spacer=None_gc_cont=0.406':0.1266342791858012,((('EU667925__NP_NP-Eta_NP-Eta-1_NP-Eta-1.2_NP-Eta-1.2.1_NP-Eta-1.2.1_OTU1_1_#_93_#_266_#_1_#_ID=206_1_partial=00_start_type=TTG_rbs_motif=GACTG_rbs_spacer=3bp_gc_cont=0.460':0.12184885952048631,('JQ403977__NP_NP-Eta_NP-Eta-1_NP-Eta-1.2_NP-Eta-1.2.1_NP-Eta-1.2.1_OTU2_1_#_93_#_266_#_1_#_ID=830_1_partial=00_start_type=TTG_rbs_motif=GACTG_rbs_spacer=3bp_gc_cont=0.425':0.11358679500185767,'KM000564__NP_NP-Eta_NP-Eta-1_NP-Eta-1.2_NP-Eta-1.2.1_NP-Eta-1.2.1_OTU4_1_#_93_#_311_#_1_#_ID=1185_1_partial=00_start_type=TTG_rbs_motif=GACTG_rbs_spacer=3bp_gc_cont=0.443':1.00000050002909E-6):0.03147591975484276):0.30679278671686744,'JF924049__NP_NP-Gamma_NP-Gamma-1_NP-Gamma-1_OTU2_1_#_93_#_266_#_1_#_ID=619_1_partial=00_start_type=TTG_rbs_motif=ACT_rbs_spacer=8bp_gc_cont=0.420':0.16713586755994259):0.07478306960130437,(('JF924176__NP_NP-Theta_NP-Theta-2_NP-Theta-2.3_NP-Theta-2.3_OTU8_1_#_87_#_266_#_1_#_ID=631_1_partial=00_start_type=TTG_rbs_motif=None_rbs_spacer=None_gc_cont=0.428':0.0875725705799723,(('JF924801__NP_NP-Theta_NP-Theta-2_NP-Theta-2.3_NP-Theta-2.3_OTU7_1_#_87_#_266_#_1_#_ID=684_1_partial=00_start_type=TTG_rbs_motif=None_rbs_spacer=None_gc_cont=0.406':0.04138067020396298,('JF924585__NP_NP-Theta_NP-Theta-2_NP-Theta-2.3_NP-Theta-2.3_OTU5_1_#_87_#_266_#_1_#_ID=658_1_partial=00_start_type=TTG_rbs_motif=None_rbs_spacer=None_gc_cont=0.411':1.00000050002909E-6,'JF924745__NP_NP-Theta_NP-Theta-2_NP-Theta-2.3_NP-Theta-2.3_OTU6_1_#_87_#_266_#_1_#_ID=676_1_partial=00_start_type=TTG_rbs_motif=None_rbs_spacer=None_gc_cont=0.411':1.00000050002909E-6):1.00000050002909E-6):0.042531317944154136,('JF924048__NP_NP-Theta_NP-Theta-2_NP-Theta-2.3_NP-Theta-2.3_OTU2_1_#_87_#_266_#_1_#_ID=618_1_partial=00_start_type=TTG_rbs_motif=None_rbs_spacer=None_gc_cont=0.406':1.00000050002909E-6,((('KF803133__NP_NP-Theta_NP-Theta-2_NP-Theta-2.Incertae_sedis_NP-Theta-2.Incertae_sedis_OTU2_1_#_87_#_266_#_1_#_ID=1091_1_partial=00_start_type=TTG_rbs_motif=None_rbs_spacer=None_gc_cont=0.422':0.09168903985294433,'GU811301__NP_NP-Theta_NP-Theta-2_NP-Theta-2.Incertae_sedis_NP-Theta-2.Incertae_sedis_OTU1_1_#_87_#_266_#_1_#_ID=450_1_partial=00_start_type=TTG_rbs_motif=None_rbs_spacer=None_gc_cont=0.406':0.033916822125503114):0.12973701349808553,'DQ148805__NP_NP-Theta_NP-Theta-2_NP-Theta-2.3_NP-Theta-2.3_OTU11_1_#_87_#_266_#_1_#_ID=90_1_partial=00_start_type=TTG_rbs_motif=None_rbs_spacer=None_gc_cont=0.417':0.07250907409479397):0.07900252958502359,'JF924061__NP_NP-Theta_NP-Theta-2_NP-Theta-2.3_NP-Theta-2.3_OTU1_1_#_87_#_266_#_1_#_ID=621_1_partial=00_start_type=TTG_rbs_motif=None_rbs_spacer=None_gc_cont=0.406':0.0837064708090882):0.024073849884316132):0.06443366487730197):0.0208594106855776):0.020755379765511953,('JF924043__NP_NP-Theta_NP-Theta-2_NP-Theta-2.3_NP-Theta-2.3_OTU4_1_#_87_#_266_#_1_#_ID=617_1_partial=00_start_type=TTG_rbs_motif=None_rbs_spacer=None_gc_cont=0.417':0.0863152015734042,'KJ778396__NP_NP-Theta_NP-Theta-2_NP-Theta-2.3_NP-Theta-2.3_OTU10_1_#_87_#_266_#_1_#_ID=1168_1_partial=00_start_type=TTG_rbs_motif=None_rbs_spacer=None_gc_cont=0.417':0.02088880359922955):1.00000050002909E-6):0.05842452254949169):0.18138452183628695):0.13076142101065086):0.030235888528738993):0.028687316240354536):0.032753190569423954,(('EU650913__NP_NP-Gamma_NP-Gamma-2_NP-Gamma-2.2_NP-Gamma-2.2.2_NP-Gamma-2.2.2.2_NP-Gamma-2.2.2.2_OTU1_1_#_93_#_266_#_1_#_ID=186_1_partial=00_start_type=TTG_rbs_motif=GACTG_rbs_spacer=3bp_gc_cont=0.408':1.00000050002909E-6,'EU650938__NP_NP-Gamma_NP-Gamma-2_NP-Gamma-2.2_NP-Gamma-2.2.2_NP-Gamma-2.2.2.2_NP-Gamma-2.2.2.2.2_NP-Gamma-2.2.2.2.2_OTU4_1_#_93_#_266_#_1_#_ID=187_1_partial=00_start_type=TTG_rbs_motif=GACTG_rbs_spacer=3bp_gc_cont=0.408':0.06304819467887222):0.04307724319827483,(('DQ148614__NP_NP-Gamma_NP-Gamma-2_NP-Gamma-2.2_NP-Gamma-2.2_OTU3_1_#_93_#_266_#_1_#_ID=75_1_partial=00_start_type=TTG_rbs_motif=GACTG_rbs_spacer=3bp_gc_cont=0.402':0.04283585338893816,(('JF924040__NP_NP-Gamma_NP-Gamma_OTU2_1_#_93_#_266_#_1_#_ID=616_1_partial=00_start_type=TTG_rbs_motif=GACTG_rbs_spacer=3bp_gc_cont=0.402':0.15288406033398183,'JF924780__NP_NP-Gamma_NP-Gamma-3_NP-Gamma-3_OTU1_1_#_93_#_266_#_1_#_ID=681_1_partial=00_start_type=TTG_rbs_motif=GACTG_rbs_spacer=3bp_gc_cont=0.402':0.08684658025276863):0.08044666626491238,(((('FJ227851__NP_NP-Gamma_NP-Gamma-2_NP-Gamma-2.2_NP-Gamma-2.2.5_NP-Gamma-2.2.5_OTU10_1_#_93_#_266_#_1_#_ID=303_1_partial=00_start_type=TTG_rbs_motif=GACTG_rbs_spacer=3bp_gc_cont=0.420':0.11274571960852153,(('EU925345__NP_NP-Gamma_NP-Gamma-2_NP-Gamma-2.2_NP-Gamma-2.2.5_NP-Gamma-2.2.5_OTU9_1_#_93_#_266_#_1_#_ID=283_1_partial=00_start_type=TTG_rbs_motif=GACTG_rbs_spacer=3bp_gc_cont=0.425':1.00000050002909E-6,'KJ509723__NP_NP-Gamma_NP-Gamma-2_NP-Gamma-2.1_NP-Gamma-2.1_OTU8_1_#_93_#_233_#_1_#_ID=1135_1_partial=00_start_type=TTG_rbs_motif=GACTG_rbs_spacer=3bp_gc_cont=0.404':0.08236882565105684):0.04453737774808473,('GQ331563__NP_NP-Gamma_NP-Gamma-2_NP-Gamma-2.2_NP-Gamma-2.2.5_NP-Gamma-2.2.5.Incertae_sedis.4_OTU2_1_#_93_#_311_#_1_#_ID=378_1_partial=00_start_type=TTG_rbs_motif=GACTG_rbs_spacer=3bp_gc_cont=0.438':0.06764747129165533,'GQ331490__NP_NP-Gamma_NP-Gamma-2_NP-Gamma-2.2_NP-Gamma-2.2.5_NP-Gamma-2.2.5.Incertae_sedis.4_OTU1_1_#_93_#_311_#_1_#_ID=374_1_partial=00_start_type=TTG_rbs_motif=GACTG_rbs_spacer=3bp_gc_cont=0.434':0.06543162888637039):0.04735479813627642):0.04792583116803039):1.00000050002909E-6,'GQ331564__NP_NP-Gamma_NP-Gamma-2_NP-Gamma-2.2_NP-Gamma-2.2.5_NP-Gamma-2.2.5_OTU11_1_#_93_#_266_#_1_#_ID=379_1_partial=00_start_type=TTG_rbs_motif=GACTG_rbs_spacer=3bp_gc_cont=0.425':0.042126916398521695):0.02379866197077304,('DQ148578__NP_NP-Gamma_NP-Gamma-2_NP-Gamma-2.2_NP-Gamma-2.2.Incertae_sedis.2_NP-Gamma-2.2.Incertae_sedis.2_OTU1_1_#_93_#_311_#_1_#_ID=73_1_partial=00_start_type=TTG_rbs_motif=GACTG_rbs_spacer=3bp_gc_cont=0.411':0.017820563740263248,('DQ148796__NP_NP-Gamma_NP-Gamma-2_NP-Gamma-2.2_NP-Gamma-2.2.Incertae_sedis.2_NP-Gamma-2.2.Incertae_sedis.2_OTU2_1_#_93_#_311_#_1_#_ID=88_1_partial=00_start_type=TTG_rbs_motif=GACTG_rbs_spacer=3bp_gc_cont=0.411':0.050662537654623904,('GU988844__NP_NP-Gamma_NP-Gamma-2_NP-Gamma-2.2_NP-Gamma-2.2.2_NP-Gamma-2.2.2_OTU1_1_#_93_#_266_#_1_#_ID=464_1_partial=00_start_type=TTG_rbs_motif=GACTG_rbs_spacer=3bp_gc_cont=0.431':0.15869203720822114,(('HQ455773__NP_NP-Gamma_NP-Gamma-2_NP-Gamma-2.1_NP-Gamma-2.1_OTU2_1_#_93_#_266_#_1_#_ID=519_1_partial=00_start_type=TTG_rbs_motif=GACTG_rbs_spacer=3bp_gc_cont=0.420':0.020538909166918643,'JN177520__NP_NP-Gamma_NP-Gamma-2_NP-Gamma-2.1_NP-Gamma-2.1.3_NP-Gamma-2.1.3_OTU3_1_#_93_#_266_#_1_#_ID=696_1_partial=00_start_type=TTG_rbs_motif=GACTG_rbs_spacer=3bp_gc_cont=0.425':0.06330562319929373):0.0629613126930112,'JN183740__NP_NP-Gamma_NP-Gamma-2_NP-Gamma-2.1_NP-Gamma-2.1_OTU7_1_#_93_#_266_#_1_#_ID=749_1_partial=00_start_type=TTG_rbs_motif=GACTG_rbs_spacer=3bp_gc_cont=0.414':1.00000050002909E-6):0.020632214773279405):0.021871232944844905):1.00000050002909E-6):0.01673162322890072):1.00000050002909E-6,((('EU651197__NP_NP-Gamma_NP-Gamma-2_NP-Gamma-2.2_NP-Gamma-2.2.5_NP-Gamma-2.2.5_OTU12_1_#_93_#_266_#_1_#_ID=199_1_partial=00_start_type=TTG_rbs_motif=GACTG_rbs_spacer=3bp_gc_cont=0.431':0.04330609646726564,(('FJ227786__NP_NP-Gamma_NP-Gamma-2_NP-Gamma-2.2_NP-Gamma-2.2.4_NP-Gamma-2.2.4.2_NP-Gamma-2.2.4.2_OTU1_1_#_93_#_311_#_1_#_ID=296_1_partial=00_start_type=TTG_rbs_motif=GACTG_rbs_spacer=3bp_gc_cont=0.429':0.08261909075113646,'JF924274__NP_NP-Gamma_NP-Gamma-2_NP-Gamma-2.2_NP-Gamma-2.2.4_NP-Gamma-2.2.4.2_NP-Gamma-2.2.4.2_OTU2_1_#_93_#_311_#_1_#_ID=646_1_partial=00_start_type=TTG_rbs_motif=GACTG_rbs_spacer=3bp_gc_cont=0.434':0.052289186390116274):0.017055653714778813,(('JF430502__NP_NP-Gamma_NP-Gamma-2_NP-Gamma-2.2_NP-Gamma-2.2.4_NP-Gamma-2.2.4.2_NP-Gamma-2.2.4.2_OTU3_1_#_93_#_311_#_1_#_ID=538_1_partial=00_start_type=TTG_rbs_motif=GACTG_rbs_spacer=3bp_gc_cont=0.438':1.00000050002909E-6,'KJ778452__NP_NP-Gamma_NP-Gamma-2_NP-Gamma-2.2_NP-Gamma-2.2.4_NP-Gamma-2.2.4.2_NP-Gamma-2.2.4.2_OTU5_1_#_93_#_266_#_1_#_ID=1169_1_partial=00_start_type=TTG_rbs_motif=GACTG_rbs_spacer=3bp_gc_cont=0.425':0.02026385731500057):0.03308967816884197,'JF430566__NP_NP-Gamma_NP-Gamma-2_NP-Gamma-2.2_NP-Gamma-2.2.4_NP-Gamma-2.2.4.2_NP-Gamma-2.2.4.2_OTU4_1_#_93_#_311_#_1_#_ID=544_1_partial=00_start_type=TTG_rbs_motif=GACTG_rbs_spacer=3bp_gc_cont=0.438':0.049712931804086966):0.017077802969166674):0.10233648297315333):0.01687473786164228,((('JX537690__NP_NP-Gamma_NP-Gamma-2_NP-Gamma-2.1_NP-Gamma-2.1.Incertae_sedis_NP-Gamma-2.1.Incertae_sedis_OTU1_1_#_93_#_233_#_1_#_ID=924_1_partial=00_start_type=TTG_rbs_motif=GACTG_rbs_spacer=3bp_gc_cont=0.411':1.00000050002909E-6,'FJ227832__NP_NP-Gamma_NP-Gamma-2_NP-Gamma-2.2_NP-Gamma-2.2.3_NP-Gamma-2.2.3_OTU3_1_#_93_#_266_#_1_#_ID=300_1_partial=00_start_type=TTG_rbs_motif=GACTG_rbs_spacer=3bp_gc_cont=0.414':1.00000050002909E-6):1.00000050002909E-6,('EU860262__NP_NP-Gamma_NP-Gamma-2_NP-Gamma-2.2_NP-Gamma-2.2.3_NP-Gamma-2.2.3_OTU2_1_#_93_#_311_#_1_#_ID=231_1_partial=00_start_type=TTG_rbs_motif=GACTG_rbs_spacer=3bp_gc_cont=0.438':0.046228203423257126,'HM589795__NP_NP-Gamma_NP-Gamma-2_NP-Gamma-2.2_NP-Gamma-2.2.3_NP-Gamma-2.2.3_OTU1_1_#_93_#_266_#_1_#_ID=485_1_partial=00_start_type=TTG_rbs_motif=GACTG_rbs_spacer=3bp_gc_cont=0.425':0.11108477876874365):0.045362107167722855):0.022390415677325217,'FJ227839__NP_NP-Gamma_NP-Gamma-2_NP-Gamma-2.2_NP-Gamma-2.2_OTU2_1_#_93_#_266_#_1_#_ID=301_1_partial=00_start_type=ATG_rbs_motif=GACTG_rbs_spacer=3bp_gc_cont=0.420':0.02116795754639618):0.022417199399200706):1.00000050002909E-6,(('DQ148616__NP_NP-Gamma_NP-Gamma-2_NP-Gamma-2.2_NP-Gamma-2.2.4_NP-Gamma-2.2.4.1_NP-Gamma-2.2.4.1_OTU10_1_#_93_#_311_#_1_#_ID=76_1_partial=00_start_type=TTG_rbs_motif=GACTG_rbs_spacer=3bp_gc_cont=0.393':0.07574257620408231,'JF924560__NP_NP-Gamma_NP-Gamma-2_NP-Gamma-2.2_NP-Gamma-2.2.4_NP-Gamma-2.2.4.1_NP-Gamma-2.2.4.1_OTU11_1_#_93_#_266_#_1_#_ID=655_1_partial=00_start_type=TTG_rbs_motif=GACTG_rbs_spacer=3bp_gc_cont=0.379':0.034881527798772176):0.29266392714628714,'FJ227796__NP_NP-Gamma_NP-Gamma-2_NP-Gamma-2.2_NP-Gamma-2.2_OTU1_1_#_93_#_311_#_1_#_ID=298_1_partial=00_start_type=TTG_rbs_motif=GACTG_rbs_spacer=3bp_gc_cont=0.425':0.01662141085477551):0.017149765965376783):0.018028646887877194):0.04001930862332645):1.00000050002909E-6):0.04152450372943195,'JX305913__NP_NP-Gamma_NP-Gamma-2_NP-Gamma-2.1_NP-Gamma-2.1.3_NP-Gamma-2.1.3_OTU4_1_#_93_#_266_#_1_#_ID=870_1_partial=00_start_type=TTG_rbs_motif=GACTG_rbs_spacer=3bp_gc_cont=0.397':0.13783680629687808):0.017820773686056515):0.020305249987833996):0.032993696736488984):0.06644100853951289):0.04641476322186648,('DQ148655__NP_NP-Gamma_NP-Gamma-2_NP-Gamma-2.2_NP-Gamma-2.2.5_NP-Gamma-2.2.5.1_NP-Gamma-2.2.5.1_OTU9_1_#_93_#_311_#_1_#_ID=79_1_partial=00_start_type=TTG_rbs_motif=GACTG_rbs_spacer=3bp_gc_cont=0.397':0.05143861993251083,((('GQ499453__NP_NP-Gamma_NP-Gamma-2_NP-Gamma-2.2_NP-Gamma-2.2.5_NP-Gamma-2.2.5.Incertae_sedis.3_OTU1_1_#_93_#_266_#_1_#_ID=391_1_partial=00_start_type=TTG_rbs_motif=GACTG_rbs_spacer=3bp_gc_cont=0.420':0.10575295363246211,'GQ499694__NP_NP-Gamma_NP-Gamma-2_NP-Gamma-2.2_NP-Gamma-2.2.5_NP-Gamma-2.2.5.Incertae_sedis.3_OTU2_1_#_93_#_266_#_1_#_ID=399_1_partial=00_start_type=TTG_rbs_motif=GACTG_rbs_spacer=3bp_gc_cont=0.414':0.04689501083376905):0.07698506207481072,('JQ359001__NP_NP-Gamma_NP-Gamma-2_NP-Gamma-2.1_NP-Gamma-2.1.3_NP-Gamma-2.1.3_OTU1_1_#_93_#_266_#_1_#_ID=818_1_partial=00_start_type=TTG_rbs_motif=GACTG_rbs_spacer=3bp_gc_cont=0.420':0.10377840732169766,('JF715892__NP_NP-Gamma_NP-Gamma-2_NP-Gamma-2.1_NP-Gamma-2.1.3_NP-Gamma-2.1.3.2_NP-Gamma-2.1.3.2_OTU14_1_#_93_#_266_#_1_#_ID=576_1_partial=00_start_type=TTG_rbs_motif=GACTG_rbs_spacer=3bp_gc_cont=0.414':0.10616631529845055,('EU925261__NP_NP-Gamma_NP-Gamma-2_NP-Gamma-2.1_NP-Gamma-2.1.3_NP-Gamma-2.1.3.2_NP-Gamma-2.1.3.2.3_NP-Gamma-2.1.3.2.3.2_NP-Gamma-2.1.3.2.3.2_OTU1_1_#_93_#_266_#_1_#_ID=281_1_partial=00_start_type=TTG_rbs_motif=GACTG_rbs_spacer=3bp_gc_cont=0.408':1.00000050002909E-6,(((('FJ227869__NP_NP-Gamma_NP-Gamma-2_NP-Gamma-2.1_NP-Gamma-2.1.3_NP-Gamma-2.1.3.2_NP-Gamma-2.1.3.2_OTU6_1_#_93_#_266_#_1_#_ID=304_1_partial=00_start_type=TTG_rbs_motif=GACTG_rbs_spacer=3bp_gc_cont=0.408':0.04031202412024789,'GQ499725__NP_NP-Gamma_NP-Gamma-2_NP-Gamma-2.1_NP-Gamma-2.1.3_NP-Gamma-2.1.3.2_NP-Gamma-2.1.3.2_OTU8_1_#_93_#_266_#_1_#_ID=400_1_partial=00_start_type=TTG_rbs_motif=GACTG_rbs_spacer=3bp_gc_cont=0.420':0.0395081008977972):0.06045864628393656,'FJ227809__NP_NP-Gamma_NP-Gamma-2_NP-Gamma-2.1_NP-Gamma-2.1.3_NP-Gamma-2.1.3.2_NP-Gamma-2.1.3.2_OTU5_1_#_93_#_266_#_1_#_ID=299_1_partial=00_start_type=TTG_rbs_motif=GACTG_rbs_spacer=3bp_gc_cont=0.402':0.01955338260574801):0.019881499823697482,((('JN177532__NP_NP-Gamma_NP-Gamma-2_NP-Gamma-2.1_NP-Gamma-2.1_OTU6_1_#_93_#_233_#_1_#_ID=698_1_partial=00_start_type=TTG_rbs_motif=GACTG_rbs_spacer=3bp_gc_cont=0.433':0.051305710926130114,(('JF715754__NP_NP-Gamma_NP-Gamma-2_NP-Gamma-2.1_NP-Gamma-2.1.3_NP-Gamma-2.1.3.2_NP-Gamma-2.1.3.2.2_NP-Gamma-2.1.3.2.2.1_NP-Gamma-2.1.3.2.2.1_OTU7_1_#_93_#_266_#_1_#_ID=568_1_partial=00_start_type=TTG_rbs_motif=GACTG_rbs_spacer=3bp_gc_cont=0.431':0.060224988071790206,'EU049837__NP_NP-Gamma_NP-Gamma-2_NP-Gamma-2.1_NP-Gamma-2.1_OTU1_1_#_93_#_266_#_1_#_ID=140_1_partial=00_start_type=TTG_rbs_motif=GACTG_rbs_spacer=3bp_gc_cont=0.494':0.3571059681142665):0.11729952878806853,(('KC293208__NP_NP-Gamma_NP-Gamma-2_NP-Gamma-2.1_NP-Gamma-2.1.3_NP-Gamma-2.1.3.2_NP-Gamma-2.1.3.2.1_NP-Gamma-2.1.3.2.1_OTU2_1_#_87_#_266_#_1_#_ID=953_1_partial=00_start_type=TTG_rbs_motif=None_rbs_spacer=None_gc_cont=0.428':1.00000050002909E-6,'KC293197__NP_NP-Gamma_NP-Gamma-2_NP-Gamma-2.1_NP-Gamma-2.1.3_NP-Gamma-2.1.3.2_NP-Gamma-2.1.3.2.1_NP-Gamma-2.1.3.2.1_OTU1_1_#_87_#_266_#_1_#_ID=952_1_partial=00_start_type=TTG_rbs_motif=None_rbs_spacer=None_gc_cont=0.406':0.16973339616493158):0.14771848078821567,'GQ499687__NP_NP-Gamma_NP-Gamma-2_NP-Gamma-2.1_NP-Gamma-2.1.3_NP-Gamma-2.1.3.2_NP-Gamma-2.1.3.2.1_NP-Gamma-2.1.3.2.1_OTU3_1_#_93_#_266_#_1_#_ID=398_1_partial=00_start_type=TTG_rbs_motif=GACTG_rbs_spacer=3bp_gc_cont=0.425':1.00000050002909E-6):0.10481620597615039):0.024359573518714584):0.023526729607681623,('AB373287__NP_NP-Gamma_NP-Gamma-2_NP-Gamma-2.1_NP-Gamma-2.1.3_NP-Gamma-2.1.3.2_NP-Gamma-2.1.3.2_OTU1_1_#_93_#_233_#_1_#_ID=12_1_partial=00_start_type=TTG_rbs_motif=GACTG_rbs_spacer=3bp_gc_cont=0.397':1.00000050002909E-6,('GU811607__NP_NP-Gamma_NP-Gamma-2_NP-Gamma-2.1_NP-Gamma-2.1.3_NP-Gamma-2.1.3.2_NP-Gamma-2.1.3.2_OTU10_1_#_93_#_266_#_1_#_ID=456_1_partial=00_start_type=TTG_rbs_motif=GACTG_rbs_spacer=3bp_gc_cont=0.414':0.04809601760230978,('KC735589__NP_NP-Gamma_NP-Gamma-2_NP-Gamma-2.1_NP-Gamma-2.1.Incertae_sedis_NP-Gamma-2.1.Incertae_sedis_OTU2_1_#_93_#_266_#_1_#_ID=979_1_partial=00_start_type=TTG_rbs_motif=GACTG_rbs_spacer=3bp_gc_cont=0.414':0.1163327120908426,'JF715913__NP_NP-Gamma_NP-Gamma-2_NP-Gamma-2.1_NP-Gamma-2.1_OTU5_1_#_93_#_233_#_1_#_ID=581_1_partial=00_start_type=TTG_rbs_motif=GACTG_rbs_spacer=3bp_gc_cont=0.404':1.00000050002909E-6):0.07876556520716645):0.025496213239971647):0.03972953952945415):0.03245118430402418,'EU650948__NP_NP-Gamma_NP-Gamma-2_NP-Gamma-2.1_NP-Gamma-2.1.3_NP-Gamma-2.1.3.2_NP-Gamma-2.1.3.2.3_NP-Gamma-2.1.3.2.3.Incertae_sedis.1_NP-Gamma-2.1.3.2.3.Incertae_sedis.1_OTU1_1_#_93_#_266_#_1_#_ID=188_1_partial=00_start_type=TTG_rbs_motif=GACTG_rbs_sp':0.020264132481721563):0.019209667932059766):1.00000050002909E-6,(((('EU650806__NP_NP-Gamma_NP-Gamma-2_NP-Gamma-2.1_NP-Gamma-2.1.3_NP-Gamma-2.1.3.2_NP-Gamma-2.1.3.2_OTU2_1_#_93_#_266_#_1_#_ID=185_1_partial=00_start_type=TTG_rbs_motif=GACTG_rbs_spacer=3bp_gc_cont=0.420':1.00000050002909E-6,('EU651053__NP_NP-Gamma_NP-Gamma-2_NP-Gamma-2.1_NP-Gamma-2.1.3_NP-Gamma-2.1.3.2_NP-Gamma-2.1.3.2.3_NP-Gamma-2.1.3.2.3.Incertae_sedis.1_NP-Gamma-2.1.3.2.3.Incertae_sedis.1_OTU2_1_#_93_#_266_#_1_#_ID=193_1_partial=00_start_type=TTG_rbs_motif=GACTG_rbs_sp':0.02053195708105953,(('FJ227787__NP_NP-Gamma_NP-Gamma-2_NP-Gamma-2.1_NP-Gamma-2.1.3_NP-Gamma-2.1.3.2_NP-Gamma-2.1.3.2_OTU4_1_#_93_#_266_#_1_#_ID=297_1_partial=00_start_type=TTG_rbs_motif=GACTG_rbs_spacer=3bp_gc_cont=0.437':0.06204530753178079,('GU988789__NP_NP-Gamma_NP-Gamma-2_NP-Gamma-2.1_NP-Gamma-2.1.3_NP-Gamma-2.1.3.2_NP-Gamma-2.1.3.2_OTU11_1_#_93_#_266_#_1_#_ID=459_1_partial=00_start_type=TTG_rbs_motif=GACTG_rbs_spacer=3bp_gc_cont=0.431':0.0788739707773843,('EU864300__NP_NP-Gamma_NP-Gamma-2_NP-Gamma-2.1_NP-Gamma-2.1.3_NP-Gamma-2.1.3.2_NP-Gamma-2.1.3.2.2_NP-Gamma-2.1.3.2.2.1_NP-Gamma-2.1.3.2.2.1_OTU6_1_#_93_#_266_#_1_#_ID=234_1_partial=00_start_type=TTG_rbs_motif=GACTG_rbs_spacer=3bp_gc_cont=0.420':0.0851707167361166,('DQ148771__NP_NP-Gamma_NP-Gamma-2_NP-Gamma-2.1_NP-Gamma-2.1.3_NP-Gamma-2.1.3.2_NP-Gamma-2.1.3.2.2_NP-Gamma-2.1.3.2.2.1_NP-Gamma-2.1.3.2.2.1_OTU5_1_#_93_#_266_#_1_#_ID=84_1_partial=00_start_type=TTG_rbs_motif=GACTG_rbs_spacer=3bp_gc_cont=0.420':0.07204085670579793,(('EU651215__NP_NP-Gamma_NP-Gamma-2_NP-Gamma-2.1_NP-Gamma-2.1.3_NP-Gamma-2.1.3.2_NP-Gamma-2.1.3.2.2_NP-Gamma-2.1.3.2.2.1_NP-Gamma-2.1.3.2.2.1_OTU2_1_#_93_#_266_#_1_#_ID=200_1_partial=00_start_type=TTG_rbs_motif=GACTG_rbs_spacer=3bp_gc_cont=0.431':0.041455091566390025,'KF512361__NP_NP-Gamma_NP-Gamma-2_NP-Gamma-2.1_NP-Gamma-2.1.3_NP-Gamma-2.1.3.2_NP-Gamma-2.1.3.2.2_NP-Gamma-2.1.3.2.2.1_NP-Gamma-2.1.3.2.2.1_OTU1_1_#_93_#_266_#_1_#_ID=1057_1_partial=00_start_type=TTG_rbs_motif=GACTG_rbs_spacer=3bp_gc_cont=0.431':0.06420591098356448):0.04245083891001371,('GU988820__NP_NP-Gamma_NP-Gamma-2_NP-Gamma-2.1_NP-Gamma-2.1.3_NP-Gamma-2.1.3.2_NP-Gamma-2.1.3.2.2_NP-Gamma-2.1.3.2.2.1_NP-Gamma-2.1.3.2.2.1_OTU4_1_#_93_#_266_#_1_#_ID=461_1_partial=00_start_type=TTG_rbs_motif=GACTG_rbs_spacer=3bp_gc_cont=0.431':1.00000050002909E-6,'GU988769__NP_NP-Gamma_NP-Gamma-2_NP-Gamma-2.1_NP-Gamma-2.1.3_NP-Gamma-2.1.3.2_NP-Gamma-2.1.3.2.2_NP-Gamma-2.1.3.2.2.1_NP-Gamma-2.1.3.2.2.1_OTU3_1_#_93_#_266_#_1_#_ID=458_1_partial=00_start_type=TTG_rbs_motif=GACTG_rbs_spacer=3bp_gc_cont=0.437':0.02078915690007014):1.00000050002909E-6):0.10571132182723869):0.04125353909925072):0.12294852021936406):0.05170943122240852):1.00000050002909E-6,(('FJ656580__NP_NP-Gamma_NP-Gamma-2_NP-Gamma-2.1_NP-Gamma-2.1.3_NP-Gamma-2.1.3.2_NP-Gamma-2.1.3.2_OTU7_1_#_93_#_266_#_1_#_ID=326_1_partial=00_start_type=TTG_rbs_motif=GACTG_rbs_spacer=3bp_gc_cont=0.425':0.0621361956030192,('EU651043__NP_NP-Gamma_NP-Gamma-2_NP-Gamma-2.1_NP-Gamma-2.1.3_NP-Gamma-2.1.3.2_NP-Gamma-2.1.3.2_OTU3_1_#_93_#_266_#_1_#_ID=192_1_partial=00_start_type=TTG_rbs_motif=GACTG_rbs_spacer=3bp_gc_cont=0.425':1.00000050002909E-6,('GU988821__NP_NP-Gamma_NP-Gamma-2_NP-Gamma-2.1_NP-Gamma-2.1.3_NP-Gamma-2.1.3.2_NP-Gamma-2.1.3.2_OTU12_1_#_93_#_266_#_1_#_ID=462_1_partial=00_start_type=TTG_rbs_motif=GACTG_rbs_spacer=3bp_gc_cont=0.414':0.10671497353866022,'KJ807530__NP_NP-Gamma_NP-Gamma-2_NP-Gamma-2.1_NP-Gamma-2.1.3_NP-Gamma-2.1.3.2_NP-Gamma-2.1.3.2_OTU16_1_#_93_#_266_#_1_#_ID=1171_1_partial=00_start_type=TTG_rbs_motif=GACTG_rbs_spacer=3bp_gc_cont=0.408':0.04267323112974888):0.041004131489151725):0.04284495894456285):1.00000050002909E-6,(('KJ509741__NP_NP-Gamma_NP-Gamma-2_NP-Gamma-2.1_NP-Gamma-2.1.3_NP-Gamma-2.1.3.2_NP-Gamma-2.1.3.2.2_NP-Gamma-2.1.3.2.2.2_NP-Gamma-2.1.3.2.2.2_OTU9_1_#_93_#_233_#_1_#_ID=1137_1_partial=00_start_type=TTG_rbs_motif=GACTG_rbs_spacer=3bp_gc_cont=0.426':0.12714439991843915,('KJ509755__NP_NP-Gamma_NP-Gamma-2_NP-Gamma-2.1_NP-Gamma-2.1.3_NP-Gamma-2.1.3.2_NP-Gamma-2.1.3.2.2_NP-Gamma-2.1.3.2.2.2_NP-Gamma-2.1.3.2.2.2_OTU11_1_#_93_#_266_#_1_#_ID=1147_1_partial=00_start_type=TTG_rbs_motif=ACT_rbs_spacer=8bp_gc_cont=0.431':0.10232253442497306,'KJ509744__NP_NP-Gamma_NP-Gamma-2_NP-Gamma-2.1_NP-Gamma-2.1.3_NP-Gamma-2.1.3.2_NP-Gamma-2.1.3.2.2_NP-Gamma-2.1.3.2.2.2_NP-Gamma-2.1.3.2.2.2_OTU12_1_#_93_#_266_#_1_#_ID=1139_1_partial=00_start_type=TTG_rbs_motif=GACTG_rbs_spacer=3bp_gc_cont=0.425':0.059709753824262):0.09991094330364646):0.03667779295311397,(('KJ509753__NP_NP-Gamma_NP-Gamma-2_NP-Gamma-2.1_NP-Gamma-2.1.3_NP-Gamma-2.1.3.2_NP-Gamma-2.1.3.2.2_NP-Gamma-2.1.3.2.2.2_NP-Gamma-2.1.3.2.2.2_OTU2_1_#_93_#_266_#_1_#_ID=1145_1_partial=00_start_type=TTG_rbs_motif=GACTG_rbs_spacer=3bp_gc_cont=0.414':0.09666445244100355,'KJ509742__NP_NP-Gamma_NP-Gamma-2_NP-Gamma-2.1_NP-Gamma-2.1.3_NP-Gamma-2.1.3.2_NP-Gamma-2.1.3.2.2_NP-Gamma-2.1.3.2.2.2_NP-Gamma-2.1.3.2.2.2_OTU3_1_#_93_#_266_#_1_#_ID=1138_1_partial=00_start_type=TTG_rbs_motif=GACTG_rbs_spacer=3bp_gc_cont=0.408':0.1066679323982591):0.02020287611343795,('KJ509748__NP_NP-Gamma_NP-Gamma-2_NP-Gamma-2.1_NP-Gamma-2.1.3_NP-Gamma-2.1.3.2_NP-Gamma-2.1.3.2.2_NP-Gamma-2.1.3.2.2.2_NP-Gamma-2.1.3.2.2.2_OTU5_1_#_93_#_266_#_1_#_ID=1141_1_partial=00_start_type=TTG_rbs_motif=ACT_rbs_spacer=8bp_gc_cont=0.408':0.03416478263741772,((('KJ509749__NP_NP-Gamma_NP-Gamma-2_NP-Gamma-2.1_NP-Gamma-2.1.3_NP-Gamma-2.1.3.2_NP-Gamma-2.1.3.2.3_NP-Gamma-2.1.3.2.3.1_NP-Gamma-2.1.3.2.3.1_OTU1_1_#_93_#_266_#_1_#_ID=1142_1_partial=00_start_type=TTG_rbs_motif=GACTG_rbs_spacer=3bp_gc_cont=0.402':0.11616739632130622,'KJ509751__NP_NP-Gamma_NP-Gamma-2_NP-Gamma-2.1_NP-Gamma-2.1.3_NP-Gamma-2.1.3.2_NP-Gamma-2.1.3.2.2_NP-Gamma-2.1.3.2.2.2_NP-Gamma-2.1.3.2.2.2_OTU10_1_#_93_#_266_#_1_#_ID=1144_1_partial=00_start_type=TTG_rbs_motif=GACTG_rbs_spacer=3bp_gc_cont=0.414':0.02769856172008986):0.047040946302759554,('KJ509754__NP_NP-Gamma_NP-Gamma-2_NP-Gamma-2.1_NP-Gamma-2.1.3_NP-Gamma-2.1.3.2_NP-Gamma-2.1.3.2.2_NP-Gamma-2.1.3.2.2.2_NP-Gamma-2.1.3.2.2.2_OTU6_1_#_93_#_266_#_1_#_ID=1146_1_partial=00_start_type=TTG_rbs_motif=GACTG_rbs_spacer=3bp_gc_cont=0.420':0.06100653961311706,((('JF715912__NP_NP-Gamma_NP-Gamma-2_NP-Gamma-2.1_NP-Gamma-2.1.3_NP-Gamma-2.1.3.2_NP-Gamma-2.1.3.2_OTU15_1_#_93_#_233_#_1_#_ID=580_1_partial=00_start_type=TTG_rbs_motif=GACTG_rbs_spacer=3bp_gc_cont=0.397':0.07058085509765624,'JF715773__NP_NP-Gamma_NP-Gamma-2_NP-Gamma-2.1_NP-Gamma-2.1.3_NP-Gamma-2.1.3.2_NP-Gamma-2.1.3.2.2_NP-Gamma-2.1.3.2.2.2_NP-Gamma-2.1.3.2.2.2_OTU8_1_#_93_#_266_#_1_#_ID=571_1_partial=00_start_type=ATG_rbs_motif=GACTG_rbs_spacer=3bp_gc_cont=0.414':0.09665562505949445):0.10082271142713853,'GQ499801__NP_NP-Gamma_NP-Gamma-2_NP-Gamma-2.1_NP-Gamma-2.1.3_NP-Gamma-2.1.3.2_NP-Gamma-2.1.3.2_OTU9_1_#_93_#_266_#_1_#_ID=403_1_partial=00_start_type=TTG_rbs_motif=GACTG_rbs_spacer=3bp_gc_cont=0.414':0.10385367251795999):1.00000050002909E-6,'KJ509760__NP_NP-Gamma_NP-Gamma-2_NP-Gamma-2.1_NP-Gamma-2.1.3_NP-Gamma-2.1.3.2_NP-Gamma-2.1.3.2.2_NP-Gamma-2.1.3.2.2.2_NP-Gamma-2.1.3.2.2.2_OTU7_1_#_93_#_266_#_1_#_ID=1149_1_partial=00_start_type=TTG_rbs_motif=GACTG_rbs_spacer=3bp_gc_cont=0.414':0.059743486639720185):0.02023359462306685):0.01324950637294408):0.05087401235892148,'KJ509747__NP_NP-Gamma_NP-Gamma-2_NP-Gamma-2.1_NP-Gamma-2.1.3_NP-Gamma-2.1.3.2_NP-Gamma-2.1.3.2.2_NP-Gamma-2.1.3.2.2.2_NP-Gamma-2.1.3.2.2.2_OTU4_1_#_93_#_266_#_1_#_ID=1140_1_partial=00_start_type=TTG_rbs_motif=GACTG_rbs_spacer=3bp_gc_cont=0.414':0.06382324568417493):0.00905888785056319):0.05824607479724706):0.05489395153831456):0.1048220198640814):0.020407766657962286):0.01975967624276346):0.02071373501331842):1.00000050002909E-6,'JN375946__NP_NP-Gamma_NP-Gamma-2_NP-Gamma-2.1_NP-Gamma-2.1.3_NP-Gamma-2.1.3.2_NP-Gamma-2.1.3.2.3_NP-Gamma-2.1.3.2.3.1_NP-Gamma-2.1.3.2.3.1_OTU8_1_#_93_#_266_#_1_#_ID=762_1_partial=00_start_type=TTG_rbs_motif=GACTG_rbs_spacer=3bp_gc_cont=0.431':0.040975904555091286):0.040617012345288965,((('KF438319__NP_NP-Gamma_NP-Gamma-2_NP-Gamma-2.1_NP-Gamma-2.1.3_NP-Gamma-2.1.3.2_NP-Gamma-2.1.3.2.Incertae_sedis_NP-Gamma-2.1.3.2.Incertae_sedis_OTU2_1_#_93_#_266_#_1_#_ID=1050_1_partial=00_start_type=TTG_rbs_motif=GACTG_rbs_spacer=3bp_gc_cont=0.425':0.06579059351758763,'JN183790__NP_NP-Gamma_NP-Gamma-2_NP-Gamma-2.1_NP-Gamma-2.1.3_NP-Gamma-2.1.3.2_NP-Gamma-2.1.3.2.Incertae_sedis_NP-Gamma-2.1.3.2.Incertae_sedis_OTU1_1_#_93_#_266_#_1_#_ID=751_1_partial=00_start_type=TTG_rbs_motif=GACTG_rbs_spacer=3bp_gc_cont=0.420':0.12568108931722563):0.07512908987739873,((((('JF272692__NP_NP-Gamma_NP-Gamma-2_NP-Gamma-2.1_NP-Gamma-2.1.3_NP-Gamma-2.1.3.1_NP-Gamma-2.1.3.1_OTU4_1_#_93_#_266_#_1_#_ID=537_1_partial=00_start_type=TTG_rbs_motif=GACTG_rbs_spacer=3bp_gc_cont=0.402':0.1607091411058141,'JF802777__NP_NP-Gamma_NP-Gamma-2_NP-Gamma-2.1_NP-Gamma-2.1.3_NP-Gamma-2.1.3.1_NP-Gamma-2.1.3.1_OTU5_1_#_93_#_266_#_1_#_ID=600_1_partial=00_start_type=TTG_rbs_motif=GACTG_rbs_spacer=3bp_gc_cont=0.402':0.04200706128849966):0.021258539404019287,('GU386336__NP_NP-Gamma_NP-Gamma-2_NP-Gamma-2.1_NP-Gamma-2.1.3_NP-Gamma-2.1.3.1_NP-Gamma-2.1.3.1_OTU7_1_#_93_#_266_#_1_#_ID=443_1_partial=00_start_type=TTG_rbs_motif=GACTG_rbs_spacer=3bp_gc_cont=0.420':0.041006128424006395,'AB592100__NP_NP-Gamma_NP-Gamma-2_NP-Gamma-2.1_NP-Gamma-2.1.3_NP-Gamma-2.1.3.1_NP-Gamma-2.1.3.1_OTU6_1_#_93_#_266_#_1_#_ID=30_1_partial=00_start_type=TTG_rbs_motif=GACTG_rbs_spacer=3bp_gc_cont=0.414':0.04121979947703661):0.06379301521021219):0.020706330013622456,(('GQ499672__NP_NP-Gamma_NP-Gamma-2_NP-Gamma-2.1_NP-Gamma-2.1.3_NP-Gamma-2.1.3.1_NP-Gamma-2.1.3.1_OTU8_1_#_93_#_266_#_1_#_ID=397_1_partial=00_start_type=TTG_rbs_motif=GACTG_rbs_spacer=3bp_gc_cont=0.420':0.04202397637491458,'JN662453__NP_NP-Gamma_NP-Gamma-2_NP-Gamma-2.1_NP-Gamma-2.1.3_NP-Gamma-2.1.3.1_NP-Gamma-2.1.3.1_OTU10_1_#_93_#_266_#_1_#_ID=766_1_partial=00_start_type=TTG_rbs_motif=GACTG_rbs_spacer=3bp_gc_cont=0.397':0.06310952058474695):0.020657017083928444,(('AACY095819__NP_NP-Gamma_NP-Gamma-2_NP-Gamma-2.1_NP-Gamma-2.1.3_NP-Gamma-2.1.3.1_NP-Gamma-2.1.3.1_OTU3_1_#_93_#_266_#_1_#_ID=1_1_partial=00_start_type=TTG_rbs_motif=GACTG_rbs_spacer=3bp_gc_cont=0.391':0.041047102880542814,('KF362927__NP_NP-Gamma_NP-Gamma-2_NP-Gamma-2.1_NP-Gamma-2.1.3_NP-Gamma-2.1.3.1_NP-Gamma-2.1.3.1_OTU2_1_#_93_#_266_#_1_#_ID=1046_1_partial=00_start_type=TTG_rbs_motif=GACTG_rbs_spacer=3bp_gc_cont=0.402':0.02038756021505727,'AB592000__NP_NP-Gamma_NP-Gamma-2_NP-Gamma-2.1_NP-Gamma-2.1.3_NP-Gamma-2.1.3.1_NP-Gamma-2.1.3.1_OTU1_1_#_93_#_266_#_1_#_ID=28_1_partial=00_start_type=TTG_rbs_motif=GACTG_rbs_spacer=3bp_gc_cont=0.420':0.04079156528700137):1.00000050002909E-6):0.0416977395060592,'JF802776__NP_NP-Gamma_NP-Gamma-2_NP-Gamma-2.1_NP-Gamma-2.1.3_NP-Gamma-2.1.3.1_NP-Gamma-2.1.3.1_OTU9_1_#_93_#_266_#_1_#_ID=599_1_partial=00_start_type=TTG_rbs_motif=GACTG_rbs_spacer=3bp_gc_cont=0.420':0.04093822665772908):0.04152967648807224):1.00000050002909E-6):0.06495531561381952,'AB645445__NP_NP-Gamma_NP-Gamma-2_NP-Gamma-2.1_NP-Gamma-2.1.3_NP-Gamma-2.1.3.2_NP-Gamma-2.1.3.2.3_NP-Gamma-2.1.3.2.3.Incertae_sedis.2_NP-Gamma-2.1.3.2.3.Incertae_sedis.2_OTU1_1_#_93_#_266_#_1_#_ID=39_1_partial=00_start_type=TTG_rbs_motif=GACTG_rbs_spa':0.020485460477210136):0.020362290737027777,'GQ499537__NP_NP-Gamma_NP-Gamma-2_NP-Gamma-2.1_NP-Gamma-2.1.3_NP-Gamma-2.1.3.2_NP-Gamma-2.1.3.2.3_NP-Gamma-2.1.3.2.3.Incertae_sedis.2_NP-Gamma-2.1.3.2.3.Incertae_sedis.2_OTU2_1_#_93_#_266_#_1_#_ID=395_1_partial=00_start_type=TTG_rbs_motif=GACTG_rbs_sp':0.020122483162581677):0.018120222748507345):0.04624781752808468,'GQ499747__NP_NP-Gamma_NP-Gamma-2_NP-Gamma-2.1_NP-Gamma-2.1.3_NP-Gamma-2.1.3.2_NP-Gamma-2.1.3.2.3_NP-Gamma-2.1.3.2.3.2_NP-Gamma-2.1.3.2.3.2_OTU3_1_#_93_#_266_#_1_#_ID=401_1_partial=00_start_type=TTG_rbs_motif=GACTG_rbs_spacer=3bp_gc_cont=0.408':0.040407167800458985):1.00000050002909E-6):1.00000050002909E-6,(('GQ499473__NP_NP-Gamma_NP-Gamma-2_NP-Gamma-2.1_NP-Gamma-2.1.3_NP-Gamma-2.1.3.2_NP-Gamma-2.1.3.2.3_NP-Gamma-2.1.3.2.3.2_NP-Gamma-2.1.3.2.3.2_OTU2_1_#_93_#_266_#_1_#_ID=394_1_partial=00_start_type=TTG_rbs_motif=GACTG_rbs_spacer=3bp_gc_cont=0.408':1.00000050002909E-6,(('AB373358__NP_NP-Gamma_NP-Gamma-2_NP-Gamma-2.1_NP-Gamma-2.1.3_NP-Gamma-2.1.3.2_NP-Gamma-2.1.3.2.3_NP-Gamma-2.1.3.2.3.1_NP-Gamma-2.1.3.2.3.1_OTU5_1_#_93_#_266_#_1_#_ID=14_1_partial=00_start_type=TTG_rbs_motif=GACTG_rbs_spacer=3bp_gc_cont=0.414':0.041656861740317595,'AB373240__NP_NP-Gamma_NP-Gamma-2_NP-Gamma-2.1_NP-Gamma-2.1.3_NP-Gamma-2.1.3.2_NP-Gamma-2.1.3.2.3_NP-Gamma-2.1.3.2.3.1_NP-Gamma-2.1.3.2.3.1_OTU2_1_#_93_#_266_#_1_#_ID=9_1_partial=00_start_type=TTG_rbs_motif=GACTG_rbs_spacer=3bp_gc_cont=0.408':0.10707986724869556):0.01835295562967187,('GU811338__NP_NP-Gamma_NP-Gamma-2_NP-Gamma-2.1_NP-Gamma-2.1.3_NP-Gamma-2.1.3.2_NP-Gamma-2.1.3.2.3_NP-Gamma-2.1.3.2.3.1_NP-Gamma-2.1.3.2.3.1_OTU4_1_#_93_#_266_#_1_#_ID=452_1_partial=00_start_type=TTG_rbs_motif=GACTG_rbs_spacer=3bp_gc_cont=0.408':1.00000050002909E-6,'GU811277__NP_NP-Gamma_NP-Gamma-2_NP-Gamma-2.1_NP-Gamma-2.1.3_NP-Gamma-2.1.3.2_NP-Gamma-2.1.3.2.3_NP-Gamma-2.1.3.2.3.1_NP-Gamma-2.1.3.2.3.1_OTU6_1_#_93_#_266_#_1_#_ID=446_1_partial=00_start_type=TTG_rbs_motif=GACTG_rbs_spacer=3bp_gc_cont=0.414':0.019817644685059595):1.00000050002909E-6):0.019888907572925874):0.019682194396009715,('AB828950__NP_NP-Gamma_NP-Gamma-2_NP-Gamma-2.1_NP-Gamma-2.1.3_NP-Gamma-2.1.3.2_NP-Gamma-2.1.3.2.3_NP-Gamma-2.1.3.2.3.1_NP-Gamma-2.1.3.2.3.1_OTU3_1_#_93_#_266_#_1_#_ID=54_1_partial=00_start_type=TTG_rbs_motif=GACTG_rbs_spacer=3bp_gc_cont=0.425':0.03964369695341865,'GQ499440__NP_NP-Gamma_NP-Gamma-2_NP-Gamma-2.1_NP-Gamma-2.1.3_NP-Gamma-2.1.3.2_NP-Gamma-2.1.3.2.3_NP-Gamma-2.1.3.2.3_OTU1_1_#_93_#_266_#_1_#_ID=390_1_partial=00_start_type=TTG_rbs_motif=GACTG_rbs_spacer=3bp_gc_cont=0.420':0.01986500081325746):0.019339773039879844):0.020309428963371057):0.020077594451904136):0.019631524798394615):0.0479768241973963):0.06564367025538992):0.06095407157178734):0.050927910788343266,(('JX488411__NP_NP-Gamma_NP-Gamma-2_NP-Gamma-2.2_NP-Gamma-2.2.5_NP-Gamma-2.2.5.1_NP-Gamma-2.2.5.1_OTU4_1_#_93_#_266_#_1_#_ID=896_1_partial=00_start_type=TTG_rbs_motif=GACTG_rbs_spacer=3bp_gc_cont=0.408':0.06519098733607914,'EU650974__NP_NP-Gamma_NP-Gamma-2_NP-Gamma-2.2_NP-Gamma-2.2.5_NP-Gamma-2.2.5.Incertae_sedis.2_NP-Gamma-2.2.5.Incertae_sedis.2_OTU2_1_#_93_#_266_#_1_#_ID=191_1_partial=00_start_type=TTG_rbs_motif=GACTG_rbs_spacer=3bp_gc_cont=0.425':0.018442308742053076):0.06512048895227074,'EU309881__NP_NP-Gamma_NP-Gamma-2_NP-Gamma-2.2_NP-Gamma-2.2.5_NP-Gamma-2.2.5_OTU1_1_#_93_#_266_#_1_#_ID=159_1_partial=00_start_type=TTG_rbs_motif=GACTG_rbs_spacer=3bp_gc_cont=0.420':1.00000050002909E-6):0.02060877172389219):0.04090130395850742):1.00000050002909E-6):0.05205488132630102,('JX488424__NP_NP-Gamma_NP-Gamma-2_NP-Gamma-2.2_NP-Gamma-2.2.5_NP-Gamma-2.2.5.1_NP-Gamma-2.2.5.1_OTU5_1_#_93_#_266_#_1_#_ID=897_1_partial=00_start_type=TTG_rbs_motif=GACTG_rbs_spacer=3bp_gc_cont=0.385':0.10794912603813346,('JN375970__NP_NP-Gamma_NP-Gamma-2_NP-Gamma-2.2_NP-Gamma-2.2.5_NP-Gamma-2.2.5.1_NP-Gamma-2.2.5.1_OTU6_1_#_93_#_266_#_1_#_ID=763_1_partial=00_start_type=TTG_rbs_motif=GACTG_rbs_spacer=3bp_gc_cont=0.414':0.03430506149669017,('JF430562__NP_NP-Gamma_NP-Gamma-2_NP-Gamma-2.1_NP-Gamma-2.1_OTU3_1_#_93_#_233_#_1_#_ID=543_1_partial=00_start_type=TTG_rbs_motif=GACTG_rbs_spacer=3bp_gc_cont=0.418':0.3021697478400109,(('JX305919__NP_NP-Gamma_NP-Gamma-2_NP-Gamma-2.2_NP-Gamma-2.2.5_NP-Gamma-2.2.5.1_NP-Gamma-2.2.5.1_OTU1_1_#_93_#_266_#_1_#_ID=872_1_partial=00_start_type=TTG_rbs_motif=GACTG_rbs_spacer=3bp_gc_cont=0.414':0.02021758007006011,'AFPU000001__NP_NP-Gamma_NP-Gamma-2_NP-Gamma-2.2_NP-Gamma-2.2.5_NP-Gamma-2.2.5.1_NP-Gamma-2.2.5.1_OTU3_1_#_93_#_266_#_1_#_ID=62_1_partial=00_start_type=TTG_rbs_motif=GACTG_rbs_spacer=3bp_gc_cont=0.408':1.00000050002909E-6):1.00000050002909E-6,'JQ260604__NP_NP-Gamma_NP-Gamma-2_NP-Gamma-2.2_NP-Gamma-2.2.5_NP-Gamma-2.2.5.1_NP-Gamma-2.2.5.1_OTU2_1_#_93_#_266_#_1_#_ID=786_1_partial=00_start_type=TTG_rbs_motif=GACTG_rbs_spacer=3bp_gc_cont=0.408':0.02076198301487107):0.016977644018720907):0.08299106470176057):0.05988099888322914):1.00000050002909E-6):0.07305220544057055,((('DP000238__NP_NP-Gamma_NP-Gamma-1_NP-Gamma-1.1_NP-Gamma-1.1_OTU1_1_#_93_#_266_#_1_#_ID=65_1_partial=00_start_type=TTG_rbs_motif=GACTG_rbs_spacer=3bp_gc_cont=0.523':0.40432920739470635,('GQ485791__NP_NP-Theta_NP-Theta-4_NP-Theta-4.2_NP-Theta-4.2_OTU8_1_#_93_#_311_#_1_#_ID=389_1_partial=00_start_type=ATG_rbs_motif=ACT_rbs_spacer=8bp_gc_cont=0.475':0.14724803773404357,((('KC148566__NP_NP-Theta_NP-Theta-4_NP-Theta-4.2_NP-Theta-4.2_OTU5_1_#_87_#_311_#_1_#_ID=948_1_partial=00_start_type=TTG_rbs_motif=None_rbs_spacer=None_gc_cont=0.511':1.00000050002909E-6,'GU216236__NP_NP-Theta_NP-Theta-4_NP-Theta-4.2_NP-Theta-4.2_OTU3_1_#_87_#_311_#_1_#_ID=426_1_partial=00_start_type=TTG_rbs_motif=None_rbs_spacer=None_gc_cont=0.516':0.016849962539723044):0.05125185776772411,('GU216237__NP_NP-Theta_NP-Theta-4_NP-Theta-4.2_NP-Theta-4.2_OTU1_1_#_93_#_311_#_1_#_ID=427_1_partial=00_start_type=GTG_rbs_motif=GACTG_rbs_spacer=3bp_gc_cont=0.502':0.412755323643737,'GQ485687__NP_NP-Theta_NP-Theta-4_NP-Theta-4.2_NP-Theta-4.2_OTU4_1_#_93_#_311_#_1_#_ID=385_1_partial=00_start_type=ATG_rbs_motif=GACTG_rbs_spacer=3bp_gc_cont=0.539':0.20880686858377928):0.018743299795700014):0.11893019127776139,'EU049838__NP_NP-Theta_NP-Theta-4_NP-Theta-4.2_NP-Theta-4.2_OTU7_1_#_87_#_311_#_1_#_ID=141_1_partial=00_start_type=TTG_rbs_motif=None_rbs_spacer=None_gc_cont=0.480':0.11206378550622276):0.0655338480126259):0.21788307535242274):0.30184335324604433,'KC758416__NP_NP-Gamma_NP-Gamma-1_NP-Gamma-1_OTU6_1_#_87_#_266_#_1_#_ID=989_1_partial=00_start_type=TTG_rbs_motif=None_rbs_spacer=None_gc_cont=0.422':1.00000050002909E-6):0.040583065126841934,(((('AB373251__NP_NP-Gamma_NP-Gamma-1_NP-Gamma-1.Incertae_sedis_NP-Gamma-1.Incertae_sedis_OTU2_1_#_87_#_266_#_1_#_ID=11_1_partial=00_start_type=TTG_rbs_motif=None_rbs_spacer=None_gc_cont=0.411':0.1132949690602801,'AB373243__NP_NP-Gamma_NP-Gamma-1_NP-Gamma-1.Incertae_sedis_NP-Gamma-1.Incertae_sedis_OTU1_1_#_87_#_266_#_1_#_ID=10_1_partial=00_start_type=ATG_rbs_motif=None_rbs_spacer=None_gc_cont=0.417':0.08960951706923573):0.08952571659565789,('JF924242__NP_NP-Gamma_NP-Gamma-1_NP-Gamma-1_OTU3_1_#_87_#_266_#_1_#_ID=639_1_partial=00_start_type=TTG_rbs_motif=None_rbs_spacer=None_gc_cont=0.422':1.00000050002909E-6,'JX537521__NP_NP-Gamma_NP-Gamma-1_NP-Gamma-1_OTU4_1_#_87_#_266_#_1_#_ID=905_1_partial=00_start_type=TTG_rbs_motif=None_rbs_spacer=None_gc_cont=0.417':0.17657010352477168):0.06270348689673064):0.06640765609128625,'EU125510__NP_NP-Gamma_NP-Gamma-1_NP-Gamma-1_OTU7_1_#_87_#_266_#_1_#_ID=147_1_partial=00_start_type=TTG_rbs_motif=None_rbs_spacer=None_gc_cont=0.439':0.04288453847947113):0.04456303711438677,((('EU125516__NP_NP-Gamma_NP-Gamma-1_NP-Gamma-1.2_NP-Gamma-1.2_OTU3_1_#_87_#_266_#_1_#_ID=149_1_partial=00_start_type=TTG_rbs_motif=GATTG_rbs_spacer=15bp_gc_cont=0.439':0.09543468770563979,'DQ501025__NP_NP-Gamma_NP-Gamma-1_NP-Gamma-1.2_NP-Gamma-1.2_OTU1_1_#_87_#_266_#_1_#_ID=111_1_partial=00_start_type=TTG_rbs_motif=None_rbs_spacer=None_gc_cont=0.433':0.02904949532134032):0.01986876577051643,'EU125512__NP_NP-Gamma_NP-Gamma-1_NP-Gamma-1.2_NP-Gamma-1.2_OTU2_1_#_87_#_266_#_1_#_ID=148_1_partial=00_start_type=TTG_rbs_motif=None_rbs_spacer=None_gc_cont=0.422':0.06689427937497372):0.03827409475195785,'KC758384__NP_NP-Gamma_NP-Gamma-1_NP-Gamma-1_OTU5_1_#_87_#_266_#_1_#_ID=988_1_partial=00_start_type=TTG_rbs_motif=None_rbs_spacer=None_gc_cont=0.444':1.00000050002909E-6):0.061758724461345754):0.021378648146370693):0.1869748863658643):0.08036416213353699,((((('KJ526759__NP_NP-Gamma_NP-Gamma-2_NP-Gamma-2.1_NP-Gamma-2.1.1_NP-Gamma-2.1.1_OTU2_1_#_93_#_266_#_1_#_ID=1155_1_partial=00_start_type=TTG_rbs_motif=GACTG_rbs_spacer=3bp_gc_cont=0.500':0.12994161476987162,('KJ526762__NP_NP-Gamma_NP-Gamma-2_NP-Gamma-2.1_NP-Gamma-2.1.1_NP-Gamma-2.1.1_OTU3_1_#_93_#_266_#_1_#_ID=1156_1_partial=00_start_type=TTG_rbs_motif=GACTG_rbs_spacer=3bp_gc_cont=0.483':0.06387656906767218,'KJ526757__NP_NP-Gamma_NP-Gamma-2_NP-Gamma-2.1_NP-Gamma-2.1.1_NP-Gamma-2.1.1_OTU1_1_#_93_#_266_#_1_#_ID=1154_1_partial=00_start_type=TTG_rbs_motif=GACTG_rbs_spacer=3bp_gc_cont=0.511':0.2638383657784592):0.056884684548634844):0.18681881253678648,'KJ526768__NP_NP-Gamma_NP-Gamma-2_NP-Gamma-2.1_NP-Gamma-2.1.1_NP-Gamma-2.1.1_OTU4_1_#_93_#_266_#_1_#_ID=1157_1_partial=00_start_type=TTG_rbs_motif=GACTG_rbs_spacer=3bp_gc_cont=0.443':0.058005111891617285):0.2743745114214392,'JF924156__NP_NP_OTU2_1_#_87_#_266_#_1_#_ID=629_1_partial=00_start_type=TTG_rbs_motif=None_rbs_spacer=None_gc_cont=0.428':0.35263716708452647):0.1337866604723774,((('JF924696__NP_NP-Beta_NP-Beta_OTU9_1_#_93_#_266_#_1_#_ID=671_1_partial=00_start_type=TTG_rbs_motif=GACTG_rbs_spacer=3bp_gc_cont=0.391':1.00000050002909E-6,('JQ345836__NP_NP-Beta_NP-Beta_OTU10_1_#_93_#_266_#_1_#_ID=811_1_partial=00_start_type=TTG_rbs_motif=GACTG_rbs_spacer=3bp_gc_cont=0.408':0.06384342397589499,((('DQ148527__NP_NP-Beta_NP-Beta_OTU1_1_#_93_#_266_#_1_#_ID=66_1_partial=00_start_type=TTG_rbs_motif=GACTG_rbs_spacer=3bp_gc_cont=0.431':0.19386681748521342,'DQ148535__NP_NP-Beta_NP-Beta_OTU2_1_#_93_#_266_#_1_#_ID=68_1_partial=00_start_type=TTG_rbs_motif=GACTG_rbs_spacer=3bp_gc_cont=0.420':0.05216129723810003):0.06374958496022635,'JQ864794__NP_NP-Beta_NP-Beta_OTU5_1_#_93_#_266_#_1_#_ID=851_1_partial=00_start_type=TTG_rbs_motif=GACTG_rbs_spacer=3bp_gc_cont=0.425':0.10254706832442091):0.13146173905057879,'JQ864806__NP_NP-Beta_NP-Beta_OTU6_1_#_93_#_266_#_1_#_ID=853_1_partial=00_start_type=TTG_rbs_motif=GACTG_rbs_spacer=3bp_gc_cont=0.408':0.096293815345978):0.10182222035618481):0.11369153128847365):0.09625298501822589,'KF438251__NP_NP-Beta_NP-Beta_OTU8_1_#_93_#_266_#_1_#_ID=1047_1_partial=00_start_type=TTG_rbs_motif=GACTG_rbs_spacer=3bp_gc_cont=0.420':0.199668643093637):0.08814466444426718,('JX537596__NP_NP-Delta_NP-Delta-2_NP-Delta-2.3_NP-Delta-2.3.1_NP-Delta-2.3.1.1_NP-Delta-2.3.1.1_OTU7_1_#_93_#_233_#_1_#_ID=914_1_partial=00_start_type=ATG_rbs_motif=ACT_rbs_spacer=8bp_gc_cont=0.390':1.00000050002909E-6,((('EU885644__NP_NP-Delta_NP-Delta-2_NP-Delta-2.3_NP-Delta-2.3.1_NP-Delta-2.3.1.1_NP-Delta-2.3.1.1_OTU13_1_#_93_#_266_#_1_#_ID=258_1_partial=00_start_type=ATG_rbs_motif=ACT_rbs_spacer=8bp_gc_cont=0.397':0.086929850145848,'JF924153__NP_NP-Delta_NP-Delta-2_NP-Delta-2.3_NP-Delta-2.3.1_NP-Delta-2.3.1.1_NP-Delta-2.3.1.1_OTU12_1_#_93_#_266_#_1_#_ID=628_1_partial=00_start_type=ATG_rbs_motif=ACT_rbs_spacer=8bp_gc_cont=0.408':0.10850025918066909):0.04248975388783667,'JF924018__NP_NP-Delta_NP-Delta-2_NP-Delta-2.3_NP-Delta-2.3.1_NP-Delta-2.3.1.1_NP-Delta-2.3.1.1_OTU17_1_#_93_#_233_#_1_#_ID=609_1_partial=00_start_type=ATG_rbs_motif=ACT_rbs_spacer=8bp_gc_cont=0.397':0.0521375714493329):1.00000050002909E-6,(((('GQ250752__NP_NP-Delta_NP-Delta-2_NP-Delta-2.3_NP-Delta-2.3.1_NP-Delta-2.3.1.1_NP-Delta-2.3.1.1_OTU2_1_#_93_#_233_#_1_#_ID=366_1_partial=00_start_type=ATG_rbs_motif=ACT_rbs_spacer=8bp_gc_cont=0.390':1.00000050002909E-6,(('JF924645__NP_NP-Delta_NP-Delta-2_NP-Delta-2.3_NP-Delta-2.3.1_NP-Delta-2.3.1.1_NP-Delta-2.3.1.1_OTU3_1_#_93_#_233_#_1_#_ID=667_1_partial=00_start_type=ATG_rbs_motif=ACT_rbs_spacer=8bp_gc_cont=0.390':1.00000050002909E-6,'EU885650__NP_NP-Delta_NP-Delta-2_NP-Delta-2.3_NP-Delta-2.3.1_NP-Delta-2.3.1.1_NP-Delta-2.3.1.1_OTU1_1_#_93_#_233_#_1_#_ID=259_1_partial=00_start_type=ATG_rbs_motif=ACT_rbs_spacer=8bp_gc_cont=0.397':0.02661153554986192):0.0527704180267849,('JX537606__NP_NP-Delta_NP-Delta-2_NP-Delta-2.3_NP-Delta-2.3.1_NP-Delta-2.3.1.1_NP-Delta-2.3.1.1_OTU5_1_#_93_#_266_#_1_#_ID=915_1_partial=00_start_type=ATG_rbs_motif=ACT_rbs_spacer=8bp_gc_cont=0.391':0.042180718903820635,'JF923970__NP_NP-Delta_NP-Delta-2_NP-Delta-2.3_NP-Delta-2.3.1_NP-Delta-2.3.1.1_NP-Delta-2.3.1.1_OTU4_1_#_93_#_266_#_1_#_ID=604_1_partial=00_start_type=ATG_rbs_motif=ACT_rbs_spacer=8bp_gc_cont=0.391':0.02110669434114687):0.02674077974365824):0.04498819891754161):0.1766821972397599,('DQ501146__NP_NP-Delta_NP-Delta-2_NP-Delta-2.3_NP-Delta-2.3.1_NP-Delta-2.3.1.2_NP-Delta-2.3.1.2_OTU2_1_#_93_#_233_#_1_#_ID=119_1_partial=00_start_type=ATG_rbs_motif=ACT_rbs_spacer=8bp_gc_cont=0.433':0.026672029836068208,('JN934415__NP_NP-Delta_NP-Delta-2_NP-Delta-2.3_NP-Delta-2.3.1_NP-Delta-2.3.1.2_NP-Delta-2.3.1.2_OTU3_1_#_93_#_266_#_1_#_ID=778_1_partial=00_start_type=ATG_rbs_motif=ACT_rbs_spacer=8bp_gc_cont=0.425':0.06382492915194755,'DQ148547__NP_NP-Delta_NP-Delta-2_NP-Delta-2.3_NP-Delta-2.3.1_NP-Delta-2.3.1.2_NP-Delta-2.3.1.2_OTU1_1_#_93_#_266_#_1_#_ID=70_1_partial=00_start_type=ATG_rbs_motif=ACT_rbs_spacer=8bp_gc_cont=0.437':0.1533136779400908):0.01969057289099331):0.1669768622719272):0.09327283486704402,('GU270222__NP_NP-Delta_NP-Delta-2_NP-Delta-2.3_NP-Delta-2.3.1_NP-Delta-2.3.1.1_NP-Delta-2.3.1.1_OTU15_1_#_93_#_266_#_1_#_ID=429_1_partial=00_start_type=ATG_rbs_motif=ACT_rbs_spacer=8bp_gc_cont=0.402':0.0416823763974709,((('EU885671__NP_NP-Delta_NP-Delta-2_NP-Delta-2.3_NP-Delta-2.3.1_NP-Delta-2.3.1.1_NP-Delta-2.3.1.1_OTU14_1_#_93_#_266_#_1_#_ID=263_1_partial=00_start_type=ATG_rbs_motif=ACT_rbs_spacer=8bp_gc_cont=0.408':1.00000050002909E-6,(('JF924746__NP_NP-Delta_NP-Delta-2_NP-Delta-2.3_NP-Delta-2.3.1_NP-Delta-2.3.1.1_NP-Delta-2.3.1.1_OTU8_1_#_93_#_266_#_1_#_ID=677_1_partial=00_start_type=ATG_rbs_motif=ACT_rbs_spacer=8bp_gc_cont=0.402':0.0826818342159687,'JF924571__NP_NP-Delta_NP-Delta-2_NP-Delta-2.3_NP-Delta-2.3.1_NP-Delta-2.3.1.1_NP-Delta-2.3.1.1_OTU6_1_#_93_#_266_#_1_#_ID=656_1_partial=00_start_type=ATG_rbs_motif=ACT_rbs_spacer=8bp_gc_cont=0.397':0.04126941500748535):0.020118231778192688,'JF924771__NP_NP-Delta_NP-Delta-2_NP-Delta-2.3_NP-Delta-2.3.1_NP-Delta-2.3.1.1_NP-Delta-2.3.1.1_OTU10_1_#_93_#_266_#_1_#_ID=680_1_partial=00_start_type=ATG_rbs_motif=ACT_rbs_spacer=8bp_gc_cont=0.408':1.00000050002909E-6):0.020303388257226586):0.06259357348123352,('EU885593__NP_NP-Delta_NP-Delta-2_NP-Delta-2.3_NP-Delta-2.3.1_NP-Delta-2.3.1.1_NP-Delta-2.3.1.1_OTU21_1_#_93_#_266_#_1_#_ID=245_1_partial=00_start_type=ATG_rbs_motif=ACT_rbs_spacer=8bp_gc_cont=0.397':0.1947840701956635,('JF924013__NP_NP-Delta_NP-Delta-2_NP-Delta-2.3_NP-Delta-2.3.1_NP-Delta-2.3.1.1_NP-Delta-2.3.1.1_OTU11_1_#_93_#_266_#_1_#_ID=607_1_partial=00_start_type=ATG_rbs_motif=ACT_rbs_spacer=8bp_gc_cont=0.397':0.08897955782524555,'DQ148802__NP_NP-Delta_NP-Delta-2_NP-Delta-2.3_NP-Delta-2.3.1_NP-Delta-2.3.1.1_NP-Delta-2.3.1.1_OTU19_1_#_87_#_266_#_1_#_ID=89_1_partial=00_start_type=TTG_rbs_motif=None_rbs_spacer=None_gc_cont=0.400':0.05603482105240368):0.043116054180056575):0.04550008316007592):1.00000050002909E-6,'JX537560__NP_NP-Delta_NP-Delta-2_NP-Delta-2.3_NP-Delta-2.3.1_NP-Delta-2.3.1.1_NP-Delta-2.3.1.1_OTU18_1_#_93_#_266_#_1_#_ID=909_1_partial=00_start_type=ATG_rbs_motif=ACT_rbs_spacer=8bp_gc_cont=0.414':0.0415636253393818):0.020629410674797743):0.0408234300950235):0.021114304825858722,'JF715697__NP_NP-Delta_NP-Delta-2_NP-Delta-2.3_NP-Delta-2.3.1_NP-Delta-2.3.1.1_NP-Delta-2.3.1.1_OTU16_1_#_93_#_266_#_1_#_ID=562_1_partial=00_start_type=ATG_rbs_motif=ACT_rbs_spacer=8bp_gc_cont=0.408':0.01977627939653395):0.04223011453946293):0.06167884795221184):0.19174841259317593):0.14253298124813107):0.03361555744725542,(('EU025140__NP_NP-Alpha_NP-Alpha-1_NP-Alpha-1_OTU7_1_#_93_#_266_#_1_#_ID=129_1_partial=00_start_type=TTG_rbs_motif=GACTG_rbs_spacer=3bp_gc_cont=0.379':0.1270381582507867,('JF924226__NP_NP-Alpha_NP-Alpha-1_NP-Alpha-1_OTU10_1_#_93_#_266_#_1_#_ID=636_1_partial=00_start_type=TTG_rbs_motif=GACTG_rbs_spacer=3bp_gc_cont=0.368':0.04448152800431788,('JF924262__NP_NP-Alpha_NP-Alpha-1_NP-Alpha-1_OTU12_1_#_93_#_266_#_1_#_ID=643_1_partial=00_start_type=TTG_rbs_motif=GACTG_rbs_spacer=3bp_gc_cont=0.368':1.00000050002909E-6,'GQ863202__NP_NP-Alpha_NP-Alpha-1_NP-Alpha-1_OTU3_1_#_93_#_266_#_1_#_ID=418_1_partial=00_start_type=TTG_rbs_motif=GACTG_rbs_spacer=3bp_gc_cont=0.374':0.02141273060516836):0.06673471637171977):0.032579200432672456):0.11195980632399645,'KC735478__NP_NP-Alpha_NP-Alpha-2_NP-Alpha-2.2_NP-Alpha-2.2.4_NP-Alpha-2.2.4_OTU10_1_#_93_#_266_#_1_#_ID=976_1_partial=00_start_type=TTG_rbs_motif=GACTG_rbs_spacer=3bp_gc_cont=0.385':0.3866547744277064):0.14098577384806357):0.07636148955637118):0.02773329824485756,((((('DQ148702__NP_NP-Zeta_NP-Zeta-1_NP-Zeta-1_OTU1_1_#_93_#_266_#_1_#_ID=80_1_partial=00_start_type=TTG_rbs_motif=GACTG_rbs_spacer=3bp_gc_cont=0.379':0.11146822971685788,'JX537757__NP_NP-Zeta_NP-Zeta-1_NP-Zeta-1_OTU2_1_#_93_#_341_#_1_#_ID=928_1_partial=00_start_type=TTG_rbs_motif=GACTG_rbs_spacer=3bp_gc_cont=0.390':0.12435327760072545):0.035436623356534,('GQ331560__NP_NP-Gamma_NP-Gamma-2_NP-Gamma-2.2_NP-Gamma-2.2.1_NP-Gamma-2.2.1.1_NP-Gamma-2.2.1.1_OTU4_1_#_93_#_266_#_1_#_ID=377_1_partial=00_start_type=TTG_rbs_motif=GACTG_rbs_spacer=3bp_gc_cont=0.408':0.13704127235986055,('JF743004__NP_NP-Gamma_NP-Gamma-2_NP-Gamma-2.2_NP-Gamma-2.2.1_NP-Gamma-2.2.1.1_NP-Gamma-2.2.1.1_OTU5_1_#_93_#_266_#_1_#_ID=588_1_partial=00_start_type=TTG_rbs_motif=GACTG_rbs_spacer=3bp_gc_cont=0.414':0.065230022884893,('GQ331528__NP_NP-Gamma_NP-Gamma-2_NP-Gamma-2.2_NP-Gamma-2.2.1_NP-Gamma-2.2.1.1_NP-Gamma-2.2.1.1_OTU3_1_#_93_#_266_#_1_#_ID=376_1_partial=00_start_type=TTG_rbs_motif=GACTG_rbs_spacer=3bp_gc_cont=0.420':0.022933214617299018,('GQ331600__NP_NP-Gamma_NP-Gamma-2_NP-Gamma-2.2_NP-Gamma-2.2.1_NP-Gamma-2.2.1.1_NP-Gamma-2.2.1.1_OTU2_1_#_93_#_266_#_1_#_ID=380_1_partial=00_start_type=TTG_rbs_motif=GACTG_rbs_spacer=3bp_gc_cont=0.402':0.06524274482635876,'GQ331394__NP_NP-Gamma_NP-Gamma-2_NP-Gamma-2.2_NP-Gamma-2.2.1_NP-Gamma-2.2.1.1_NP-Gamma-2.2.1.1_OTU1_1_#_93_#_266_#_1_#_ID=371_1_partial=00_start_type=TTG_rbs_motif=GACTG_rbs_spacer=3bp_gc_cont=0.402':0.021349310202726568):0.10892541637843023):0.08657299540410206):0.08420387897618609):0.16771718453428786):0.030657559611330817,('JF924616__NP_NP-Zeta_NP-Zeta-1_NP-Zeta-1_OTU3_1_#_93_#_341_#_1_#_ID=663_1_partial=00_start_type=TTG_rbs_motif=GACTG_rbs_spacer=3bp_gc_cont=0.394':0.04369249326710731,('JN934422__NP_NP-Zeta_NP-Zeta-1_NP-Zeta-1_OTU4_1_#_93_#_266_#_1_#_ID=780_1_partial=00_start_type=TTG_rbs_motif=GACTG_rbs_spacer=3bp_gc_cont=0.374':0.10849672362324984,'JF924612__NP_NP-Zeta_NP-Zeta-1_NP-Zeta-1_OTU5_1_#_93_#_311_#_1_#_ID=662_1_partial=00_start_type=TTG_rbs_motif=GACTG_rbs_spacer=3bp_gc_cont=0.402':0.07367153577726339):0.030046666654647468):0.024439408737725207):0.0462342266355116,'JF924187__NP_NP-Alpha_NP-Alpha-2_NP-Alpha-2.1_NP-Alpha-2.1_OTU2_1_#_87_#_266_#_1_#_ID=632_1_partial=00_start_type=TTG_rbs_motif=None_rbs_spacer=None_gc_cont=0.422':0.5687012705570432):0.0468730414418808,((((('JF924241__NP_NP-Delta_NP-Delta-2_NP-Delta-2.1_NP-Delta-2.1.2_NP-Delta-2.1.2_OTU6_1_#_87_#_266_#_1_#_ID=638_1_partial=00_start_type=TTG_rbs_motif=None_rbs_spacer=None_gc_cont=0.422':0.08052783262961835,(('FJ227777__NP_NP-Delta_NP-Delta-2_NP-Delta-2.1_NP-Delta-2.1.2_NP-Delta-2.1.2_OTU7_1_#_93_#_266_#_1_#_ID=294_1_partial=00_start_type=TTG_rbs_motif=ACT_rbs_spacer=8bp_gc_cont=0.391':0.1671915209637099,'JQ319445__NP_NP-Delta_NP-Delta-2_NP-Delta-2.1_NP-Delta-2.1.2_NP-Delta-2.1.2_OTU8_1_#_93_#_266_#_1_#_ID=797_1_partial=00_start_type=TTG_rbs_motif=ACT_rbs_spacer=8bp_gc_cont=0.408':0.0942375750333017):0.07022540063624648,((('EU099948__NP_NP-Delta_NP-Delta-2_NP-Delta-2.1_NP-Delta-2.1.2_NP-Delta-2.1.2_OTU4_1_#_87_#_266_#_1_#_ID=144_1_partial=00_start_type=TTG_rbs_motif=None_rbs_spacer=None_gc_cont=0.406':0.13581943892177956,'GU208184__NP_NP-Delta_NP-Delta-2_NP-Delta-2.1_NP-Delta-2.1.2_NP-Delta-2.1.2_OTU5_1_#_87_#_266_#_1_#_ID=425_1_partial=00_start_type=TTG_rbs_motif=None_rbs_spacer=None_gc_cont=0.406':0.09532556141674091):0.07256474090035948,'GQ499459__NP_NP-Delta_NP-Delta-2_NP-Delta-2.1_NP-Delta-2.1.2_NP-Delta-2.1.2_OTU3_1_#_87_#_266_#_1_#_ID=392_1_partial=00_start_type=TTG_rbs_motif=None_rbs_spacer=None_gc_cont=0.400':0.048002946943541513):0.035759728597787366,('JX283909__NP_NP-Delta_NP-Delta-2_NP-Delta-2.1_NP-Delta-2.1.2_NP-Delta-2.1.2_OTU1_1_#_87_#_266_#_1_#_ID=866_1_partial=00_start_type=TTG_rbs_motif=None_rbs_spacer=None_gc_cont=0.417':0.07154666633738424,'GQ499470__NP_NP-Delta_NP-Delta-2_NP-Delta-2.1_NP-Delta-2.1.2_NP-Delta-2.1.2_OTU2_1_#_87_#_266_#_1_#_ID=393_1_partial=00_start_type=TTG_rbs_motif=None_rbs_spacer=None_gc_cont=0.411':0.03518240419453206):0.057043927168895274):0.11480164316700417):0.08018291517680798):0.0992700583292125,('AACY747844__NP_NP-Delta_NP-Delta-2_NP-Delta-2.1_NP-Delta-2.1.1_NP-Delta-2.1.1_OTU3_1_#_93_#_233_#_1_#_ID=2_1_partial=00_start_type=TTG_rbs_motif=ACT_rbs_spacer=8bp_gc_cont=0.397':0.09650167762121716,(('JF924250__NP_NP-Delta_NP-Delta-2_NP-Delta-2.1_NP-Delta-2.1.1_NP-Delta-2.1.1_OTU2_1_#_87_#_266_#_1_#_ID=640_1_partial=00_start_type=TTG_rbs_motif=None_rbs_spacer=None_gc_cont=0.422':0.04780373013091935,'JQ345774__NP_NP-Delta_NP-Delta-2_NP-Delta-2.1_NP-Delta-2.1.1_NP-Delta-2.1.1_OTU8_1_#_87_#_266_#_1_#_ID=809_1_partial=00_start_type=TTG_rbs_motif=None_rbs_spacer=None_gc_cont=0.422':0.03549197479616043):0.02162639568227141,('JF924230__NP_NP-Delta_NP-Delta-2_NP-Delta-2.1_NP-Delta-2.1.1_NP-Delta-2.1.1_OTU5_1_#_87_#_233_#_1_#_ID=637_1_partial=00_start_type=TTG_rbs_motif=None_rbs_spacer=None_gc_cont=0.449':0.21721360125394817,(('JN934399__NP_NP-Delta_NP-Delta-2_NP-Delta-2.1_NP-Delta-2.1.1_NP-Delta-2.1.1_OTU7_1_#_87_#_266_#_1_#_ID=775_1_partial=00_start_type=TTG_rbs_motif=None_rbs_spacer=None_gc_cont=0.417':0.13294467598941473,'LK055990__NP_NP-Delta_NP-Delta-2_NP-Delta-2.1_NP-Delta-2.1.1_NP-Delta-2.1.1_OTU9_1_#_93_#_266_#_1_#_ID=1202_1_partial=00_start_type=TTG_rbs_motif=ACT_rbs_spacer=8bp_gc_cont=0.414':0.06370607832174019):0.020068056952125504,'JF935498__NP_NP-Delta_NP-Delta-2_NP-Delta-2.1_NP-Delta-2.1.1_NP-Delta-2.1.1_OTU6_1_#_87_#_266_#_1_#_ID=691_1_partial=00_start_type=TTG_rbs_motif=None_rbs_spacer=None_gc_cont=0.417':1.00000050002909E-6):1.00000050002909E-6):0.055658817754262235):0.03838242765880417):0.12131192680785857):0.05875673735886098,(('EU025186__NP_NP-Delta_NP-Delta-2_NP-Delta-2.3_NP-Delta-2.3.2_NP-Delta-2.3.2.3_NP-Delta-2.3.2.3_OTU1_1_#_87_#_266_#_1_#_ID=134_1_partial=00_start_type=TTG_rbs_motif=None_rbs_spacer=None_gc_cont=0.439':0.06178734984942541,'JX537531__NP_NP-Delta_NP-Delta-2_NP-Delta-2.3_NP-Delta-2.3.2_NP-Delta-2.3.2.3_NP-Delta-2.3.2.3_OTU2_1_#_87_#_266_#_1_#_ID=906_1_partial=00_start_type=TTG_rbs_motif=None_rbs_spacer=None_gc_cont=0.433':0.020792485680323373):0.3255585280208656,('EU885641__NP_NP-Delta_NP-Delta-2_NP-Delta-2.2_NP-Delta-2.2.2_NP-Delta-2.2.2_OTU3_1_#_87_#_266_#_1_#_ID=256_1_partial=00_start_type=TTG_rbs_motif=None_rbs_spacer=None_gc_cont=0.422':0.188771184536015,((('KF438297__NP_NP-Delta_NP-Delta-2_NP-Delta-2.3_NP-Delta-2.3.2_NP-Delta-2.3.2.1_NP-Delta-2.3.2.1_OTU2_1_#_87_#_266_#_1_#_ID=1049_1_partial=00_start_type=TTG_rbs_motif=None_rbs_spacer=None_gc_cont=0.417':0.08170228953375396,'JF715733__NP_NP-Delta_NP-Delta-2_NP-Delta-2.3_NP-Delta-2.3.2_NP-Delta-2.3.2.1_NP-Delta-2.3.2.1_OTU3_1_#_87_#_266_#_1_#_ID=566_1_partial=00_start_type=TTG_rbs_motif=None_rbs_spacer=None_gc_cont=0.428':0.04920888782112698):0.1340635739061073,'JX537534__NP_NP-Delta_NP-Delta-2_NP-Delta-2.3_NP-Delta-2.3.2_NP-Delta-2.3.2.1_NP-Delta-2.3.2.1_OTU4_1_#_87_#_266_#_1_#_ID=907_1_partial=00_start_type=TTG_rbs_motif=None_rbs_spacer=None_gc_cont=0.422':0.04314565140999821):0.15765423060919292,(('KF178061__NP_NP-Delta_NP-Delta-2_NP-Delta-2.2_NP-Delta-2.2.1_NP-Delta-2.2.1_OTU5_1_#_87_#_266_#_1_#_ID=1025_1_partial=00_start_type=TTG_rbs_motif=None_rbs_spacer=None_gc_cont=0.367':0.17270943539088837,((('KF178153__NP_NP-Theta_NP-Theta-2_NP-Theta-2.2_NP-Theta-2.2.2_NP-Theta-2.2.2.1_NP-Theta-2.2.2.1_OTU1_1_#_87_#_266_#_1_#_ID=1031_1_partial=00_start_type=TTG_rbs_motif=None_rbs_spacer=None_gc_cont=0.394':0.11892670085243207,'AB827257__NP_NP-Theta_NP-Theta-2_NP-Theta-2.2_NP-Theta-2.2_OTU1_1_#_87_#_266_#_1_#_ID=51_1_partial=00_start_type=TTG_rbs_motif=None_rbs_spacer=None_gc_cont=0.394':0.03860681402751851):0.18370341518048489,('JF924670__NP_NP-Theta_NP-Theta-2_NP-Theta-2.2_NP-Theta-2.2.2_NP-Theta-2.2.2.2_NP-Theta-2.2.2.2_OTU3_1_#_87_#_266_#_1_#_ID=669_1_partial=00_start_type=TTG_rbs_motif=None_rbs_spacer=None_gc_cont=0.406':0.18779269808159058,('JF924809__NP_NP-Theta_NP-Theta-2_NP-Theta-2.2_NP-Theta-2.2.2_NP-Theta-2.2.2.2_NP-Theta-2.2.2.2_OTU1_1_#_93_#_266_#_1_#_ID=685_1_partial=00_start_type=ATG_rbs_motif=ACT_rbs_spacer=8bp_gc_cont=0.391':0.1559691041049414,'JF924629__NP_NP-Theta_NP-Theta-2_NP-Theta-2.2_NP-Theta-2.2.2_NP-Theta-2.2.2.2_NP-Theta-2.2.2.2_OTU2_1_#_93_#_266_#_1_#_ID=665_1_partial=00_start_type=TTG_rbs_motif=ACT_rbs_spacer=8bp_gc_cont=0.379':0.11304808719636547):0.021553545693916962):0.10193093719132187):0.02448946832730563,('KF178050__NP_NP-Theta_NP-Theta-2_NP-Theta-2.2_NP-Theta-2.2.2_NP-Theta-2.2.2.1_NP-Theta-2.2.2.1_OTU10_1_#_93_#_266_#_1_#_ID=1023_1_partial=00_start_type=TTG_rbs_motif=GACTG_rbs_spacer=3bp_gc_cont=0.385':1.00000050002909E-6,((('KF178200__NP_NP-Theta_NP-Theta-2_NP-Theta-2.2_NP-Theta-2.2.2_NP-Theta-2.2.2.1_NP-Theta-2.2.2.1_OTU7_1_#_93_#_266_#_1_#_ID=1034_1_partial=00_start_type=TTG_rbs_motif=GACTG_rbs_spacer=3bp_gc_cont=0.402':0.09815086346699506,('AB936823__NP_NP-Theta_NP-Theta-2_NP-Theta-2.2_NP-Theta-2.2.2_NP-Theta-2.2.2.1_NP-Theta-2.2.2.1_OTU3_1_#_93_#_266_#_1_#_ID=61_1_partial=00_start_type=TTG_rbs_motif=GACTG_rbs_spacer=3bp_gc_cont=0.379':0.04166526899206795,(('KF178188__NP_NP-Theta_NP-Theta-2_NP-Theta-2.2_NP-Theta-2.2.2_NP-Theta-2.2.2.1_NP-Theta-2.2.2.1_OTU6_1_#_93_#_266_#_1_#_ID=1033_1_partial=00_start_type=TTG_rbs_motif=GACTG_rbs_spacer=3bp_gc_cont=0.391':0.043180983825121796,('KF178128__NP_NP-Theta_NP-Theta-2_NP-Theta-2.2_NP-Theta-2.2.2_NP-Theta-2.2.2.1_NP-Theta-2.2.2.1_OTU5_1_#_93_#_266_#_1_#_ID=1030_1_partial=00_start_type=TTG_rbs_motif=GACTG_rbs_spacer=3bp_gc_cont=0.374':0.11545222846233064,'KF178078__NP_NP-Theta_NP-Theta-2_NP-Theta-2.2_NP-Theta-2.2.2_NP-Theta-2.2.2.1_NP-Theta-2.2.2.1_OTU4_1_#_93_#_266_#_1_#_ID=1027_1_partial=00_start_type=TTG_rbs_motif=GACTG_rbs_spacer=3bp_gc_cont=0.379':0.02185698560105726):0.04234035929157138):0.0216620157544736,'KF178231__NP_NP-Theta_NP-Theta-2_NP-Theta-2.2_NP-Theta-2.2.2_NP-Theta-2.2.2.1_NP-Theta-2.2.2.1_OTU2_1_#_93_#_266_#_1_#_ID=1036_1_partial=00_start_type=TTG_rbs_motif=GACTG_rbs_spacer=3bp_gc_cont=0.385':0.021033424479471645):0.016005477954613736):0.08310682164621996):0.09037555570517607,'KF178084__NP_NP-Theta_NP-Theta-2_NP-Theta-2.2_NP-Theta-2.2.2_NP-Theta-2.2.2.1_NP-Theta-2.2.2.1_OTU8_1_#_93_#_266_#_1_#_ID=1028_1_partial=00_start_type=TTG_rbs_motif=GACTG_rbs_spacer=3bp_gc_cont=0.385':0.02091960849492392):0.0625030945625222,'KF178070__NP_NP-Theta_NP-Theta-2_NP-Theta-2.2_NP-Theta-2.2.2_NP-Theta-2.2.2.1_NP-Theta-2.2.2.1_OTU9_1_#_93_#_266_#_1_#_ID=1026_1_partial=00_start_type=TTG_rbs_motif=GACTG_rbs_spacer=3bp_gc_cont=0.385':0.02015493412383136):0.020195734151229324):1.00000050002909E-6):0.06985655083842805):0.10159807304063205,'EU885612__NP_NP-Delta_NP-Delta-2_NP-Delta-2.2_NP-Delta-2.2.2_NP-Delta-2.2.2_OTU1_1_#_87_#_266_#_1_#_ID=248_1_partial=00_start_type=TTG_rbs_motif=None_rbs_spacer=None_gc_cont=0.411':0.1400569404337651):0.10662518930988193):0.020592834048831752):0.04853090106717796):0.018226115344737764):0.07489249235568378,('JF924031__NP_NP-Delta_NP-Delta-2_NP-Delta-2.2_NP-Delta-2.2.Incertae_sedis_NP-Delta-2.2.Incertae_sedis_OTU1_1_#_87_#_266_#_1_#_ID=613_1_partial=00_start_type=TTG_rbs_motif=None_rbs_spacer=None_gc_cont=0.406':0.07135966734452769,'DQ501069__NP_NP-Delta_NP-Delta-2_NP-Delta-2.2_NP-Delta-2.2.Incertae_sedis_NP-Delta-2.2.Incertae_sedis_OTU2_1_#_87_#_266_#_1_#_ID=116_1_partial=00_start_type=TTG_rbs_motif=None_rbs_spacer=None_gc_cont=0.417':0.05485274249837417):0.14246706180872443):0.021739302886461243,'KF438599__NP_NP-Delta_NP-Delta-2_NP-Delta-2.3_NP-Delta-2.3.2_NP-Delta-2.3.2.1_NP-Delta-2.3.2.1_OTU1_1_#_93_#_266_#_1_#_ID=1052_1_partial=00_start_type=GTG_rbs_motif=GACTG_rbs_spacer=3bp_gc_cont=0.397':0.20780202026028738):0.11161126956045796):0.06547983018017926):0.018120155440713763):0.06507557442580852,(((((('JN183738__NP_NP-Epsilon_NP-Epsilon-1_NP-Epsilon-1_OTU7_1_#_93_#_266_#_1_#_ID=747_1_partial=00_start_type=ATG_rbs_motif=ACT_rbs_spacer=8bp_gc_cont=0.397':0.17779417896327449,('JN177522__NP_NP-Epsilon_NP-Epsilon-1_NP-Epsilon-1_OTU2_1_#_93_#_233_#_1_#_ID=697_1_partial=00_start_type=ATG_rbs_motif=ACT_rbs_spacer=8bp_gc_cont=0.376':1.00000050002909E-6,(('JF715772__NP_NP-Epsilon_NP-Epsilon-1_NP-Epsilon-1_OTU4_1_#_93_#_233_#_1_#_ID=570_1_partial=00_start_type=ATG_rbs_motif=ACT_rbs_spacer=8bp_gc_cont=0.376':0.09465421662878379,'EU049826__NP_NP-Epsilon_NP-Epsilon-1_NP-Epsilon-1_OTU1_1_#_93_#_233_#_1_#_ID=135_1_partial=00_start_type=ATG_rbs_motif=ACT_rbs_spacer=8bp_gc_cont=0.376':0.059635679346678024):0.06671618131013379,'EU049835__NP_NP-Epsilon_NP-Epsilon-1_NP-Epsilon-1_OTU3_1_#_93_#_233_#_1_#_ID=138_1_partial=00_start_type=ATG_rbs_motif=ACT_rbs_spacer=8bp_gc_cont=0.390':0.12928194314165106):0.02545630200046923):0.2004987724991068):0.10003299821910443,'JF924163__NP_NP-Epsilon_NP-Epsilon-1_NP-Epsilon-1_OTU6_1_#_93_#_233_#_1_#_ID=630_1_partial=00_start_type=ATG_rbs_motif=ACT_rbs_spacer=8bp_gc_cont=0.376':0.2391492500162108):0.05448797081603526,'GQ485752__NP_NP-Epsilon_NP-Epsilon-1_NP-Epsilon-1_OTU5_1_#_93_#_233_#_1_#_ID=387_1_partial=00_start_type=ATG_rbs_motif=ACT_rbs_spacer=8bp_gc_cont=0.362':0.19317070447319118):0.054926595382197706,('KC758327__NP_NP-Eta_NP-Eta-1_NP-Eta-1.1_NP-Eta-1.1.1_NP-Eta-1.1.1.2_NP-Eta-1.1.1.2_OTU7_1_#_93_#_266_#_1_#_ID=983_1_partial=00_start_type=ATG_rbs_motif=GACTG_rbs_spacer=3bp_gc_cont=0.420':0.04267516540876593,(((('KC758359__NP_NP-Eta_NP-Eta-1_NP-Eta-1.1_NP-Eta-1.1.2_NP-Eta-1.1.2_OTU5_1_#_93_#_266_#_1_#_ID=986_1_partial=00_start_type=ATG_rbs_motif=GACTG_rbs_spacer=3bp_gc_cont=0.420':1.00000050002909E-6,((('AB910280__NP_NP-Eta_NP-Eta-1_NP-Eta-1.1_NP-Eta-1.1.1_NP-Eta-1.1.1.1_NP-Eta-1.1.1.1_OTU1_1_#_93_#_266_#_1_#_ID=55_1_partial=00_start_type=GTG_rbs_motif=ACT_rbs_spacer=8bp_gc_cont=0.437':0.21332803616236193,'JN179445__NP_NP-Eta_NP-Eta-1_NP-Eta-1.1_NP-Eta-1.1.2_NP-Eta-1.1.2_OTU8_1_#_93_#_266_#_1_#_ID=700_1_partial=00_start_type=ATG_rbs_motif=GACTG_rbs_spacer=3bp_gc_cont=0.454':0.1326782747906672):0.04207034173351058,'GQ414591__NP_NP-Eta_NP-Eta-1_NP-Eta-1.1_NP-Eta-1.1.2_NP-Eta-1.1.2_OTU4_1_#_93_#_266_#_1_#_ID=381_1_partial=00_start_type=ATG_rbs_motif=GACTG_rbs_spacer=3bp_gc_cont=0.437':0.06598521204532007):1.00000050002909E-6,('GQ331465__NP_NP-Eta_NP-Eta-1_NP-Eta-1.1_NP-Eta-1.1.2_NP-Eta-1.1.2_OTU3_1_#_93_#_266_#_1_#_ID=373_1_partial=00_start_type=ATG_rbs_motif=GACTG_rbs_spacer=3bp_gc_cont=0.425':0.0840442464758094,'KC758352__NP_NP-Eta_NP-Eta-1_NP-Eta-1.1_NP-Eta-1.1.2_NP-Eta-1.1.2_OTU2_1_#_93_#_311_#_1_#_ID=984_1_partial=00_start_type=ATG_rbs_motif=GACTG_rbs_spacer=3bp_gc_cont=0.425':0.03652402779416306):0.018325302755531684):0.03639713904468297):0.11360199511095245,(('JN183540__NP_NP-Eta_NP-Eta-1_NP-Eta-1.1_NP-Eta-1.1.1_NP-Eta-1.1.1_OTU1_1_#_93_#_266_#_1_#_ID=745_1_partial=00_start_type=ATG_rbs_motif=GACTG_rbs_spacer=3bp_gc_cont=0.437':0.10270986627016349,('HM443629__NP_NP-Eta_NP-Eta-1_NP-Eta-1.1_NP-Eta-1.1.1_NP-Eta-1.1.1.2_NP-Eta-1.1.1.2_OTU4_1_#_93_#_266_#_1_#_ID=483_1_partial=00_start_type=ATG_rbs_motif=GACTG_rbs_spacer=3bp_gc_cont=0.437':0.019958468327900422,'HQ645846__NP_NP-Eta_NP-Eta-1_NP-Eta-1.1_NP-Eta-1.1.1_NP-Eta-1.1.1.2_NP-Eta-1.1.1.2_OTU5_1_#_93_#_266_#_1_#_ID=524_1_partial=00_start_type=ATG_rbs_motif=GACTG_rbs_spacer=3bp_gc_cont=0.414':0.13109687244908527):1.00000050002909E-6):0.021401876409450446,('JN787033__NP_NP-Eta_NP-Eta-1_NP-Eta-1.1_NP-Eta-1.1.1_NP-Eta-1.1.1.1_NP-Eta-1.1.1.1_OTU3_1_#_93_#_266_#_1_#_ID=774_1_partial=00_start_type=ATG_rbs_motif=ACT_rbs_spacer=8bp_gc_cont=0.414':0.16736433467511116,'KC537398__NP_NP-Eta_NP-Eta-1_NP-Eta-1.1_NP-Eta-1.1.1_NP-Eta-1.1.1.1_NP-Eta-1.1.1.1_OTU2_1_#_93_#_266_#_1_#_ID=965_1_partial=00_start_type=ATG_rbs_motif=ACT_rbs_spacer=8bp_gc_cont=0.437':0.10697349290030911):0.06736118924990533):0.05926121096376188):0.01888896562093178,'HM589775__NP_NP-Eta_NP-Eta-1_NP-Eta-1.1_NP-Eta-1.1.1_NP-Eta-1.1.1.2_NP-Eta-1.1.1.2_OTU1_1_#_93_#_266_#_1_#_ID=484_1_partial=00_start_type=ATG_rbs_motif=GACTG_rbs_spacer=3bp_gc_cont=0.437':0.08264208017308682):0.0181980250196152,((('JN183542__NP_NP-Eta_NP-Eta-1_NP-Eta-1.1_NP-Eta-1.1.1_NP-Eta-1.1.1.2_NP-Eta-1.1.1.2_OTU3_1_#_93_#_266_#_1_#_ID=746_1_partial=00_start_type=ATG_rbs_motif=GACTG_rbs_spacer=3bp_gc_cont=0.420':0.04519663082593406,('JN183462__NP_NP-Eta_NP-Eta-1_NP-Eta-1.1_NP-Eta-1.1.1_NP-Eta-1.1.1.2_NP-Eta-1.1.1.2_OTU6_1_#_93_#_266_#_1_#_ID=740_1_partial=00_start_type=ATG_rbs_motif=GACTG_rbs_spacer=3bp_gc_cont=0.454':0.07549267340257372,'JQ403856__NP_NP-Eta_NP-Eta-1_NP-Eta-1.1_NP-Eta-1.1_OTU2_1_#_93_#_266_#_1_#_ID=828_1_partial=00_start_type=ATG_rbs_motif=GACTG_rbs_spacer=3bp_gc_cont=0.443':0.031985390087743586):0.06376311394924677):0.045261043023671815,'JN183521__NP_NP-Eta_NP-Eta-1_NP-Eta-1.1_NP-Eta-1.1.1_NP-Eta-1.1.1.2_NP-Eta-1.1.1.2_OTU2_1_#_93_#_266_#_1_#_ID=742_1_partial=00_start_type=ATG_rbs_motif=GACTG_rbs_spacer=3bp_gc_cont=0.437':0.06377343619803164):1.00000050002909E-6,('JF905757__NP_NP-Eta_NP-Eta-1_NP-Eta-1.1_NP-Eta-1.1.1_NP-Eta-1.1.1.3_NP-Eta-1.1.1.3_OTU3_1_#_93_#_266_#_1_#_ID=602_1_partial=00_start_type=ATG_rbs_motif=GACTG_rbs_spacer=3bp_gc_cont=0.448':0.1166875842359252,('JN179460__NP_NP-Eta_NP-Eta-1_NP-Eta-1.1_NP-Eta-1.1.1_NP-Eta-1.1.1.3_NP-Eta-1.1.1.3_OTU2_1_#_93_#_266_#_1_#_ID=701_1_partial=00_start_type=ATG_rbs_motif=GACTG_rbs_spacer=3bp_gc_cont=0.454':0.13468657849092494,('GQ142642__NP_NP-Eta_NP-Eta-1_NP-Eta-1.1_NP-Eta-1.1.1_NP-Eta-1.1.1.3_NP-Eta-1.1.1.3_OTU1_1_#_93_#_266_#_1_#_ID=353_1_partial=00_start_type=ATG_rbs_motif=GACTG_rbs_spacer=3bp_gc_cont=0.431':0.0498450428248021,('JQ312217__NP_NP-Eta_NP-Eta-1_NP-Eta-1.1_NP-Eta-1.1_OTU1_1_#_93_#_266_#_1_#_ID=788_1_partial=00_start_type=ATG_rbs_motif=ACT_rbs_spacer=8bp_gc_cont=0.425':0.3049023449589627,('KC758371__NP_NP-Eta_NP-Eta-1_NP-Eta-1.1_NP-Eta-1.1.2_NP-Eta-1.1.2_OTU6_1_#_93_#_266_#_1_#_ID=987_1_partial=00_start_type=ATG_rbs_motif=GACTG_rbs_spacer=3bp_gc_cont=0.425':0.09002057605769159,'KC758318__NP_NP-Eta_NP-Eta-1_NP-Eta-1.1_NP-Eta-1.1.2_NP-Eta-1.1.2_OTU9_1_#_93_#_266_#_1_#_ID=982_1_partial=00_start_type=ATG_rbs_motif=GACTG_rbs_spacer=3bp_gc_cont=0.437':0.06491765270634313):0.06549950888035146):0.09323243658319587):0.03539813229975129):0.04507538562805836):0.04317322582625486):0.08613096091220591):0.03573301625406217):0.3025571619436689):0.019225587467440103,'GU811360__NP_NP-Epsilon_NP-Epsilon-Incertae_sedis_NP-Epsilon-Incertae_sedis_OTU2_1_#_93_#_233_#_1_#_ID=454_1_partial=00_start_type=TTG_rbs_motif=GACTG_rbs_spacer=3bp_gc_cont=0.404':0.3892871397083704):0.08028679643058691,((((('GU360812__NP_NP-Epsilon_NP-Epsilon-2_NP-Epsilon-2.2_NP-Epsilon-2.2_OTU3_1_#_87_#_266_#_1_#_ID=436_1_partial=00_start_type=TTG_rbs_motif=None_rbs_spacer=None_gc_cont=0.428':0.04065680637313717,('JF802775__NP_NP-Epsilon_NP-Epsilon-2_NP-Epsilon-2.2_NP-Epsilon-2.2_OTU9_1_#_87_#_266_#_1_#_ID=598_1_partial=00_start_type=TTG_rbs_motif=None_rbs_spacer=None_gc_cont=0.433':0.020258934612213324,(('DQ148759__NP_NP-Epsilon_NP-Epsilon-2_NP-Epsilon-2.2_NP-Epsilon-2.2_OTU10_1_#_87_#_266_#_1_#_ID=82_1_partial=00_start_type=TTG_rbs_motif=None_rbs_spacer=None_gc_cont=0.422':0.10447821348195122,(('GU360827__NP_NP-Epsilon_NP-Epsilon-2_NP-Epsilon-2_OTU5_1_#_87_#_266_#_1_#_ID=437_1_partial=00_start_type=TTG_rbs_motif=None_rbs_spacer=None_gc_cont=0.433':1.00000050002909E-6,'EU239043__NP_NP-Epsilon_NP-Epsilon-2_NP-Epsilon-2.2_NP-Epsilon-2.2_OTU8_1_#_87_#_266_#_1_#_ID=156_1_partial=00_start_type=TTG_rbs_motif=None_rbs_spacer=None_gc_cont=0.439':0.020460336873092705):0.04160615373902735,('JX015230__NP_NP-Epsilon_NP-Epsilon-2_NP-Epsilon-2.2_NP-Epsilon-2.2_OTU7_1_#_87_#_266_#_1_#_ID=861_1_partial=00_start_type=TTG_rbs_motif=None_rbs_spacer=None_gc_cont=0.428':1.00000050002909E-6,'FJ227872__NP_NP-Epsilon_NP-Epsilon-2_NP-Epsilon-2_OTU4_1_#_87_#_266_#_1_#_ID=305_1_partial=00_start_type=TTG_rbs_motif=None_rbs_spacer=None_gc_cont=0.428':1.00000050002909E-6):1.00000050002909E-6):1.00000050002909E-6):1.00000050002909E-6,('GU363960__NP_NP-Epsilon_NP-Epsilon-2_NP-Epsilon-2.2_NP-Epsilon-2.2_OTU1_1_#_87_#_233_#_1_#_ID=439_1_partial=00_start_type=TTG_rbs_motif=None_rbs_spacer=None_gc_cont=0.415':1.00000050002909E-6,'FJ799203__NP_NP-Epsilon_NP-Epsilon-2_NP-Epsilon-2.2_NP-Epsilon-2.2_OTU6_1_#_87_#_266_#_1_#_ID=328_1_partial=00_start_type=TTG_rbs_motif=None_rbs_spacer=None_gc_cont=0.417':0.02063470521957737):0.06258919009213718):0.0418329508033668):0.044560162528181346):0.17282390472205095,('EU886137__NP_NP-Epsilon_NP-Epsilon-2_NP-Epsilon-2_OTU3_1_#_87_#_266_#_1_#_ID=278_1_partial=00_start_type=TTG_rbs_motif=None_rbs_spacer=None_gc_cont=0.439':0.026867279315594666,'KC349226__NP_NP-Epsilon_NP-Epsilon-2_NP-Epsilon-2_OTU6_1_#_87_#_233_#_1_#_ID=956_1_partial=00_start_type=TTG_rbs_motif=None_rbs_spacer=None_gc_cont=0.429':0.1016468610255881):0.04237587942455774):0.07990716130807424,'EU886009__NP_NP-Epsilon_NP-Epsilon-2_NP-Epsilon-2_OTU2_1_#_87_#_233_#_1_#_ID=271_1_partial=00_start_type=TTG_rbs_motif=None_rbs_spacer=None_gc_cont=0.415':0.042220592658614366):0.2459162181300531,(((('JX311756__NP_NP-Eta_NP-Eta-2_NP-Eta-2_OTU3_1_#_93_#_266_#_1_#_ID=876_1_partial=00_start_type=TTG_rbs_motif=GACTG_rbs_spacer=3bp_gc_cont=0.420':0.04204571587585305,('JX311744__NP_NP-Eta_NP-Eta-2_NP-Eta-2_OTU2_1_#_93_#_266_#_1_#_ID=875_1_partial=00_start_type=TTG_rbs_motif=GACTG_rbs_spacer=3bp_gc_cont=0.414':0.0816352050077709,('JQ864783__NP_NP-Delta_NP-Delta-2_NP-Delta-2.3_NP-Delta-2.3.1_NP-Delta-2.3.1_OTU1_1_#_93_#_233_#_1_#_ID=849_1_partial=00_start_type=TTG_rbs_motif=ACT_rbs_spacer=8bp_gc_cont=0.383':0.5438147254314061,'JQ403838__NP_NP-Eta_NP-Eta-2_NP-Eta-2_OTU1_1_#_93_#_266_#_1_#_ID=826_1_partial=00_start_type=TTG_rbs_motif=GACTG_rbs_spacer=3bp_gc_cont=0.408':0.08443166959343093):0.016219107679257744):0.03983148982281151):0.04592493872556989,'JQ312231__NP_NP-Eta_NP-Eta-2_NP-Eta-2_OTU4_1_#_93_#_266_#_1_#_ID=792_1_partial=00_start_type=TTG_rbs_motif=GACTG_rbs_spacer=3bp_gc_cont=0.431':0.06975768146323096):0.05089618645806187,('JX537498__NP_NP-Zeta_NP-Zeta_OTU1_1_#_87_#_266_#_1_#_ID=902_1_partial=00_start_type=TTG_rbs_motif=None_rbs_spacer=None_gc_cont=0.406':0.17729230372437252,('EU309893__NP_NP-Eta_NP-Eta-1_NP-Eta-1.2_NP-Eta-1.2.1_NP-Eta-1.2.1_OTU10_1_#_87_#_266_#_1_#_ID=160_1_partial=00_start_type=TTG_rbs_motif=None_rbs_spacer=None_gc_cont=0.450':0.15954325857725465,'JX537592__NP_NP-Zeta_NP-Zeta-Incertae_sedis.1_NP-Zeta-Incertae_sedis.1_OTU2_1_#_87_#_266_#_1_#_ID=911_1_partial=00_start_type=TTG_rbs_motif=None_rbs_spacer=None_gc_cont=0.411':0.3622768661507333):0.16508162081051042):0.020523463955248126):0.05292070592021702,((((('JQ886279__NP_NP-Theta_NP-Theta-2_NP-Theta-2.1_NP-Theta-2.1.2_NP-Theta-2.1.2_OTU1_1_#_93_#_266_#_1_#_ID=857_1_partial=00_start_type=TTG_rbs_motif=GACTG_rbs_spacer=3bp_gc_cont=0.397':0.08269768710374178,('JF924650__NP_NP-Theta_NP-Theta-2_NP-Theta-2.1_NP-Theta-2.1.2_NP-Theta-2.1.2_OTU5_1_#_93_#_266_#_1_#_ID=668_1_partial=00_start_type=TTG_rbs_motif=GACTG_rbs_spacer=3bp_gc_cont=0.385':1.00000050002909E-6,('JF924641__NP_NP-Theta_NP-Theta-2_NP-Theta-2.1_NP-Theta-2.1.2_NP-Theta-2.1.2_OTU4_1_#_93_#_266_#_1_#_ID=666_1_partial=00_start_type=TTG_rbs_motif=GACTG_rbs_spacer=3bp_gc_cont=0.397':0.06489143392067995,'KF178164__NP_NP-Theta_NP-Theta-2_NP-Theta-2.1_NP-Theta-2.1.2_NP-Theta-2.1.2_OTU2_1_#_93_#_266_#_1_#_ID=1032_1_partial=00_start_type=TTG_rbs_motif=GACTG_rbs_spacer=3bp_gc_cont=0.368':0.042287104243507935):0.019751659806453294):0.0201955237312119):0.06130628438638659,'AB827250__NP_NP-Theta_NP-Theta-2_NP-Theta-2.1_NP-Theta-2.1.2_NP-Theta-2.1.2_OTU3_1_#_93_#_266_#_1_#_ID=50_1_partial=00_start_type=TTG_rbs_motif=GACTG_rbs_spacer=3bp_gc_cont=0.397':0.0026570040383112285):0.08868109023855124,(('JF924195__NP_NP-Theta_NP-Theta-2_NP-Theta-2.1_NP-Theta-2.1.1_NP-Theta-2.1.1_OTU2_1_#_93_#_266_#_1_#_ID=633_1_partial=00_start_type=TTG_rbs_motif=ACT_rbs_spacer=8bp_gc_cont=0.414':0.08867796571598432,'JF924717__NP_NP-Theta_NP-Theta-2_NP-Theta-2.1_NP-Theta-2.1.1_NP-Theta-2.1.1_OTU1_1_#_93_#_266_#_1_#_ID=673_1_partial=00_start_type=TTG_rbs_motif=ACT_rbs_spacer=8bp_gc_cont=0.414':0.15250969893660582):0.08101729770853493,('JF924595__NP_NP-Theta_NP-Theta-2_NP-Theta-2.1_NP-Theta-2.1.1_NP-Theta-2.1.1_OTU4_1_#_93_#_266_#_1_#_ID=660_1_partial=00_start_type=TTG_rbs_motif=ACT_rbs_spacer=8bp_gc_cont=0.408':0.06331110319788,'JF924014__NP_NP-Theta_NP-Theta-2_NP-Theta-2.1_NP-Theta-2.1.1_NP-Theta-2.1.1_OTU3_1_#_93_#_266_#_1_#_ID=608_1_partial=00_start_type=TTG_rbs_motif=ACT_rbs_spacer=8bp_gc_cont=0.402':0.043023663890836686):0.025848905860863636):0.06253641018956062):0.08712345071279885,'JF924628__NP_NP-Theta_NP-Theta-2_NP-Theta-2.1_NP-Theta-2.1_OTU1_1_#_93_#_233_#_1_#_ID=664_1_partial=00_start_type=TTG_rbs_motif=GACTG_rbs_spacer=3bp_gc_cont=0.369':0.11881030324922609):0.06830730925181268,((((('JQ365758__NT_NT-Alpha_NT-Alpha-1_NT-Alpha-1.1_NT-Alpha-1.1.1_NT-Alpha-1.1.1.1_NT-Alpha-1.1.1.1.1_NT-Alpha-1.1.1.1.1_OTU3_1_#_93_#_425_#_1_#_ID=819_1_partial=00_start_type=GTG_rbs_motif=GACTG_rbs_spacer=3bp_gc_cont=0.414':0.05475443366520072,'FJ227731__NT_NT-Alpha_NT-Alpha-1_NT-Alpha-1.1_NT-Alpha-1.1.1_NT-Alpha-1.1.1.2_NT-Alpha-1.1.1.2_OTU2_1_#_93_#_425_#_1_#_ID=291_1_partial=00_start_type=GTG_rbs_motif=GACTG_rbs_spacer=3bp_gc_cont=0.408':0.03141154197401539):0.05421796873499406,('EU667812__NT_NT-Alpha_NT-Alpha-1_NT-Alpha-1.1_NT-Alpha-1.1.1_NT-Alpha-1.1.1.1_NT-Alpha-1.1.1.1.3_NT-Alpha-1.1.1.1.3.3_NT-Alpha-1.1.1.1.3.3_OTU4_1_#_93_#_425_#_1_#_ID=204_1_partial=00_start_type=GTG_rbs_motif=GACTG_rbs_spacer=3bp_gc_cont=0.426':0.15512899202147276,'AB625919__NT_NT-Alpha_NT-Alpha-1_NT-Alpha-1.1_NT-Alpha-1.1.1_NT-Alpha-1.1.1.2_NT-Alpha-1.1.1.2_OTU3_1_#_93_#_425_#_1_#_ID=34_1_partial=00_start_type=GTG_rbs_motif=GACTG_rbs_spacer=3bp_gc_cont=0.402':0.02864723592073985):0.01766657013643297):0.0657239695455333,('KJ864304__NT_NT-Alpha_NT-Alpha-1_NT-Alpha-1.1_NT-Alpha-1.1.1_NT-Alpha-1.1.1_OTU2_1_#_93_#_266_#_1_#_ID=1184_1_partial=00_start_type=GTG_rbs_motif=GACTG_rbs_spacer=3bp_gc_cont=0.425':1.00000050002909E-6,(((('EU309873__NT_NT-Alpha_NT-Alpha-1_NT-Alpha-1.1_NT-Alpha-1.1.1_NT-Alpha-1.1.1.1_NT-Alpha-1.1.1.1.3_NT-Alpha-1.1.1.1.3.2_NT-Alpha-1.1.1.1.3.2.1_NT-Alpha-1.1.1.1.3.2.1_OTU1_1_#_93_#_425_#_1_#_ID=158_1_partial=00_start_type=GTG_rbs_motif=GACTG_rbs_spacer=':0.07337524490434295,((((('KJ863874__NT_NT-Alpha_NT-Alpha-1_NT-Alpha-1.1_NT-Alpha-1.1.1_NT-Alpha-1.1.1.1_NT-Alpha-1.1.1.1.3_NT-Alpha-1.1.1.1.3.3_NT-Alpha-1.1.1.1.3.3_OTU9_1_#_93_#_425_#_1_#_ID=1177_1_partial=00_start_type=GTG_rbs_motif=GACTG_rbs_spacer=3bp_gc_cont=0.411':0.057729245832492275,(('JF743000__NT_NT-Alpha_NT-Alpha-1_NT-Alpha-1.1_NT-Alpha-1.1.1_NT-Alpha-1.1.1.1_NT-Alpha-1.1.1.1.3_NT-Alpha-1.1.1.1.3.2_NT-Alpha-1.1.1.1.3.2.2_NT-Alpha-1.1.1.1.3.2.2_OTU3_1_#_93_#_425_#_1_#_ID=587_1_partial=00_start_type=GTG_rbs_motif=GACTG_rbs_spacer=':0.044549680570061825,('KJ864127__NT_NT-Alpha_NT-Alpha-1_NT-Alpha-1.1_NT-Alpha-1.1.1_NT-Alpha-1.1.1.1_NT-Alpha-1.1.1.1.3_NT-Alpha-1.1.1.1.3_OTU1_1_#_93_#_425_#_1_#_ID=1180_1_partial=00_start_type=GTG_rbs_motif=GACTG_rbs_spacer=3bp_gc_cont=0.405':0.029456511590699903,('KJ864188__NT_NT-Alpha_NT-Alpha-1_NT-Alpha-1.1_NT-Alpha-1.1.1_NT-Alpha-1.1.1.1_NT-Alpha-1.1.1.1.1_NT-Alpha-1.1.1.1.1_OTU1_1_#_93_#_425_#_1_#_ID=1182_1_partial=00_start_type=GTG_rbs_motif=GACTG_rbs_spacer=3bp_gc_cont=0.408':0.11863241510221356,'KJ542830__NT_NT-Alpha_NT-Alpha-1_NT-Alpha-1.1_NT-Alpha-1.1.1_NT-Alpha-1.1.1.1_NT-Alpha-1.1.1.1.3_NT-Alpha-1.1.1.1.3.2_NT-Alpha-1.1.1.1.3.2.2_NT-Alpha-1.1.1.1.3.2.2_OTU4_1_#_93_#_425_#_1_#_ID=1158_1_partial=00_start_type=GTG_rbs_motif=GACTG_rbs_spacer':0.015469098126352006):0.013493840062202321):0.04309447574582374):0.029145602922672476,'KF003872__NT_NT-Alpha_NT-Alpha-1_NT-Alpha-1.1_NT-Alpha-1.1.1_NT-Alpha-1.1.1.1_NT-Alpha-1.1.1.1.3_NT-Alpha-1.1.1.1.3.3_NT-Alpha-1.1.1.1.3.3_OTU8_1_#_93_#_425_#_1_#_ID=1006_1_partial=00_start_type=GTG_rbs_motif=GACTG_rbs_spacer=3bp_gc_cont=0.399':0.043473566798700514):1.00000050002909E-6):0.028866487145499633,('JN179805__NT_NT-Alpha_NT-Alpha-1_NT-Alpha-1.1_NT-Alpha-1.1.1_NT-Alpha-1.1.1.1_NT-Alpha-1.1.1.1.3_NT-Alpha-1.1.1.1.3.2_NT-Alpha-1.1.1.1.3.2.Incertae_sedis_NT-Alpha-1.1.1.1.3.2.Incertae_sedis_OTU2_1_#_93_#_425_#_1_#_ID=721_1_partial=00_start_type=GTG_r':0.1328466830551579,'FJ517347__NT_NT-Alpha_NT-Alpha-1_NT-Alpha-1.1_NT-Alpha-1.1.1_NT-Alpha-1.1.1.1_NT-Alpha-1.1.1.1.3_NT-Alpha-1.1.1.1.3.2_NT-Alpha-1.1.1.1.3.2.Incertae_sedis_NT-Alpha-1.1.1.1.3.2.Incertae_sedis_OTU1_1_#_93_#_425_#_1_#_ID=307_1_partial=00_start_type=GTG_r':0.02455348616996143):0.004448553751241119):0.013865825199459945,(('JN179852__NT_NT-Alpha_NT-Alpha-1_NT-Alpha-1.1_NT-Alpha-1.1.1_NT-Alpha-1.1.1.1_NT-Alpha-1.1.1.1.3_NT-Alpha-1.1.1.1.3.3_NT-Alpha-1.1.1.1.3.3_OTU6_1_#_93_#_425_#_1_#_ID=722_1_partial=00_start_type=GTG_rbs_motif=GACTG_rbs_spacer=3bp_gc_cont=0.411':0.15215345290216423,(('FJ227756__NT_NT-Alpha_NT-Alpha-1_NT-Alpha-1.1_NT-Alpha-1.1.1_NT-Alpha-1.1.1.1_NT-Alpha-1.1.1.1_OTU1_1_#_93_#_425_#_1_#_ID=292_1_partial=00_start_type=GTG_rbs_motif=GACTG_rbs_spacer=3bp_gc_cont=0.408':0.10405968706192939,'JN179602__NT_NT-Alpha_NT-Alpha-1_NT-Alpha-1.1_NT-Alpha-1.1.1_NT-Alpha-1.1.1.1_NT-Alpha-1.1.1.1.3_NT-Alpha-1.1.1.1.3.2_NT-Alpha-1.1.1.1.3.2.1_NT-Alpha-1.1.1.1.3.2.1_OTU3_1_#_93_#_425_#_1_#_ID=714_1_partial=00_start_type=GTG_rbs_motif=GACTG_rbs_spacer=':0.04066217480032704):0.0308474084967543,'FJ227726__NT_NT-Alpha_NT-Alpha-1_NT-Alpha-1.1_NT-Alpha-1.1.1_NT-Alpha-1.1.1.1_NT-Alpha-1.1.1.1.1_NT-Alpha-1.1.1.1.1_OTU4_1_#_93_#_425_#_1_#_ID=290_1_partial=00_start_type=GTG_rbs_motif=GACTG_rbs_spacer=3bp_gc_cont=0.420':0.0880989549942284):0.011978757489792304):0.043776151683203784,'JN179914__NT_NT-Alpha_NT-Alpha-1_NT-Alpha-1.1_NT-Alpha-1.1.1_NT-Alpha-1.1.1.1_NT-Alpha-1.1.1.1.3_NT-Alpha-1.1.1.1.3.1_NT-Alpha-1.1.1.1.3.1_OTU4_1_#_93_#_425_#_1_#_ID=727_1_partial=00_start_type=GTG_rbs_motif=GACTG_rbs_spacer=3bp_gc_cont=0.408':0.04089314148996684):0.04545451626241513):0.030119571844575248,'JQ312227__NT_NT-Alpha_NT-Alpha-1_NT-Alpha-1.1_NT-Alpha-1.1.1_NT-Alpha-1.1.1.1_NT-Alpha-1.1.1.1.2_NT-Alpha-1.1.1.1.2_OTU1_1_#_93_#_425_#_1_#_ID=790_1_partial=00_start_type=GTG_rbs_motif=GACTG_rbs_spacer=3bp_gc_cont=0.423':0.08967671874482953):0.012806801092669537,('GQ142536__NT_NT-Alpha_NT-Alpha-1_NT-Alpha-1.1_NT-Alpha-1.1.1_NT-Alpha-1.1.1.1_NT-Alpha-1.1.1.1.3_NT-Alpha-1.1.1.1.3.1_NT-Alpha-1.1.1.1.3.1_OTU1_1_#_93_#_341_#_1_#_ID=351_1_partial=00_start_type=TTG_rbs_motif=ACT_rbs_spacer=8bp_gc_cont=0.414':0.15112773427385445,(('JN179519__NT_NT-Alpha_NT-Alpha-1_NT-Alpha-1.2_NT-Alpha-1.2.1_NT-Alpha-1.2.1_OTU4_1_#_93_#_266_#_1_#_ID=707_1_partial=00_start_type=GTG_rbs_motif=None_rbs_spacer=None_gc_cont=0.420':0.0870081091603218,'HM131590__NT_NT-Alpha_NT-Alpha-1_NT-Alpha-1.2_NT-Alpha-1.2.1_NT-Alpha-1.2.1_OTU2_1_#_93_#_266_#_1_#_ID=473_1_partial=00_start_type=GTG_rbs_motif=None_rbs_spacer=None_gc_cont=0.425':0.04072414742878729):0.04262117686850907,(('JN179506__NT_NT-Alpha_NT-Alpha-1_NT-Alpha-1.2_NT-Alpha-1.2.2_NT-Alpha-1.2.2_OTU3_1_#_93_#_407_#_1_#_ID=703_1_partial=00_start_type=GTG_rbs_motif=GACTG_rbs_spacer=3bp_gc_cont=0.422':0.103788715890369,('JF520896__NT_NT-Alpha_NT-Alpha-1_NT-Alpha-1.2_NT-Alpha-1.2.1_NT-Alpha-1.2.1_OTU3_1_#_93_#_266_#_1_#_ID=550_1_partial=00_start_type=GTG_rbs_motif=GACTG_rbs_spacer=3bp_gc_cont=0.437':0.019563913708348,'HM131566__NT_NT-Alpha_NT-Alpha-1_NT-Alpha-1.2_NT-Alpha-1.2.1_NT-Alpha-1.2.1_OTU1_1_#_93_#_266_#_1_#_ID=470_1_partial=00_start_type=GTG_rbs_motif=GACTG_rbs_spacer=3bp_gc_cont=0.425':0.15477475448722458):0.020701306934814055):0.059050406528769375,((('JQ312246__NT_NT-Alpha_NT-Alpha-1_NT-Alpha-1.1_NT-Alpha-1.1.3_NT-Alpha-1.1.3_OTU12_1_#_93_#_266_#_1_#_ID=795_1_partial=00_start_type=GTG_rbs_motif=GACTG_rbs_spacer=3bp_gc_cont=0.414':1.00000050002909E-6,'JQ312221__NT_NT-Alpha_NT-Alpha-1_NT-Alpha-1.2_NT-Alpha-1.2.2_NT-Alpha-1.2.2_OTU1_1_#_93_#_266_#_1_#_ID=789_1_partial=00_start_type=GTG_rbs_motif=GACTG_rbs_spacer=3bp_gc_cont=0.425':0.15711165678214914):0.041407457266901974,('JN671950__NT_NT-Alpha_NT-Alpha-1_NT-Alpha-1.1_NT-Alpha-1.1.3_NT-Alpha-1.1.3_OTU5_1_#_93_#_266_#_1_#_ID=769_1_partial=00_start_type=GTG_rbs_motif=GACTG_rbs_spacer=3bp_gc_cont=0.420':0.10933648876511701,'JN179528__NT_NT-Alpha_NT-Alpha-1_NT-Alpha-1.1_NT-Alpha-1.1.3_NT-Alpha-1.1.3_OTU10_1_#_93_#_266_#_1_#_ID=709_1_partial=00_start_type=GTG_rbs_motif=GACTG_rbs_spacer=3bp_gc_cont=0.408':0.019826296614838205):0.021045170631911192):1.00000050002909E-6,(((('FN869062__NT_NT-Alpha_NT-Alpha-1_NT-Alpha-1.2_NT-Alpha-1.2.2_NT-Alpha-1.2.2_OTU2_1_#_93_#_266_#_1_#_ID=347_1_partial=00_start_type=GTG_rbs_motif=ACT_rbs_spacer=8bp_gc_cont=0.437':0.12754037140630328,'JQ320522__NT_NT-Alpha_NT-Alpha-1_NT-Alpha-1.1_NT-Alpha-1.1_OTU1_1_#_93_#_266_#_1_#_ID=807_1_partial=00_start_type=GTG_rbs_motif=GACTG_rbs_spacer=3bp_gc_cont=0.414':0.019890705364367843):1.00000050002909E-6,(('KJ863955__NT_NT-Alpha_NT-Alpha-1_NT-Alpha-1.1_NT-Alpha-1.1.1_NT-Alpha-1.1.1_OTU1_1_#_93_#_266_#_1_#_ID=1178_1_partial=00_start_type=GTG_rbs_motif=GACTG_rbs_spacer=3bp_gc_cont=0.437':0.04177819917215117,('KJ863823__NT_NT-Alpha_NT-Alpha-1_NT-Alpha-1.1_NT-Alpha-1.1.1_NT-Alpha-1.1.1_OTU3_1_#_93_#_266_#_1_#_ID=1175_1_partial=00_start_type=GTG_rbs_motif=GACTG_rbs_spacer=3bp_gc_cont=0.431':1.00000050002909E-6,'HQ215919__NT_NT-Alpha_NT-Alpha-1_NT-Alpha-1.1_NT-Alpha-1.1.1_NT-Alpha-1.1.1_OTU4_1_#_93_#_266_#_1_#_ID=508_1_partial=00_start_type=GTG_rbs_motif=GACTG_rbs_spacer=3bp_gc_cont=0.431':1.00000050002909E-6):1.00000050002909E-6):0.020500555918159406,('JN179533__NT_NT-Alpha_NT-Alpha-1_NT-Alpha-1.1_NT-Alpha-1.1.2_NT-Alpha-1.1.2.2_NT-Alpha-1.1.2.2_OTU6_1_#_93_#_425_#_1_#_ID=711_1_partial=00_start_type=GTG_rbs_motif=GACTG_rbs_spacer=3bp_gc_cont=0.435':0.13464380193183623,(('HQ896058__NT_NT-Alpha_NT-Alpha-1_NT-Alpha-1.1_NT-Alpha-1.1.2_NT-Alpha-1.1.2.2_NT-Alpha-1.1.2.2_OTU4_1_#_93_#_266_#_1_#_ID=534_1_partial=00_start_type=ATG_rbs_motif=GACTG_rbs_spacer=3bp_gc_cont=0.431':0.020509186320083295,'JQ082878__NT_NT-Alpha_NT-Alpha-1_NT-Alpha-1.1_NT-Alpha-1.1.2_NT-Alpha-1.1.2.2_NT-Alpha-1.1.2.2_OTU3_1_#_93_#_266_#_1_#_ID=784_1_partial=00_start_type=ATG_rbs_motif=GACTG_rbs_spacer=3bp_gc_cont=0.420':0.021763421272335347):0.04192233435445857,'JF681783__NT_NT-Alpha_NT-Alpha-1_NT-Alpha-1.1_NT-Alpha-1.1.2_NT-Alpha-1.1.2.2_NT-Alpha-1.1.2.2_OTU5_1_#_93_#_398_#_1_#_ID=559_1_partial=00_start_type=ATG_rbs_motif=GACTG_rbs_spacer=3bp_gc_cont=0.435':1.00000050002909E-6):0.05110367746509195):0.057517654166523276):0.04835549582843075):0.04851959669253479,'JN671945__NT_NT-Alpha_NT-Alpha-1_NT-Alpha-1.1_NT-Alpha-1.1.3_NT-Alpha-1.1.3_OTU13_1_#_93_#_407_#_1_#_ID=768_1_partial=00_start_type=GTG_rbs_motif=GACTG_rbs_spacer=3bp_gc_cont=0.425':0.05799968869080418):0.01434398564480855,((('JF520877__NT_NT-Alpha_NT-Alpha-1_NT-Alpha-1_OTU1_1_#_93_#_266_#_1_#_ID=548_1_partial=00_start_type=GTG_rbs_motif=GACTG_rbs_spacer=3bp_gc_cont=0.420':0.2017220353625403,'JF520876__NT_NT-Alpha_NT-Alpha-1_NT-Alpha-1.1_NT-Alpha-1.1.3_NT-Alpha-1.1.3_OTU4_1_#_93_#_266_#_1_#_ID=547_1_partial=00_start_type=GTG_rbs_motif=GACTG_rbs_spacer=3bp_gc_cont=0.431':0.04353815505407405):0.0203440486158092,('JN179527__NT_NT-Alpha_NT-Alpha-1_NT-Alpha-1.1_NT-Alpha-1.1.3_NT-Alpha-1.1.3_OTU6_1_#_93_#_266_#_1_#_ID=708_1_partial=00_start_type=ATG_rbs_motif=GACTG_rbs_spacer=3bp_gc_cont=0.420':0.021471974963705898,'JQ365800__NT_NT-Alpha_NT-Alpha-1_NT-Alpha-1.1_NT-Alpha-1.1.3_NT-Alpha-1.1.3_OTU7_1_#_93_#_266_#_1_#_ID=821_1_partial=00_start_type=ATG_rbs_motif=GACTG_rbs_spacer=3bp_gc_cont=0.408':0.021504739998371318):0.11145700050521865):0.02085120785933892,('FN869059__NT_NT-Alpha_NT-Alpha-1_NT-Alpha-1.1_NT-Alpha-1.1.3_NT-Alpha-1.1.3_OTU8_1_#_93_#_266_#_1_#_ID=346_1_partial=00_start_type=GTG_rbs_motif=GACTG_rbs_spacer=3bp_gc_cont=0.443':0.15486876871607247,('JN179529__NT_NT-Alpha_NT-Alpha-1_NT-Alpha-1.1_NT-Alpha-1.1.3_NT-Alpha-1.1.3_OTU11_1_#_93_#_266_#_1_#_ID=710_1_partial=00_start_type=GTG_rbs_motif=GACTG_rbs_spacer=3bp_gc_cont=0.431':0.08328256404941432,(('HM131597__NT_NT-Alpha_NT-Alpha-1_NT-Alpha-1.1_NT-Alpha-1.1.3_NT-Alpha-1.1.3_OTU9_1_#_93_#_266_#_1_#_ID=474_1_partial=00_start_type=GTG_rbs_motif=GACTG_rbs_spacer=3bp_gc_cont=0.431':0.12818469062197355,'KM117133__NT_NT-Alpha_NT-Alpha-1_NT-Alpha-1.1_NT-Alpha-1.1_OTU2_1_#_93_#_266_#_1_#_ID=1197_1_partial=00_start_type=ATG_rbs_motif=ACT_rbs_spacer=8bp_gc_cont=0.420':0.14884459063163583):0.04333368474814743,'JN179559__NT_NT-Alpha_NT-Alpha-1_NT-Alpha-1.1_NT-Alpha-1.1.3_NT-Alpha-1.1.3_OTU3_1_#_93_#_266_#_1_#_ID=713_1_partial=00_start_type=GTG_rbs_motif=GACTG_rbs_spacer=3bp_gc_cont=0.431':0.06349133972206968):0.02209682824734484):0.020830419951669815):0.021076466356466136):1.00000050002909E-6):0.014321140098287522):0.014055282227393382):1.00000050002909E-6):0.028962015542159006):0.029050792119867493):1.00000050002909E-6):0.014408017439920815,(('FJ227711__NT_NT-Alpha_NT-Alpha-1_NT-Alpha-1.1_NT-Alpha-1.1.2_NT-Alpha-1.1.2.Incertae_sedis_NT-Alpha-1.1.2.Incertae_sedis_OTU1_1_#_93_#_266_#_1_#_ID=289_1_partial=00_start_type=GTG_rbs_motif=GACTG_rbs_spacer=3bp_gc_cont=0.443':0.09623144483168829,'HQ215923__NT_NT-Alpha_NT-Alpha-1_NT-Alpha-1.1_NT-Alpha-1.1.2_NT-Alpha-1.1.2.Incertae_sedis_NT-Alpha-1.1.2.Incertae_sedis_OTU2_1_#_93_#_266_#_1_#_ID=509_1_partial=00_start_type=GTG_rbs_motif=GACTG_rbs_spacer=3bp_gc_cont=0.448':0.07849651221578402):0.09072134526827849,(('JN179866__NT_NT-Alpha_NT-Alpha-1_NT-Alpha-1.1_NT-Alpha-1.1.1_NT-Alpha-1.1.1.1_NT-Alpha-1.1.1.1.3_NT-Alpha-1.1.1.1.3.3_NT-Alpha-1.1.1.1.3.3_OTU2_1_#_93_#_341_#_1_#_ID=724_1_partial=00_start_type=GTG_rbs_motif=GACTG_rbs_spacer=3bp_gc_cont=0.418':0.054985141651340406,'JN179865__NT_NT-Alpha_NT-Alpha-1_NT-Alpha-1.1_NT-Alpha-1.1.1_NT-Alpha-1.1.1.1_NT-Alpha-1.1.1.1.3_NT-Alpha-1.1.1.1.3.3_NT-Alpha-1.1.1.1.3.3_OTU7_1_#_93_#_425_#_1_#_ID=723_1_partial=00_start_type=GTG_rbs_motif=GACTG_rbs_spacer=3bp_gc_cont=0.417':0.08740906650184763):0.06820326202670327,'JN179773__NT_NT-Alpha_NT-Alpha-1_NT-Alpha-1.1_NT-Alpha-1.1.1_NT-Alpha-1.1.1.1_NT-Alpha-1.1.1.1.1_NT-Alpha-1.1.1.1.1_OTU5_1_#_93_#_425_#_1_#_ID=720_1_partial=00_start_type=GTG_rbs_motif=GACTG_rbs_spacer=3bp_gc_cont=0.417':0.05900009578535896):0.014600170482049974):0.014963427426940583):0.014437857661625163,((('JN179700__NT_NT-Alpha_NT-Alpha-1_NT-Alpha-1.1_NT-Alpha-1.1.1_NT-Alpha-1.1.1.1_NT-Alpha-1.1.1.1.2_NT-Alpha-1.1.1.1.2_OTU4_1_#_93_#_425_#_1_#_ID=716_1_partial=00_start_type=GTG_rbs_motif=GACTG_rbs_spacer=3bp_gc_cont=0.405':1.00000050002909E-6,('KJ081259__NT_NT-Alpha_NT-Alpha-1_NT-Alpha-1.1_NT-Alpha-1.1.1_NT-Alpha-1.1.1.1_NT-Alpha-1.1.1.1.2_NT-Alpha-1.1.1.1.2_OTU5_1_#_93_#_434_#_1_#_ID=1115_1_partial=00_start_type=ATG_rbs_motif=GACTG_rbs_spacer=3bp_gc_cont=0.404':0.12183866525093834,('KC293216__NT_NT-Alpha_NT-Alpha-1_NT-Alpha-1.1_NT-Alpha-1.1.1_NT-Alpha-1.1.1.1_NT-Alpha-1.1.1.1_OTU4_1_#_93_#_425_#_1_#_ID=954_1_partial=00_start_type=GTG_rbs_motif=GACTG_rbs_spacer=3bp_gc_cont=0.417':0.04768515768888419,('JN179872__NT_NT-Alpha_NT-Alpha-1_NT-Alpha-1.1_NT-Alpha-1.1.1_NT-Alpha-1.1.1.1_NT-Alpha-1.1.1.1_OTU3_1_#_93_#_341_#_1_#_ID=725_1_partial=00_start_type=GTG_rbs_motif=GACTG_rbs_spacer=3bp_gc_cont=0.418':0.06981635611587744,('JN179741__NT_NT-Alpha_NT-Alpha-1_NT-Alpha-1.1_NT-Alpha-1.1.1_NT-Alpha-1.1.1.1_NT-Alpha-1.1.1.1.Incertae_sedis_NT-Alpha-1.1.1.1.Incertae_sedis_OTU1_1_#_93_#_425_#_1_#_ID=718_1_partial=00_start_type=GTG_rbs_motif=GACTG_rbs_spacer=3bp_gc_cont=0.423':0.01645178370182413,'JN179760__NT_NT-Alpha_NT-Alpha-1_NT-Alpha-1.1_NT-Alpha-1.1.1_NT-Alpha-1.1.1.1_NT-Alpha-1.1.1.1.Incertae_sedis_NT-Alpha-1.1.1.1.Incertae_sedis_OTU2_1_#_93_#_425_#_1_#_ID=719_1_partial=00_start_type=GTG_rbs_motif=GACTG_rbs_spacer=3bp_gc_cont=0.423':0.05184922642156507):0.04490397770478253):0.05379902076499934):0.07030566444082229):1.00000050002909E-6):0.02851233286456443,'DQ148778__NT_NT-Alpha_NT-Alpha-1_NT-Alpha-1.1_NT-Alpha-1.1.1_NT-Alpha-1.1.1.1_NT-Alpha-1.1.1.1.2_NT-Alpha-1.1.1.1.2_OTU3_1_#_93_#_425_#_1_#_ID=86_1_partial=00_start_type=ATG_rbs_motif=GACTG_rbs_spacer=3bp_gc_cont=0.414':0.014135554619048188):0.01431633548533658,'KJ542832__NT_NT-Alpha_NT-Alpha-1_NT-Alpha-1.1_NT-Alpha-1.1.1_NT-Alpha-1.1.1.1_NT-Alpha-1.1.1.1.2_NT-Alpha-1.1.1.1.2_OTU6_1_#_93_#_425_#_1_#_ID=1159_1_partial=00_start_type=GTG_rbs_motif=GACTG_rbs_spacer=3bp_gc_cont=0.414':0.014456574603733573):0.014291893864374117):0.017169075966143626,'JN179514__NT_NT-Alpha_NT-Alpha-1_NT-Alpha-1_OTU2_1_#_93_#_266_#_1_#_ID=706_1_partial=00_start_type=GTG_rbs_motif=GACTG_rbs_spacer=3bp_gc_cont=0.431':0.062288842789139855):0.016751252221372085):0.03521029643889152):0.1665722664919675,((((('JX311808__NT_NT-Gamma_NT-Gamma_OTU2_1_#_93_#_266_#_1_#_ID=880_1_partial=00_start_type=GTG_rbs_motif=GACTG_rbs_spacer=3bp_gc_cont=0.448':0.10667586693710938,'KJ152899__NT_NT-Gamma_NT-Gamma_OTU9_1_#_93_#_266_#_1_#_ID=1120_1_partial=00_start_type=GTG_rbs_motif=GACTG_rbs_spacer=3bp_gc_cont=0.431':1.00000050002909E-6):0.019741419373436993,('KF898528__NT_NT-Gamma_NT-Gamma_OTU7_1_#_93_#_266_#_1_#_ID=1101_1_partial=00_start_type=ATG_rbs_motif=GACTG_rbs_spacer=3bp_gc_cont=0.437':0.1251392347937671,'KJ152845__NT_NT-Gamma_NT-Gamma_OTU8_1_#_93_#_266_#_1_#_ID=1117_1_partial=00_start_type=GTG_rbs_motif=GACTG_rbs_spacer=3bp_gc_cont=0.437':1.00000050002909E-6):0.019523231401150053):1.00000050002909E-6,('KC537388__NT_NT-Gamma_NT-Gamma_OTU6_1_#_93_#_266_#_1_#_ID=964_1_partial=00_start_type=ATG_rbs_motif=GACTG_rbs_spacer=3bp_gc_cont=0.425':0.02042162139967017,'FN773445__NT_NT-Gamma_NT-Gamma_OTU5_1_#_93_#_266_#_1_#_ID=343_1_partial=00_start_type=GTG_rbs_motif=None_rbs_spacer=None_gc_cont=0.443':0.10286794244272333):0.03987741660263795):0.02063273698749656,('EU099963__NT_NT-Gamma_NT-Gamma_OTU3_1_#_93_#_266_#_1_#_ID=146_1_partial=00_start_type=ATG_rbs_motif=GACTG_rbs_spacer=3bp_gc_cont=0.437':0.05799309474897812,('KF053730__NT_NT-Gamma_NT-Gamma_OTU11_1_#_93_#_266_#_1_#_ID=1020_1_partial=00_start_type=GTG_rbs_motif=GACTG_rbs_spacer=3bp_gc_cont=0.471':0.07986469776332616,('JQ320505__NT_NT-Gamma_NT-Gamma_OTU10_1_#_93_#_266_#_1_#_ID=803_1_partial=00_start_type=ATG_rbs_motif=GACTG_rbs_spacer=3bp_gc_cont=0.443':0.06262971491709755,('HM637851__NT_NT-Gamma_NT-Gamma_OTU1_1_#_93_#_266_#_1_#_ID=489_1_partial=00_start_type=GTG_rbs_motif=GACTG_rbs_spacer=3bp_gc_cont=0.431':0.1043798108161824,('JQ319461__NT_NT-Incertae_sedis_NT-Incertae_sedis_OTU1_1_#_93_#_266_#_1_#_ID=801_1_partial=00_start_type=GTG_rbs_motif=GACTG_rbs_spacer=3bp_gc_cont=0.425':0.04191610658189575,(('KC108800__NT_NT-Beta_NT-Beta_OTU8_1_#_93_#_266_#_1_#_ID=944_1_partial=00_start_type=TTG_rbs_motif=GACTG_rbs_spacer=3bp_gc_cont=0.431':0.1262897598350354,'EU137861__NT_NT-Beta_NT-Beta_OTU7_1_#_93_#_266_#_1_#_ID=151_1_partial=00_start_type=TTG_rbs_motif=GACTG_rbs_spacer=3bp_gc_cont=0.443':0.04531324350100394):0.05935053160305938,((('KM117093__NT_NT-Alpha_NT-Alpha_OTU8_1_#_93_#_266_#_1_#_ID=1196_1_partial=00_start_type=GTG_rbs_motif=GACTG_rbs_spacer=3bp_gc_cont=0.443':0.07527054567205636,'JN418173__NT_NT-Alpha_NT-Alpha_OTU6_1_#_93_#_266_#_1_#_ID=764_1_partial=00_start_type=GTG_rbs_motif=GACTG_rbs_spacer=3bp_gc_cont=0.437':0.034453598538174625):0.0429388083317569,(('HM131587__NT_NT-Alpha_NT-Alpha_OTU4_1_#_93_#_266_#_1_#_ID=472_1_partial=00_start_type=GTG_rbs_motif=GACTG_rbs_spacer=3bp_gc_cont=0.443':0.0431467202479829,(('JN179508__NT_NT-Alpha_NT-Alpha_OTU5_1_#_93_#_266_#_1_#_ID=705_1_partial=00_start_type=ATG_rbs_motif=ACT_rbs_spacer=8bp_gc_cont=0.414':0.06276217169126674,('JF520914__NT_NT-Alpha_NT-Alpha_OTU1_1_#_93_#_266_#_1_#_ID=552_1_partial=00_start_type=GTG_rbs_motif=GACTG_rbs_spacer=3bp_gc_cont=0.437':0.06380026949223915,('EU852678__NT_NT-Alpha_NT-Alpha_OTU2_1_#_93_#_266_#_1_#_ID=229_1_partial=00_start_type=GTG_rbs_motif=GACTG_rbs_spacer=3bp_gc_cont=0.443':0.06557106371670554,('KJ433494__NT_NT-Alpha_NT-Alpha-Incertae_sedis_NT-Alpha-Incertae_sedis_OTU2_1_#_93_#_266_#_1_#_ID=1123_1_partial=00_start_type=ATG_rbs_motif=GACTG_rbs_spacer=3bp_gc_cont=0.437':1.00000050002909E-6,('HE598573__NT_NT-Alpha_NT-Alpha_OTU3_1_#_93_#_266_#_1_#_ID=465_1_partial=00_start_type=GTG_rbs_motif=GACTG_rbs_spacer=3bp_gc_cont=0.443':0.08737235026996626,'JQ082876__NT_NT-Alpha_NT-Alpha-Incertae_sedis_NT-Alpha-Incertae_sedis_OTU1_1_#_93_#_266_#_1_#_ID=783_1_partial=00_start_type=ATG_rbs_motif=ACT_rbs_spacer=4bp_gc_cont=0.437':1.00000050002909E-6):0.021184416115701824):0.020847960789224455):0.043973256900403525):0.021298767710888497):0.04052897831293682,(('FN773415__NT_NT-Alpha_NT-Alpha_OTU10_1_#_93_#_266_#_1_#_ID=341_1_partial=00_start_type=GTG_rbs_motif=GACTG_rbs_spacer=3bp_gc_cont=0.443':0.10670797104762578,'HE598612__NT_NT-Alpha_NT-Alpha_OTU9_1_#_93_#_266_#_1_#_ID=467_1_partial=00_start_type=GTG_rbs_motif=GACTG_rbs_spacer=3bp_gc_cont=0.443':0.13213043634502672):0.02337859413216698,'JN179507__NT_NT-Alpha_NT-Alpha_OTU11_1_#_93_#_266_#_1_#_ID=704_1_partial=00_start_type=GTG_rbs_motif=GACTG_rbs_spacer=3bp_gc_cont=0.448':0.020328555772041852):0.04154262786165027):0.01920984329958994):0.0371507706946051,'JN418180__NT_NT-Alpha_NT-Alpha_OTU7_1_#_93_#_266_#_1_#_ID=765_1_partial=00_start_type=ATG_rbs_motif=ACT_rbs_spacer=8bp_gc_cont=0.437':0.04299752328139787):0.040135165402819056):0.16485643441396197,('HQ888892__NT_NT-Beta_NT-Beta_OTU3_1_#_93_#_266_#_1_#_ID=530_1_partial=00_start_type=ATG_rbs_motif=GACTG_rbs_spacer=3bp_gc_cont=0.425':0.24914281940134664,((('JQ345848__NT_NT-Beta_NT-Beta_OTU1_1_#_93_#_266_#_1_#_ID=812_1_partial=00_start_type=ATG_rbs_motif=GACTG_rbs_spacer=3bp_gc_cont=0.431':0.057103598992366764,'KF898559__NT_NT-Beta_NT-Beta_OTU2_1_#_93_#_266_#_1_#_ID=1102_1_partial=00_start_type=ATG_rbs_motif=GACTG_rbs_spacer=3bp_gc_cont=0.420':0.10639721200846447):0.11897190182626764,'FN773450__NT_NT-Beta_NT-Beta_OTU6_1_#_87_#_266_#_1_#_ID=344_1_partial=00_start_type=TTG_rbs_motif=None_rbs_spacer=None_gc_cont=0.422':0.03276129601348377):0.04854721204908681,'KJ864008__NT_NT-Beta_NT-Beta_OTU5_1_#_93_#_266_#_1_#_ID=1179_1_partial=00_start_type=ATG_rbs_motif=GACTG_rbs_spacer=3bp_gc_cont=0.420':1.00000050002909E-6):0.0640137743163424):0.08502704945331073):0.033789968289532395):0.03790395262879248):0.06221522196559647):0.03674306984855083):0.020834799809829996):0.019641041610078906):0.01957357535622682):0.030633000845413254,'EU852682__NT_NT-Alpha_NT-Alpha_OTU12_1_#_93_#_266_#_1_#_ID=230_1_partial=00_start_type=TTG_rbs_motif=GACTG_rbs_spacer=3bp_gc_cont=0.443':0.3890402854281287):0.060115814340546685):0.09471826266856931,('JF715755__NP_NP-Zeta_NP-Zeta-2_NP-Zeta-2_OTU2_1_#_93_#_266_#_1_#_ID=569_1_partial=00_start_type=TTG_rbs_motif=GACTG_rbs_spacer=3bp_gc_cont=0.414':0.32267650874020143,('FJ888623__NT_NP-Incertae_sedis_NT_NP-Incertae_sedis-2_NT_NP-Incertae_sedis-2_OTU2_1_#_93_#_266_#_1_#_ID=334_1_partial=00_start_type=TTG_rbs_motif=ACT_rbs_spacer=8bp_gc_cont=0.420':0.02063250619020711,'EU885618__NT_NP-Incertae_sedis_NT_NP-Incertae_sedis-2_NT_NP-Incertae_sedis-2_OTU1_1_#_93_#_266_#_1_#_ID=250_1_partial=00_start_type=TTG_rbs_motif=GACTG_rbs_spacer=3bp_gc_cont=0.425':1.00000050002909E-6):0.2446967049817758):0.036461419338172894):0.08692401730762145):0.05027096316136234):0.06265295022429712):0.035147042924713975,('FJ615328__NP_NP-Epsilon_NP-Epsilon-3_NP-Epsilon-3_OTU1_1_#_93_#_266_#_1_#_ID=320_1_partial=00_start_type=TTG_rbs_motif=GACTG_rbs_spacer=3bp_gc_cont=0.397':0.1402332014767024,'KF512327__NP_NP-Epsilon_NP-Epsilon-3_NP-Epsilon-3_OTU3_1_#_93_#_266_#_1_#_ID=1056_1_partial=00_start_type=TTG_rbs_motif=GACTG_rbs_spacer=3bp_gc_cont=0.414':0.03760470907990372):0.1333333051120827):0.08167734797817872):0.054555825548557445):0.0354212989498089,(('JX537659__NP_NP-Theta_NP-Theta_OTU1_1_#_87_#_233_#_1_#_ID=921_1_partial=00_start_type=TTG_rbs_motif=None_rbs_spacer=None_gc_cont=0.401':0.3508275163378636,('JF924119__NP_NP-Delta_NP-Delta-2_NP-Delta-2.2_NP-Delta-2.2.1_NP-Delta-2.2.1_OTU3_1_#_87_#_266_#_1_#_ID=624_1_partial=00_start_type=TTG_rbs_motif=None_rbs_spacer=None_gc_cont=0.400':0.11803366293490652,('HQ888920__NP_NP-Delta_NP-Delta-2_NP-Delta-2.2_NP-Delta-2.2.1_NP-Delta-2.2.1_OTU2_1_#_87_#_266_#_1_#_ID=531_1_partial=00_start_type=TTG_rbs_motif=None_rbs_spacer=None_gc_cont=0.389':1.00000050002909E-6,'JX537611__NP_NP-Delta_NP-Delta-2_NP-Delta-2.2_NP-Delta-2.2.1_NP-Delta-2.2.1_OTU1_1_#_87_#_266_#_1_#_ID=916_1_partial=00_start_type=TTG_rbs_motif=None_rbs_spacer=None_gc_cont=0.389':1.00000050002909E-6):0.08365207023846752):0.07609955406975716):0.08948385943623315,('JF924813__NP_NP-Delta_NP-Delta-2_NP-Delta-2.2_NP-Delta-2.2.2_NP-Delta-2.2.2_OTU5_1_#_93_#_266_#_1_#_ID=686_1_partial=00_start_type=TTG_rbs_motif=ACT_rbs_spacer=8bp_gc_cont=0.402':0.3711166267072372,(('JX537594__NP_NP-Theta_NP-Theta-1_NP-Theta-1.Incertae_sedis_NP-Theta-1.Incertae_sedis_OTU2_1_#_93_#_233_#_1_#_ID=913_1_partial=00_start_type=ATG_rbs_motif=GACTG_rbs_spacer=3bp_gc_cont=0.397':0.10965909030924498,('JN934405__NP_NP-Theta_NP-Theta-1_NP-Theta-1.2_NP-Theta-1.2_OTU2_1_#_93_#_233_#_1_#_ID=776_1_partial=00_start_type=TTG_rbs_motif=GACTG_rbs_spacer=3bp_gc_cont=0.369':0.15024111736700085,'JX537677__NP_NP-Theta_NP-Theta-1_NP-Theta-1.2_NP-Theta-1.2_OTU4_1_#_87_#_266_#_1_#_ID=922_1_partial=00_start_type=TTG_rbs_motif=None_rbs_spacer=None_gc_cont=0.406':0.1380300052444176):0.058805401990216034):0.1902880668145451,'JN662457__NP_NP-Theta_NP-Theta-1_NP-Theta-1.Incertae_sedis_NP-Theta-1.Incertae_sedis_OTU1_1_#_93_#_266_#_1_#_ID=767_1_partial=00_start_type=ATG_rbs_motif=GACTG_rbs_spacer=3bp_gc_cont=0.385':0.05069982250944163):0.16931676917473268):0.10440627688380569):0.057837185951265614):0.19975787847379473,(((('DQ500996__NS_NS-Beta_NS-Beta-1_NS-Beta-1.Incertae_sedis_NS-Beta-1.Incertae_sedis_OTU1_1_#_93_#_341_#_1_#_ID=107_1_partial=00_start_type=ATG_rbs_motif=ACT_rbs_spacer=8bp_gc_cont=0.434':0.08097841791831704,('GU931374__NS_NS-Beta_NS-Beta-1_NS-Beta-1.Incertae_sedis_NS-Beta-1.Incertae_sedis_OTU2_1_#_93_#_266_#_1_#_ID=457_1_partial=00_start_type=ATG_rbs_motif=ACT_rbs_spacer=8bp_gc_cont=0.443':0.047199931043197745,('FJ853253__NS_NS-Beta_NS-Beta-1_NS-Beta-1_OTU12_1_#_93_#_266_#_1_#_ID=331_1_partial=00_start_type=ATG_rbs_motif=ACT_rbs_spacer=8bp_gc_cont=0.448':0.07874825962006239,('EU885679__NS_NS-Beta_NS-Beta-1_NS-Beta-1.3_N
[truncated: 77,324 more chars]
