# Supplementary material for: Depth-discrete metagenomics reveals the roles of microbes in biogeochemical cycling in the tropical freshwater Lake Tanganyika
Source: ISME J. 2021 Feb 9;15(7):1971–86. doi: 10.1038/s41396-021-00898-x (PMC8245535; doi:10.1038/s41396-021-00898-x)
Supplement: Supplementary file 24 — Table S3 [file 41396_2021_898_MOESM24_ESM.xlsx]

## Sheet: TableS3
Supplementary Table 3. Whole-genome pairwise ANI values (%) between the 3 Candidatus Tanganyikabacteria MAGs against Cyanobacteria, MAGs from freshwater lakes, Melainabacteria, Margulisbacteria, Blackallbacteria references for a total of 309 genomes.
		DATASET	Cyanobacteria MAGs from Lake Mendota's historical dataset (20 years time series) unpublish.	Cyanobacteria MAGs from Lake Mendota's historical dataset (20 years time series) unpublish.	Cyanobacteria MAGs from Lake Mendota's historical dataset (20 years time series) unpublish.	Cyanobacteria MAGs from Lake Mendota's historical dataset (20 years time series) unpublish.	Cyanobacteria MAGs from Lake Mendota's historical dataset (20 years time series) unpublish.	Cyanobacteria MAGs from Lake Mendota's historical dataset (20 years time series) unpublish.	Cyanobacteria MAGs from Lake Mendota's historical dataset (20 years time series) unpublish.	Cyanobacteria MAGs from Lake Mendota's historical dataset (20 years time series) unpublish.	Cyanobacteria MAGs from Lake Mendota's historical dataset (20 years time series) unpublish.	Cyanobacteria MAGs from Lake Mendota's historical dataset (20 years time series) unpublish.	Cyanobacteria MAGs from Lake Mendota's historical dataset (20 years time series) unpublish.	Cyanobacteria MAGs from Lake Mendota's historical dataset (20 years time series) unpublish.	Cyanobacteria MAGs from Lake Mendota's historical dataset (20 years time series) unpublish.	Cyanobacteria MAGs from Lake Mendota's historical dataset (20 years time series) unpublish.	Cyanobacteria MAGs from Lake Mendota's historical dataset (20 years time series) unpublish.	Cyanobacteria MAGs from Lake Mendota's historical dataset (20 years time series) unpublish.	Cyanobacteria MAGs from Lake Mendota's historical dataset (20 years time series) unpublish.	Cyanobacteria MAGs from Lake Mendota's historical dataset (20 years time series) unpublish.	Cyanobacteria MAGs from Lake Mendota's historical dataset (20 years time series) unpublish.	Cyanobacteria MAGs from Lake Mendota's historical dataset (20 years time series) unpublish.	Cyanobacteria MAGs from Lake Mendota's historical dataset (20 years time series) unpublish.	Cyanobacteria MAGs from Lake Mendota's historical dataset (20 years time series) unpublish.	Cyanobacteria MAGs from Lake Mendota's historical dataset (20 years time series) unpublish.	Cyanobacteria MAGs from Lake Mendota's historical dataset (20 years time series) unpublish.	Cyanobacteria MAGs from Lake Mendota's historical dataset (20 years time series) unpublish.	Cyanobacteria MAGs from Lake Mendota's historical dataset (20 years time series) unpublish.	Cyanobacteria MAGs from Lake Mendota's historical dataset (20 years time series) unpublish.	Cyanobacteria MAGs from Lake Mendota's historical dataset (20 years time series) unpublish.	Cyanobacteria MAGs from Lake Mendota's historical dataset (20 years time series) unpublish.	Cyanobacteria MAGs from Lake Mendota's historical dataset (20 years time series) unpublish.	Cyanobacteria MAGs from Lake Mendota's historical dataset (20 years time series) unpublish.	Cyanobacteria MAGs from Lake Mendota's historical dataset (20 years time series) unpublish.	Cyanobacteria MAGs from Lake Mendota's historical dataset (20 years time series) unpublish.	Cyanobacteria MAGs from Lake Mendota's historical dataset (20 years time series) unpublish.	Cyanobacteria MAGs from Lake Mendota's historical dataset (20 years time series) unpublish.	Cyanobacteria MAGs from Lake Mendota's historical dataset (20 years time series) unpublish.	Cyanobacteria MAGs from Lake Mendota's historical dataset (20 years time series) unpublish.	Cyanobacteria MAGs from Lake Mendota's historical dataset (20 years time series) unpublish.	Cyanobacteria MAGs from Lake Mendota's historical dataset (20 years time series) unpublish.	Cyanobacteria MAGs from Lake Mendota's historical dataset (20 years time series) unpublish.	Cyanobacteria MAGs from Lake Mendota's historical dataset (20 years time series) unpublish.	Cyanobacteria MAGs from Lake Mendota's historical dataset (20 years time series) unpublish.	Cyanobacteria MAGs from Lake Mendota's historical dataset (20 years time series) unpublish.	Cyanobacteria MAGs from Lake Mendota's historical dataset (20 years time series) unpublish.	Cyanobacteria MAGs from Lake Mendota's historical dataset (20 years time series) unpublish.	Cyanobacteria MAGs from Lake Mendota's historical dataset (20 years time series) unpublish.	Cyanobacteria MAGs from Lake Mendota's historical dataset (20 years time series) unpublish.
		FASTA NAME	3300020481-bin.2.fa	3300020485-bin.5.fa	3300020486-bin.6.fa	3300020487-bin.3.fa	3300020490-bin.6.fa	3300020491-bin.6.fa	3300020498-bin.7.fa	3300020499-bin.9.fa	3300020500-bin.9.fa	3300020501-bin.15.fa	3300020506-bin.8.fa	3300020509-bin.3.fa	3300020510-bin.10.fa	3300020517-bin.16.fa	3300020518-bin.9.fa	3300020520-bin.8.fa	3300020521-bin.16.fa	3300020522-bin.6.fa	3300020524-bin.15.fa	3300020526-bin.18.fa	3300020527-bin.12.fa	3300020530-bin.5.fa	3300020532-bin.8.fa	3300020533-bin.3.fa	3300020533-bin.8.fa	3300020534-bin.16.fa	3300020535-bin.28.fa	3300020536-bin.4.fa	3300020536-bin.5.fa	3300020538-bin.25.fa	3300020539-bin.13.fa	3300020539-bin.6.fa	3300020541-bin.1.fa	3300020542-bin.8.fa	3300020547-bin.20.fa	3300020549-bin.11.fa	3300020550-bin.4.fa	3300020551-bin.8.fa	3300020553-bin.5.fa	3300020554-bin.6.fa	3300020555-bin.14.fa	3300020555-bin.16.fa	3300020555-bin.1.fa	3300020556-bin.6.fa	3300020557-bin.12.fa	3300020558-bin.29.fa	3300020558-bin.31.fa
DATASET	FASTA NAME
Cyanobacteria MAGs from Lake Mendota's historical dataset (20 years time series) unpublish.	3300020481-bin.2.fa
Cyanobacteria MAGs from Lake Mendota's historical dataset (20 years time series) unpublish.	3300020485-bin.5.fa	99.7468
Cyanobacteria MAGs from Lake Mendota's historical dataset (20 years time series) unpublish.	3300020486-bin.6.fa	99.3601	99.3069
Cyanobacteria MAGs from Lake Mendota's historical dataset (20 years time series) unpublish.	3300020487-bin.3.fa	99.3183	99.2773	99.9092
Cyanobacteria MAGs from Lake Mendota's historical dataset (20 years time series) unpublish.	3300020490-bin.6.fa	99.8337	99.8484	99.2688	99.1672
Cyanobacteria MAGs from Lake Mendota's historical dataset (20 years time series) unpublish.	3300020491-bin.6.fa	99.8427	99.8166	99.2477	99.2262	99.9368
Cyanobacteria MAGs from Lake Mendota's historical dataset (20 years time series) unpublish.	3300020498-bin.7.fa	NA	NA	NA	NA	NA	NA
Cyanobacteria MAGs from Lake Mendota's historical dataset (20 years time series) unpublish.	3300020499-bin.9.fa	NA	NA	NA	NA	NA	NA	80.7772
Cyanobacteria MAGs from Lake Mendota's historical dataset (20 years time series) unpublish.	3300020500-bin.9.fa	99.4868	99.381	99.4272	99.3901	99.5259	99.484	NA	NA
Cyanobacteria MAGs from Lake Mendota's historical dataset (20 years time series) unpublish.	3300020501-bin.15.fa	76.1143	75.9678	76.1374	76.0318	75.8963	75.9949	NA	NA	76.1084
Cyanobacteria MAGs from Lake Mendota's historical dataset (20 years time series) unpublish.	3300020506-bin.8.fa	NA	NA	NA	NA	NA	NA	80.7403	97.6776	NA	NA
Cyanobacteria MAGs from Lake Mendota's historical dataset (20 years time series) unpublish.	3300020509-bin.3.fa	NA	NA	NA	NA	NA	NA	80.7036	99.8165	NA	NA	97.7248
Cyanobacteria MAGs from Lake Mendota's historical dataset (20 years time series) unpublish.	3300020510-bin.10.fa	NA	NA	NA	NA	NA	NA	80.8105	98.2727	NA	NA	98.4543	98.3008
Cyanobacteria MAGs from Lake Mendota's historical dataset (20 years time series) unpublish.	3300020517-bin.16.fa	NA	NA	NA	NA	75.5049	75.5442	NA	NA	NA	78.1514	NA	NA	NA
Cyanobacteria MAGs from Lake Mendota's historical dataset (20 years time series) unpublish.	3300020518-bin.9.fa	NA	NA	NA	NA	NA	NA	79.9143	81.3149	NA	NA	81.3878	81.4224	81.4695	NA
Cyanobacteria MAGs from Lake Mendota's historical dataset (20 years time series) unpublish.	3300020520-bin.8.fa	98.7878	98.712	98.7767	98.7346	98.8011	98.7793	NA	NA	99.1595	76.0168	NA	NA	NA	NA	NA
Cyanobacteria MAGs from Lake Mendota's historical dataset (20 years time series) unpublish.	3300020521-bin.16.fa	NA	NA	NA	NA	NA	NA	80.7644	99.5242	NA	NA	97.8677	99.6432	98.1857	NA	81.4286	NA
Cyanobacteria MAGs from Lake Mendota's historical dataset (20 years time series) unpublish.	3300020522-bin.6.fa	98.9674	98.8071	98.9919	98.9444	99.0196	98.9567	NA	NA	99.3047	75.98	NA	NA	NA	NA	NA	99.3076	NA
Cyanobacteria MAGs from Lake Mendota's historical dataset (20 years time series) unpublish.	3300020524-bin.15.fa	87.3232	87.3878	87.5284	87.5062	87.4699	87.5094	NA	NA	87.3517	75.9809	NA	NA	NA	75.9948	NA	87.2052	NA	86.6776
Cyanobacteria MAGs from Lake Mendota's historical dataset (20 years time series) unpublish.	3300020526-bin.18.fa	98.9356	98.8164	98.9408	98.8668	98.8585	98.8744	NA	NA	99.2249	76.2587	NA	NA	NA	NA	NA	99.3998	NA	99.397	87.3985
Cyanobacteria MAGs from Lake Mendota's historical dataset (20 years time series) unpublish.	3300020527-bin.12.fa	NA	NA	NA	NA	NA	NA	80.8194	97.8002	NA	NA	99.8418	97.739	98.4437	NA	81.4367	NA	97.8157	NA	NA	NA
Cyanobacteria MAGs from Lake Mendota's historical dataset (20 years time series) unpublish.	3300020530-bin.5.fa	NA	NA	NA	NA	NA	NA	80.7587	97.7709	NA	NA	99.9346	97.7403	98.5343	NA	81.3784	NA	97.9584	NA	NA	NA	99.8783
Cyanobacteria MAGs from Lake Mendota's historical dataset (20 years time series) unpublish.	3300020532-bin.8.fa	87.3267	87.3634	87.4219	87.4256	87.4055	87.5061	NA	NA	87.2755	75.8314	NA	NA	NA	75.8037	NA	87.1311	NA	86.6338	99.9253	87.3907	NA	NA
Cyanobacteria MAGs from Lake Mendota's historical dataset (20 years time series) unpublish.	3300020533-bin.3.fa	NA	NA	NA	NA	NA	NA	78.6183	78.1867	NA	NA	78.5129	78.1968	78.267	NA	77.7647	NA	78.2092	NA	NA	NA	78.5501	78.2892	NA
Cyanobacteria MAGs from Lake Mendota's historical dataset (20 years time series) unpublish.	3300020533-bin.8.fa	NA	NA	NA	NA	NA	NA	80.8809	97.6145	NA	NA	99.6146	97.5812	98.1937	NA	81.3835	NA	97.4335	NA	NA	NA	99.5647	99.6943	NA	78.2429
Cyanobacteria MAGs from Lake Mendota's historical dataset (20 years time series) unpublish.	3300020534-bin.16.fa	98.78	98.7334	98.8585	98.7288	98.7678	98.6991	NA	NA	99.1917	76.3788	NA	NA	NA	NA	NA	99.3925	NA	99.3576	87.4612	99.5189	NA	NA	87.4771	NA	NA
Cyanobacteria MAGs from Lake Mendota's historical dataset (20 years time series) unpublish.	3300020535-bin.28.fa	98.4356	98.2848	98.4861	98.4804	98.4975	98.4995	NA	NA	98.4794	75.9695	NA	NA	NA	NA	NA	98.8098	NA	98.6106	86.8559	99.0928	NA	NA	86.8552	NA	NA	99.5325
Cyanobacteria MAGs from Lake Mendota's historical dataset (20 years time series) unpublish.	3300020536-bin.4.fa	NA	NA	NA	NA	NA	NA	78.507	78.4624	NA	NA	78.8425	78.4751	78.5965	NA	77.791	NA	78.4439	NA	NA	NA	78.8126	78.683	NA	99.4154	78.7037	NA	NA
Cyanobacteria MAGs from Lake Mendota's historical dataset (20 years time series) unpublish.	3300020536-bin.5.fa	NA	NA	NA	NA	NA	NA	80.7784	97.7599	NA	NA	99.928	97.6511	98.4776	NA	81.4436	NA	97.8791	NA	NA	NA	99.9464	99.98	NA	78.3689	99.7422	NA	NA	78.7486
Cyanobacteria MAGs from Lake Mendota's historical dataset (20 years time series) unpublish.	3300020538-bin.25.fa	98.8476	98.8016	98.9059	98.8197	98.8534	98.8299	NA	NA	99.2727	76.3434	NA	NA	NA	NA	NA	99.486	NA	99.5512	87.4166	99.5562	NA	NA	87.3735	NA	NA	99.6336	98.9592	NA	NA
Cyanobacteria MAGs from Lake Mendota's historical dataset (20 years time series) unpublish.	3300020539-bin.13.fa	NA	NA	NA	NA	NA	NA	96.0272	80.8132	NA	NA	80.8667	80.7937	80.985	NA	79.7712	NA	80.7988	NA	NA	NA	80.9408	80.9381	NA	78.4971	80.9758	NA	NA	78.6149	80.8232	NA
Cyanobacteria MAGs from Lake Mendota's historical dataset (20 years time series) unpublish.	3300020539-bin.6.fa	NA	NA	NA	NA	NA	NA	79.52	78.2315	NA	NA	78.2154	78.0957	78.3285	NA	77.5173	NA	78.0924	NA	NA	NA	78.1949	78.1189	NA	77.5133	78.0526	NA	NA	77.5833	78.1934	NA	79.1676
Cyanobacteria MAGs from Lake Mendota's historical dataset (20 years time series) unpublish.	3300020541-bin.1.fa	76.1588	75.9543	76.0897	76.0892	76.0017	76.062	NA	NA	75.9639	99.6604	NA	NA	NA	78.2982	NA	76.0702	NA	75.9699	75.9682	76.1304	NA	NA	75.8995	NA	NA	76.4396	76.0895	NA	NA	76.3087	NA	NA
Cyanobacteria MAGs from Lake Mendota's historical dataset (20 years time series) unpublish.	3300020542-bin.8.fa	87.346	87.3316	87.4504	87.4032	87.4168	87.4885	NA	NA	87.3422	75.8295	NA	NA	NA	75.6781	NA	87.2168	NA	86.6423	99.9129	87.3806	NA	NA	99.9261	NA	NA	87.4502	86.8493	NA	NA	87.35	NA	NA	75.8526
Cyanobacteria MAGs from Lake Mendota's historical dataset (20 years time series) unpublish.	3300020547-bin.20.fa	NA	NA	NA	NA	NA	NA	80.2788	81.6902	NA	NA	81.579	81.6796	81.9212	NA	98.8266	NA	81.5816	NA	NA	NA	81.7312	81.6741	NA	78.245	81.6488	NA	NA	78.2708	81.6826	NA	80.3755	77.6835	NA	NA
Cyanobacteria MAGs from Lake Mendota's historical dataset (20 years time series) unpublish.	3300020549-bin.11.fa	NA	NA	NA	NA	NA	NA	80.7926	97.9778	NA	NA	99.7793	97.8126	98.6812	NA	81.4627	NA	98.0021	NA	NA	NA	99.7702	99.8246	NA	78.3096	99.5441	NA	NA	78.6824	99.8309	NA	80.8189	78.1787	NA	NA	81.7607
Cyanobacteria MAGs from Lake Mendota's historical dataset (20 years time series) unpublish.	3300020550-bin.4.fa	NA	NA	NA	NA	NA	NA	80.873	98.1424	NA	NA	99.1946	98.2242	98.3152	NA	81.2367	NA	97.9745	NA	NA	NA	98.9842	99.2994	NA	78.3485	98.7846	NA	NA	78.7745	99.3133	NA	80.9811	77.9372	NA	NA	81.5644	99.1364
Cyanobacteria MAGs from Lake Mendota's historical dataset (20 years time series) unpublish.	3300020551-bin.8.fa	NA	NA	NA	NA	NA	NA	99.9855	80.7912	NA	NA	80.7537	80.6257	80.7658	NA	79.9155	NA	80.7467	NA	NA	NA	80.8713	80.7644	NA	78.6466	80.9274	NA	NA	78.6179	80.764	NA	96.0527	79.6233	NA	NA	80.2212	80.7886	80.8109
Cyanobacteria MAGs from Lake Mendota's historical dataset (20 years time series) unpublish.	3300020553-bin.5.fa	NA	NA	NA	NA	NA	NA	80.7215	97.6961	NA	NA	99.947	97.6438	98.467	NA	81.4294	NA	97.9146	NA	NA	NA	99.8853	99.9867	NA	78.3102	99.6861	NA	NA	78.7701	99.9977	NA	80.8478	78.2065	NA	NA	81.6832	99.8416	99.307	80.7623
Cyanobacteria MAGs from Lake Mendota's historical dataset (20 years time series) unpublish.	3300020554-bin.6.fa	NA	NA	NA	NA	NA	NA	80.7891	97.7348	NA	NA	99.9346	97.6997	98.4757	NA	81.3715	NA	97.9146	NA	NA	NA	99.9407	99.9833	NA	78.3178	99.767	NA	NA	78.7744	99.987	NA	80.8343	78.1725	NA	NA	81.6587	99.8201	99.3126	80.81	99.9901
Cyanobacteria MAGs from Lake Mendota's historical dataset (20 years time series) unpublish.	3300020555-bin.14.fa	NA	NA	NA	NA	NA	NA	NA	NA	NA	NA	NA	NA	NA	77.1194	NA	NA	NA	NA	NA	NA	NA	NA	NA	NA	NA	NA	NA	NA	NA	NA	NA	NA	75.8882	NA	NA	NA	NA	NA	NA	NA
Cyanobacteria MAGs from Lake Mendota's historical dataset (20 years time series) unpublish.	3300020555-bin.16.fa	76.0397	75.8243	76.0628	76.0404	75.8037	75.9316	NA	NA	76.0033	99.779	NA	NA	NA	77.7237	NA	75.988	NA	75.9364	75.9119	76.0837	NA	NA	75.8887	NA	NA	76.276	75.7915	NA	NA	76.1675	NA	NA	99.5922	75.7838	NA	NA	NA	NA	NA	NA	NA
Cyanobacteria MAGs from Lake Mendota's historical dataset (20 years time series) unpublish.	3300020555-bin.1.fa	99.151	99.0838	99.2151	99.1478	99.1456	99.1877	NA	NA	99.4705	76.0922	NA	NA	NA	NA	NA	99.3715	NA	99.3898	87.3233	99.4848	NA	NA	87.2299	NA	NA	99.4335	98.8025	NA	NA	99.4996	NA	NA	76.0585	87.2088	NA	NA	NA	NA	NA	NA	NA	75.9601
Cyanobacteria MAGs from Lake Mendota's historical dataset (20 years time series) unpublish.	3300020556-bin.6.fa	NA	NA	NA	NA	NA	NA	80.8105	97.8084	NA	NA	99.8683	97.6032	98.4419	NA	81.4007	NA	97.8588	NA	NA	NA	99.8566	99.9037	NA	78.3909	99.7149	NA	NA	78.7269	99.9312	NA	80.8205	78.1031	NA	NA	81.677	99.784	99.185	80.857	99.8897	99.9294	NA	NA	NA
Cyanobacteria MAGs from Lake Mendota's historical dataset (20 years time series) unpublish.	3300020557-bin.12.fa	NA	NA	NA	NA	NA	NA	78.8593	78.3493	NA	NA	78.8334	78.4321	78.5984	NA	77.7842	NA	78.1975	NA	NA	NA	78.7749	78.7163	NA	99.0203	78.5504	NA	NA	99.2732	78.6757	NA	79.0076	77.8424	NA	NA	78.1905	78.5477	78.5175	78.8529	78.7571	78.7206	NA	NA	NA	78.5818
Cyanobacteria MAGs from Lake Mendota's historical dataset (20 years time series) unpublish.	3300020558-bin.29.fa	75.6581	75.5023	75.7202	75.7481	75.5749	75.5884	NA	NA	75.637	99.3394	NA	NA	NA	78.5683	NA	75.6431	NA	75.8787	75.9763	75.84	NA	NA	75.8289	NA	NA	76.1506	75.6617	NA	NA	75.8895	NA	NA	99.231	75.9314	NA	NA	NA	NA	NA	NA	NA	99.2994	75.9338	NA	NA
Cyanobacteria MAGs from Lake Mendota's historical dataset (20 years time series) unpublish.	3300020558-bin.31.fa	NA	NA	NA	NA	NA	NA	NA	NA	NA	NA	NA	NA	NA	NA	NA	NA	NA	NA	NA	NA	NA	NA	NA	NA	NA	NA	NA	NA	NA	NA	NA	NA	NA	NA	NA	NA	NA	NA	NA	NA	NA	NA	NA	NA	NA	NA
Cyanobacteria MAGs from Lake Mendota's historical dataset (20 years time series) unpublish.	3300020564-bin.4.fa	99.0417	99.02	99.0858	99.044	99.0944	99.0677	NA	NA	99.424	76.062	NA	NA	NA	NA	NA	99.2374	NA	99.4421	87.1721	99.4584	NA	NA	87.1219	NA	NA	99.4305	98.6408	NA	NA	99.4658	NA	NA	75.9689	87.1681	NA	NA	NA	NA	NA	NA	NA	75.9599	99.5561	NA	NA	76.0377	NA
Cyanobacteria MAGs from Lake Mendota's historical dataset (20 years time series) unpublish.	3300020566-bin.19.fa	75.9903	75.8557	75.9849	75.9301	75.8306	75.8689	NA	NA	76.0715	99.8072	NA	NA	NA	77.7863	NA	75.946	NA	75.9146	75.9118	76.1454	NA	NA	75.7557	NA	NA	76.2068	NA	NA	NA	76.1997	NA	NA	99.6646	75.7084	NA	NA	NA	NA	NA	NA	NA	99.7188	76.125	NA	NA	99.2475	NA	75.8997
Cyanobacteria MAGs from Lake Mendota's historical dataset (20 years time series) unpublish.	3300020568-bin.26.fa	NA	NA	NA	NA	NA	NA	78.8263	78.6517	NA	NA	79.1759	78.674	79.0691	NA	77.9546	NA	78.5091	NA	NA	NA	79.1384	79.033	NA	99.4879	78.8679	NA	NA	99.71	79.0974	NA	78.8652	77.4648	NA	NA	78.5667	79.0154	78.8642	78.8098	79.0403	79.071	NA	NA	NA	78.9357	99.4742	NA	NA	NA
Cyanobacteria MAGs from Lake Mendota's historical dataset (20 years time series) unpublish.	3300020569-bin.18.fa	NA	NA	NA	NA	NA	NA	80.7346	98.0393	NA	NA	98.3593	97.9841	99.3354	NA	81.2114	NA	97.8009	NA	NA	NA	98.3856	98.4071	NA	78.1544	98.0082	NA	NA	78.4884	98.4941	NA	80.8422	78.0751	NA	NA	81.4728	98.4829	98.1242	80.674	98.5033	98.4391	NA	NA	NA	98.3666	78.4546	NA	NA	NA
Cyanobacteria MAGs from Lake Mendota's historical dataset (20 years time series) unpublish.	3300020571-bin.11.fa	NA	NA	NA	NA	NA	NA	78.7817	78.757	NA	NA	79.1346	78.7974	78.8565	NA	77.7289	NA	78.5687	NA	NA	NA	79.0196	78.9962	NA	99.526	78.8051	NA	NA	99.7292	79.1172	NA	78.7301	77.5347	NA	NA	78.2713	78.9338	78.8022	78.7404	79.0957	78.9794	NA	NA	NA	78.9072	99.4284	NA	NA	NA
Cyanobacteria MAGs from Lake Mendota's historical dataset (20 years time series) unpublish.	3300020572-bin.17.fa	98.9775	98.8264	98.9521	98.8902	98.924	98.9282	NA	NA	99.3146	76.1782	NA	NA	NA	NA	NA	99.5904	NA	99.5778	87.3497	99.6355	NA	NA	87.2674	NA	NA	99.5437	99.0992	NA	NA	99.6661	NA	NA	76.2277	87.3082	NA	NA	NA	NA	NA	NA	NA	76.0769	99.5756	NA	NA	76.0526	NA	99.523
Cyanobacteria MAGs from Lake Mendota's historical dataset (20 years time series) unpublish.	3300020573-bin.18.fa	NA	NA	NA	NA	NA	NA	NA	NA	NA	NA	NA	NA	NA	79.3452	NA	NA	NA	NA	NA	NA	NA	NA	NA	NA	NA	NA	NA	NA	NA	NA	NA	NA	77.2327	NA	NA	NA	NA	NA	NA	NA	93.8792	76.6477	NA	NA	NA	NA	NA	NA
Cyanobacteria MAGs from Lake Mendota's historical dataset (20 years time series) unpublish.	3300021140-bin.18.fa	98.6059	98.5507	98.594	98.6043	98.6897	98.6471	NA	NA	98.7937	75.9353	NA	NA	NA	NA	NA	99.0839	NA	98.9571	87.3684	99.3069	NA	NA	87.2591	NA	NA	99.2826	98.3368	NA	NA	99.2311	NA	NA	76.0815	87.2947	NA	NA	NA	NA	NA	NA	NA	76.0321	99.1695	NA	NA	75.8555	NA	99.0304
Cyanobacteria MAGs from Lake Mendota's historical dataset (20 years time series) unpublish.	3300021141-bin.30.fa	98.9033	98.8409	98.9306	98.9007	98.9483	98.918	NA	NA	99.3088	76.3262	NA	NA	NA	NA	NA	99.4894	NA	99.5724	87.2977	99.6135	NA	NA	87.2652	NA	NA	99.4248	98.8019	NA	NA	99.6152	NA	NA	76.2934	87.3113	NA	NA	NA	NA	NA	NA	NA	76.2311	99.5607	NA	NA	75.5854	NA	99.5458
Cyanobacteria MAGs and SAGs references (Linz et al., 2017)	2582580518.fna	99.4602	99.427	99.2632	99.215	99.517	99.5296	NA	NA	99.245	NA	NA	NA	NA	NA	NA	98.7812	NA	98.829	87.0089	98.9214	NA	NA	86.9494	NA	NA	98.9521	98.0976	NA	NA	99.0159	NA	NA	75.8479	86.9258	NA	NA	NA	NA	NA	NA	NA	75.6916	99.0226	NA	NA	75.9671	NA	99.1012
Cyanobacteria MAGs and SAGs references (Linz et al., 2017)	2582580525.fna	NA	NA	NA	NA	NA	NA	80.6627	98.1444	NA	NA	99.6151	98.0747	98.549	NA	81.3682	NA	97.9727	NA	NA	NA	99.5799	99.6034	NA	78.0431	99.134	NA	NA	78.2594	99.6984	NA	80.7007	77.8768	NA	NA	81.4818	99.5327	98.9065	80.7442	99.7016	99.652	NA	NA	NA	99.5384	78.252	NA	NA	NA
Cyanobacteria MAGs and SAGs references (Linz et al., 2017)	2582580531.fna	NA	NA	NA	NA	NA	NA	NA	75.8064	NA	NA	75.4917	75.6474	75.6015	NA	NA	NA	NA	NA	NA	NA	75.6183	75.5496	NA	NA	NA	NA	NA	NA	75.6133	NA	75.5458	NA	NA	NA	NA	75.4933	NA	NA	75.5091	75.5925	NA	NA	NA	75.5364	NA	NA	NA	NA
Cyanobacteria MAGs and SAGs references (Linz et al., 2017)	2582580537.fna	75.8687	75.7393	75.9848	75.949	75.7572	75.7642	NA	NA	76.0835	99.7293	NA	NA	NA	77.8502	NA	76.0531	NA	75.7755	75.6615	76.1398	NA	NA	75.5978	NA	NA	76.1513	75.623	NA	NA	76.0967	NA	NA	99.6882	75.6177	NA	NA	NA	NA	NA	NA	75.6164	99.6162	75.909	NA	NA	99.384	NA	75.838
Cyanobacteria MAGs and SAGs references (Linz et al., 2017)	2582580551.fna	NA	NA	NA	NA	NA	NA	99.8442	80.5633	NA	NA	80.5972	80.5661	80.5651	NA	79.6789	NA	80.3901	NA	NA	NA	80.6907	80.5528	NA	78.4607	80.6838	NA	NA	78.5223	80.6249	NA	95.861	79.4544	NA	NA	80.0621	80.5147	80.5564	99.8533	80.548	80.6431	NA	NA	NA	80.6408	78.7563	NA	NA	NA
Cyanobacteria MAGs and SAGs references (Linz et al., 2017)	2582580552.fna	NA	NA	NA	NA	NA	NA	NA	NA	NA	77.6981	NA	NA	NA	99.5964	NA	NA	NA	NA	NA	NA	NA	NA	75.6632	NA	NA	NA	NA	NA	NA	NA	NA	NA	77.7452	75.4812	NA	NA	NA	NA	NA	NA	76.824	77.6951	NA	NA	NA	77.9649	NA	NA
Cyanobacteria MAGs and SAGs references (Linz et al., 2017)	2582580567.fna	76.5106	76.5394	76.4609	76.4602	76.4868	76.5602	NA	NA	76.4167	NA	NA	NA	NA	NA	NA	76.5993	NA	76.3312	76.5246	76.5887	NA	NA	76.4966	NA	NA	76.6565	76.4535	NA	NA	76.6503	NA	NA	NA	76.5819	NA	NA	NA	NA	NA	NA	NA	NA	76.5711	NA	NA	NA	NA	76.5057
Cyanobacteria MAGs and SAGs references (Linz et al., 2017)	2582580576.fna	NA	NA	NA	NA	NA	NA	78.6792	78.7091	NA	NA	79.0643	78.6135	78.6954	NA	77.8094	NA	78.4927	NA	NA	NA	78.8956	78.8501	NA	99.5581	78.8188	NA	NA	99.7563	78.9425	NA	78.7913	77.5704	NA	NA	78.3383	78.8529	78.8529	78.6817	78.9031	78.9283	NA	NA	NA	78.9084	99.3958	NA	NA	NA
Cyanobacteria MAGs and SAGs references (Linz et al., 2017)	2582580577.fna	NA	NA	NA	NA	NA	NA	80.675	81.5593	NA	NA	81.5114	81.3587	81.5884	NA	80.4079	NA	81.3099	NA	NA	NA	81.7035	81.5259	NA	78.6405	81.9463	NA	NA	78.5015	81.6139	NA	80.554	78.3099	NA	NA	80.7052	81.5392	81.2632	80.713	81.5397	81.556	NA	NA	NA	81.485	78.5397	NA	NA	NA
Cyanobacteria MAGs and SAGs references (Linz et al., 2017)	2582580584.fna	86.9312	86.952	87.0331	86.9668	86.9159	86.9944	NA	NA	86.8435	75.8122	NA	NA	NA	NA	NA	86.8186	NA	86.339	99.7945	86.9757	NA	NA	99.7909	NA	NA	87.001	86.4323	NA	NA	86.9746	NA	NA	75.9322	99.7743	NA	NA	NA	NA	NA	NA	NA	75.8342	86.7547	NA	NA	75.8719	NA	86.6679
Cyanobacteria MAGs and SAGs references (Linz et al., 2017)	2582580591.fna	NA	NA	NA	NA	NA	NA	NA	NA	NA	NA	NA	NA	NA	NA	NA	NA	NA	NA	NA	NA	NA	NA	NA	NA	NA	NA	NA	NA	NA	NA	NA	NA	NA	NA	NA	NA	NA	NA	NA	NA	NA	NA	NA	NA	NA	NA	NA	NA
Cyanobacteria MAGs from GEODES Project (Linz et al., 2018)	GEODES117-bin.31.fna	NA	NA	NA	NA	NA	NA	80.3482	83.7059	NA	NA	83.7452	83.7093	83.724	NA	81.3994	NA	83.4019	NA	NA	NA	83.8408	83.853	NA	78.3319	83.7437	NA	NA	78.4552	83.7838	NA	80.3179	77.9191	NA	NA	81.7141	83.7606	83.6014	80.3695	83.8855	83.7874	NA	NA	NA	83.7841	78.123	NA	NA	NA
Cyanobacteria MAGs from GEODES Project (Linz et al., 2018)	GEODES118-bin.101.fna	98.6694	98.5702	98.7477	98.6977	98.7496	98.7515	NA	NA	98.9216	76.0451	NA	NA	NA	NA	NA	99.2059	NA	99.2027	87.1283	99.3783	NA	NA	87.0966	NA	NA	99.3495	98.5833	NA	NA	99.3592	NA	NA	76.1758	87.0769	NA	NA	NA	NA	NA	NA	NA	76.0875	99.2233	NA	NA	76.0094	NA	98.988
Cyanobacteria MAGs from GEODES Project (Linz et al., 2018)	GEODES118-bin.197.fna	NA	NA	NA	NA	NA	NA	80.9438	80.7472	NA	NA	80.8069	80.6777	80.7141	NA	80.0331	NA	80.6682	NA	NA	NA	80.9162	80.824	NA	78.0551	80.8472	NA	NA	78.3243	80.8474	NA	81.0367	78.5262	NA	NA	80.2386	80.8702	80.6569	80.9798	80.8164	80.8284	NA	NA	NA	80.8188	78.1609	NA	NA	NA
Cyanobacteria from Lake Tanganyika (Tran et al. -- this study)	K_DeepCast_0m_m1_088.fasta	NA	NA	NA	NA	NA	NA	79.3544	80.8474	NA	NA	80.8876	81.0033	80.8646	NA	81.3311	NA	80.9563	NA	NA	NA	81.0177	81.033	NA	77.3717	80.7229	NA	NA	77.5726	80.9662	NA	79.3359	77.6618	NA	NA	81.8882	80.9167	80.6507	79.5247	81.0071	81.0206	NA	NA	NA	80.9427	77.4741	NA	NA	NA
Cyanobacteria from Lake Tanganyika (Tran et al. -- this study)	K_DeepCast_150m_m2_101.fasta	NA	NA	NA	NA	NA	NA	79.9133	81.2482	NA	NA	81.4031	81.4968	81.4836	NA	82.2641	NA	81.1408	NA	NA	NA	81.3927	81.5384	NA	77.7666	81.4738	NA	NA	77.9924	81.4905	NA	79.8559	77.2238	NA	NA	82.6934	81.3783	81.1375	79.8001	81.4084	81.482	NA	NA	NA	81.498	77.598	NA	NA	NA
Cyanobacteria from Lake Tanganyika (Tran et al. -- this study)	K_DeepCast_35m_m1_288.fasta	NA	NA	NA	NA	NA	NA	79.3147	80.7846	NA	NA	80.6555	80.6956	80.6698	NA	81.8285	NA	80.598	NA	NA	NA	80.7131	80.7269	NA	77.5463	80.618	NA	NA	77.7521	80.7478	NA	79.422	77.1726	NA	NA	82.2635	80.7053	80.6117	79.3872	80.7563	80.6809	NA	NA	NA	80.8081	77.341	NA	NA	NA
Cyanobacteria from Lake Tanganyika (Tran et al. -- this study)	K_DeepCast_35m_m2_023.fasta	NA	NA	NA	NA	NA	NA	78.8032	79.9676	NA	NA	80.1814	80.2455	80.072	NA	79.3809	NA	79.9006	NA	NA	NA	80.1963	80.1122	NA	77.6011	79.8693	NA	NA	77.7042	80.1179	NA	79.0266	77.6388	NA	NA	79.7941	80.0948	79.8461	78.9313	80.112	80.1111	NA	NA	NA	80.2177	77.6262	NA	NA	NA
Cyanobacteria from Lake Tanganyika (Tran et al. -- this study)	K_DeepCast_35m_m2_155.fasta	NA	NA	NA	NA	NA	NA	79.1786	80.4277	NA	NA	80.4068	80.3762	80.2155	NA	79.5969	NA	80.3552	NA	NA	NA	80.4335	80.5036	NA	78.0352	80.419	NA	NA	78.2502	80.3808	NA	79.2252	77.7969	NA	NA	80.038	80.4168	80.3932	79.1807	80.3846	80.4968	NA	NA	NA	80.4326	78.1063	NA	NA	NA
Cyanobacteria from Lake Tanganyika (Tran et al. -- this study)	K_Offshore_0m_m2_072.fasta	NA	NA	NA	NA	NA	NA	79.0846	80.8159	NA	NA	80.778	80.8862	80.6778	NA	79.9004	NA	80.66	NA	NA	NA	80.7617	80.8909	NA	77.4854	80.5478	NA	NA	77.4674	80.9082	NA	79.2591	77.9123	NA	NA	80.259	80.7097	80.1012	79.1594	80.787	80.9149	NA	NA	NA	80.7743	77.4171	NA	NA	NA
Cyanobacteria from Lake Tanganyika (Tran et al. -- this study)	K_Offshore_surface_m2_011.fasta	NA	NA	NA	NA	NA	NA	80.8493	81.7475	NA	NA	81.7092	81.7258	81.8087	NA	80.4934	NA	81.6334	NA	NA	NA	81.6422	81.6904	NA	78.4639	81.6095	NA	NA	78.5572	81.7164	NA	80.886	78.4524	NA	NA	80.8676	81.6357	81.6465	80.8524	81.6923	81.7394	NA	NA	NA	81.6572	78.3438	NA	NA	NA
Cyanobacteria from Lake Tanganyika (Tran et al. -- this study)	K_Offshore_surface_m2_239.fasta	NA	NA	NA	NA	NA	NA	78.5235	78.7353	NA	NA	78.7153	78.7172	78.7188	NA	77.8375	NA	78.7047	NA	NA	NA	78.745	78.7196	NA	78.8831	78.6371	NA	NA	79.026	78.75	NA	78.3656	77.3967	NA	NA	78.1119	78.7171	78.5047	78.5775	78.682	78.8128	NA	NA	NA	78.7566	78.7915	NA	NA	NA
Cyanobacteria from Lake Tanganyika (Tran et al. -- this study)	M_DeepCast_100m_m1_067.fasta	NA	NA	NA	NA	NA	NA	80.3962	82.6842	NA	NA	82.9028	82.8845	82.7518	NA	81.0929	NA	82.5039	NA	NA	NA	82.925	82.8356	NA	77.9888	82.5704	NA	NA	78.2875	82.9442	NA	80.5917	78.1333	NA	NA	81.6305	82.7875	82.5237	80.3821	82.8581	82.9089	NA	NA	NA	82.8185	78.2769	NA	NA	NA
Cyanobacteria from Lake Tanganyika (Tran et al. -- this study)	M_DeepCast_200m_mx_001.fasta	NA	NA	NA	NA	NA	NA	80.6346	82.1238	NA	NA	82.3411	82.4534	82.295	NA	83.6622	NA	82.0868	NA	NA	NA	82.3959	82.4254	NA	78.7197	82.126	NA	NA	78.8015	82.4578	NA	80.5914	77.8771	NA	NA	84.0681	82.2884	81.9032	80.6332	82.4582	82.4639	NA	NA	NA	82.3299	78.5526	NA	NA	NA
Cyanobacteria from Lake Tanganyika (Tran et al. -- this study)	M_surface_10_m1_298.fasta	NA	NA	NA	NA	NA	NA	78.9961	80.3745	NA	NA	80.2303	80.3161	80.2677	NA	80.686	NA	80.2911	NA	NA	NA	80.2489	80.1587	NA	77.5577	80.4406	NA	NA	77.9141	80.1343	NA	79.1725	77.4241	NA	NA	81.2909	80.0823	80.1249	79.0455	80.2192	80.1131	NA	NA	NA	80.24	77.72	NA	NA	NA
Cyanobacteria from Lake Tanganyika (Tran et al. -- this study)	M_surface_10_m2_119.fasta	NA	NA	NA	NA	NA	NA	80.225	84.4506	NA	NA	84.5459	84.4664	84.4577	NA	81.0882	NA	84.3078	NA	NA	NA	84.557	84.5357	NA	78.4546	84.3768	NA	NA	78.5135	84.4251	NA	80.3655	77.9214	NA	NA	81.584	84.5038	84.3401	80.322	84.6117	84.5314	NA	NA	NA	84.4746	78.1945	NA	NA	NA
Cyanobacteria from Lake Tanganyika (Tran et al. -- this study)	M_surface_10_m2_179.fasta	NA	NA	NA	NA	NA	NA	79.8161	80.9755	NA	NA	81.0694	81.0827	81.2307	NA	82.5376	NA	80.9788	NA	NA	NA	81.1787	81.1034	NA	77.7599	80.8983	NA	NA	77.8786	81.1889	NA	79.7939	77.4185	NA	NA	82.9071	81.1155	80.9855	79.8776	81.1423	81.1416	NA	NA	NA	81.1712	77.7131	NA	NA	NA
Cyanobacteria from Lake Tanganyika (Tran et al. -- this study)	M_surface_7_m2_037.fasta	NA	NA	NA	NA	NA	NA	79.5296	81.1109	NA	NA	80.9609	81.0896	80.9912	NA	82.0706	NA	80.9473	NA	NA	NA	81.1306	81.1401	NA	77.6351	81.1903	NA	NA	77.7684	81.1453	NA	79.737	77.0515	NA	NA	82.5603	81.1482	80.8149	79.5992	81.1351	81.0799	NA	NA	NA	81.0611	77.5481	NA	NA	NA
Cyanobacteria from Lake Tanganyika (Tran et al. -- this study)	M_surface_7_m2_040.fasta	NA	NA	NA	NA	NA	NA	79.4172	80.9145	NA	NA	80.996	81.0307	81.0742	NA	79.9629	NA	80.7158	NA	NA	NA	81.0019	81.1272	NA	77.8685	80.9967	NA	NA	77.8515	81.1131	NA	79.5121	77.6996	NA	NA	80.4913	81.01	80.6313	79.4911	81.0952	81.2346	NA	NA	NA	81.1169	77.537	NA	NA	NA
Cyanobacteria from Lake Tanganyika (Tran et al. -- this study)	M_surface_9_m1_291.fasta	NA	NA	NA	NA	NA	NA	78.7248	80.1668	NA	NA	80.4171	80.4807	80.3968	NA	79.5553	NA	80.0585	NA	NA	NA	80.4436	80.292	NA	77.1478	79.9907	NA	NA	76.9128	80.4087	NA	78.912	77.3442	NA	NA	79.9675	80.3777	79.8573	78.834	80.3866	80.4747	NA	NA	NA	80.4489	76.9518	NA	NA	NA
Margulis_Sagan_Melaina (ggKase, Matheus-Carnavelli et al., 2018)	AAA071-K20.contigs.fa	NA	NA	NA	NA	NA	NA	NA	NA	NA	NA	NA	NA	NA	NA	NA	NA	NA	NA	NA	NA	NA	NA	NA	NA	NA	NA	NA	NA	NA	NA	NA	NA	NA	NA	NA	NA	NA	NA	NA	NA	NA	NA	NA	NA	NA	NA	NA	NA
Margulis_Sagan_Melaina (ggKase, Matheus-Carnavelli et al., 2018)	AG-333-B06.contigs.fa	NA	NA	NA	NA	NA	NA	NA	NA	NA	NA	NA	NA	NA	NA	NA	NA	NA	NA	NA	NA	NA	NA	NA	NA	NA	NA	NA	NA	NA	NA	NA	NA	NA	NA	NA	NA	NA	NA	NA	NA	NA	NA	NA	NA	NA	NA	NA	NA
Margulis_Sagan_Melaina (ggKase, Matheus-Carnavelli et al., 2018)	AG-343-D04.contigs.fa	NA	NA	NA	NA	NA	NA	NA	NA	NA	NA	NA	NA	NA	NA	NA	NA	NA	NA	NA	NA	NA	NA	NA	NA	NA	NA	NA	NA	NA	NA	NA	NA	NA	NA	NA	NA	NA	NA	NA	NA	NA	NA	NA	NA	NA	NA	NA	NA
Margulis_Sagan_Melaina (ggKase, Matheus-Carnavelli et al., 2018)	AG-343-K17.contigs.fa	NA	NA	NA	NA	NA	NA	NA	NA	NA	NA	NA	NA	NA	NA	NA	NA	NA	NA	NA	NA	NA	NA	NA	NA	NA	NA	NA	NA	NA	NA	NA	NA	NA	NA	NA	NA	NA	NA	NA	NA	NA	NA	NA	NA	NA	NA	NA	NA
Margulis_Sagan_Melaina (ggKase, Matheus-Carnavelli et al., 2018)	AG-410-N11.contigs.fa	NA	NA	NA	NA	NA	NA	NA	NA	NA	NA	NA	NA	NA	NA	NA	NA	NA	NA	NA	NA	NA	NA	NA	NA	NA	NA	NA	NA	NA	NA	NA	NA	NA	NA	NA	NA	NA	NA	NA	NA	NA	NA	NA	NA	NA	NA	NA	NA
Margulis_Sagan_Melaina (ggKase, Matheus-Carnavelli et al., 2018)	AG-414-C22.contigs.fa	NA	NA	NA	NA	NA	NA	NA	NA	NA	NA	NA	NA	NA	NA	NA	NA	NA	NA	NA	NA	NA	NA	NA	NA	NA	NA	NA	NA	NA	NA	NA	NA	NA	NA	NA	NA	NA	NA	NA	NA	NA	NA	NA	NA	NA	NA	NA	NA
Margulis_Sagan_Melaina (ggKase, Matheus-Carnavelli et al., 2018)	AG-439-L15.contigs.fa	NA	NA	NA	NA	NA	NA	NA	NA	NA	NA	NA	NA	NA	NA	NA	NA	NA	NA	NA	NA	NA	NA	NA	NA	NA	NA	NA	NA	NA	NA	NA	NA	NA	NA	NA	NA	NA	NA	NA	NA	NA	NA	NA	NA	NA	NA	NA	NA
Margulis_Sagan_Melaina (ggKase, Matheus-Carnavelli et al., 2018)	BJP_IG3402_Melainabacteria_curated_49_16.contigs.fa	NA	NA	NA	NA	NA	NA	NA	NA	NA	NA	NA	NA	NA	NA	NA	NA	NA	NA	NA	NA	NA	NA	NA	NA	NA	NA	NA	NA	NA	NA	NA	NA	NA	NA	NA	NA	NA	NA	NA	NA	NA	NA	NA	NA	NA	NA	NA	NA
Margulis_Sagan_Melaina (ggKase, Matheus-Carnavelli et al., 2018)	candidate_division_WOR-1_bacterium_RIFCSPHIGHO2_01_FULL_53_15.contigs.fa	NA	NA	NA	NA	NA	NA	NA	NA	NA	NA	NA	NA	NA	NA	NA	NA	NA	NA	NA	NA	NA	NA	NA	NA	NA	NA	NA	NA	NA	NA	NA	NA	NA	NA	NA	NA	NA	NA	NA	NA	NA	NA	NA	NA	NA	NA	NA	NA
Margulis_Sagan_Melaina (ggKase, Matheus-Carnavelli et al., 2018)	candidate_division_WOR-1_bacterium_RIFCSPHIGHO2_02_FULL_45_12.contigs.fa	NA	NA	NA	NA	NA	NA	NA	NA	NA	NA	NA	NA	NA	NA	NA	NA	NA	NA	NA	NA	NA	NA	NA	NA	NA	NA	NA	NA	NA	NA	NA	NA	NA	NA	NA	NA	NA	NA	NA	NA	NA	NA	NA	NA	NA	NA	NA	NA
Margulis_Sagan_Melaina (ggKase, Matheus-Carnavelli et al., 2018)	candidate_division_WOR-1_bacterium_RIFCSPHIGHO2_02_FULL_53_26.contigs.fa	NA	NA	NA	NA	NA	NA	NA	NA	NA	NA	NA	NA	NA	NA	NA	NA	NA	NA	NA	NA	NA	NA	NA	NA	NA	NA	NA	NA	NA	NA	NA	NA	NA	NA	NA	NA	NA	NA	NA	NA	NA	NA	NA	NA	NA	NA	NA	NA
Margulis_Sagan_Melaina (ggKase, Matheus-Carnavelli et al., 2018)	candidate_division_WOR-1_bacterium_RIFCSPLOWO2_02_FULL_46_20.contigs.fa	NA	NA	NA	NA	NA	NA	NA	NA	NA	NA	NA	NA	NA	NA	NA	NA	NA	NA	NA	NA	NA	NA	NA	NA	NA	NA	NA	NA	NA	NA	NA	NA	NA	NA	NA	NA	NA	NA	NA	NA	NA	NA	NA	NA	NA	NA	NA	NA
Margulis_Sagan_Melaina (ggKase, Matheus-Carnavelli et al., 2018)	candidate_division_WOR-1_bacterium_RIFCSPLOWO2_12_FULL_45_9.contigs.fa	NA	NA	NA	NA	NA	NA	NA	NA	NA	NA	NA	NA	NA	NA	NA	NA	NA	NA	NA	NA	NA	NA	NA	NA	NA	NA	NA	NA	NA	NA	NA	NA	NA	NA	NA	NA	NA	NA	NA	NA	NA	NA	NA	NA	NA	NA	NA	NA
Margulis_Sagan_Melaina (ggKase, Matheus-Carnavelli et al., 2018)	candidate_division_WOR-1_bacterium_RIFOXYA12_FULL_36_13.contigs.fa	NA	NA	NA	NA	NA	NA	NA	NA	NA	NA	NA	NA	NA	NA	NA	NA	NA	NA	NA	NA	NA	NA	NA	NA	NA	NA	NA	NA	NA	NA	NA	NA	NA	NA	NA	NA	NA	NA	NA	NA	NA	NA	NA	NA	NA	NA	NA	NA
Margulis_Sagan_Melaina (ggKase, Matheus-Carnavelli et al., 2018)	candidate_division_WOR-1_bacterium_RIFOXYA12_FULL_43_27.contigs.fa	NA	NA	NA	NA	NA	NA	NA	NA	NA	NA	NA	NA	NA	NA	NA	NA	NA	NA	NA	NA	NA	NA	NA	NA	NA	NA	NA	NA	NA	NA	NA	NA	NA	NA	NA	NA	NA	NA	NA	NA	NA	NA	NA	NA	NA	NA	NA	NA
Margulis_Sagan_Melaina (ggKase, Matheus-Carnavelli et al., 2018)	candidate_division_WOR-1_bacterium_RIFOXYA12_FULL_52_29.contigs.fa	NA	NA	NA	NA	NA	NA	NA	NA	NA	NA	NA	NA	NA	NA	NA	NA	NA	NA	NA	NA	NA	NA	NA	NA	NA	NA	NA	NA	NA	NA	NA	NA	NA	NA	NA	NA	NA	NA	NA	NA	NA	NA	NA	NA	NA	NA	NA	NA
Margulis_Sagan_Melaina (ggKase, Matheus-Carnavelli et al., 2018)	candidate_division_WOR-1_bacterium_RIFOXYA2_FULL_36_21.contigs.fa	NA	NA	NA	NA	NA	NA	NA	NA	NA	NA	NA	NA	NA	NA	NA	NA	NA	NA	NA	NA	NA	NA	NA	NA	NA	NA	NA	NA	NA	NA	NA	NA	NA	NA	NA	NA	NA	NA	NA	NA	NA	NA	NA	NA	NA	NA	NA	NA
Margulis_Sagan_Melaina (ggKase, Matheus-Carnavelli et al., 2018)	candidate_division_WOR-1_bacterium_RIFOXYA2_FULL_37_7.contigs.fa	NA	NA	NA	NA	NA	NA	NA	NA	NA	NA	NA	NA	NA	NA	NA	NA	NA	NA	NA	NA	NA	NA	NA	NA	NA	NA	NA	NA	NA	NA	NA	NA	NA	NA	NA	NA	NA	NA	NA	NA	NA	NA	NA	NA	NA	NA	NA	NA
Margulis_Sagan_Melaina (ggKase, Matheus-Carnavelli et al., 2018)	candidate_division_WOR-1_bacterium_RIFOXYA2_FULL_41_14.contigs.fa	NA	NA	NA	NA	NA	NA	NA	NA	NA	NA	NA	NA	NA	NA	NA	NA	NA	NA	NA	NA	NA	NA	NA	NA	NA	NA	NA	NA	NA	NA	NA	NA	NA	NA	NA	NA	NA	NA	NA	NA	NA	NA	NA	NA	NA	NA	NA	NA
Margulis_Sagan_Melaina (ggKase, Matheus-Carnavelli et al., 2018)	candidate_division_WOR-1_bacterium_RIFOXYA2_FULL_46_56.contigs.fa	NA	NA	NA	NA	NA	NA	NA	NA	NA	NA	NA	NA	NA	NA	NA	NA	NA	NA	NA	NA	NA	NA	NA	NA	NA	NA	NA	NA	NA	NA	NA	NA	NA	NA	NA	NA	NA	NA	NA	NA	NA	NA	NA	NA	NA	NA	NA	NA
Margulis_Sagan_Melaina (ggKase, Matheus-Carnavelli et al., 2018)	candidate_division_WOR-1_bacterium_RIFOXYA2_FULL_52_19.contigs.fa	NA	NA	NA	NA	NA	NA	NA	NA	NA	NA	NA	NA	NA	NA	NA	NA	NA	NA	NA	NA	NA	NA	NA	NA	NA	NA	NA	NA	NA	NA	NA	NA	NA	NA	NA	NA	NA	NA	NA	NA	NA	NA	NA	NA	NA	NA	NA	NA
Margulis_Sagan_Melaina (ggKase, Matheus-Carnavelli et al., 2018)	candidate_division_WOR-1_bacterium_RIFOXYB12_FULL_52_16.contigs.fa	NA	NA	NA	NA	NA	NA	NA	NA	NA	NA	NA	NA	NA	NA	NA	NA	NA	NA	NA	NA	NA	NA	NA	NA	NA	NA	NA	NA	NA	NA	NA	NA	NA	NA	NA	NA	NA	NA	NA	NA	NA	NA	NA	NA	NA	NA	NA	NA
Margulis_Sagan_Melaina (ggKase, Matheus-Carnavelli et al., 2018)	candidate_division_WOR-1_bacterium_RIFOXYB2_FULL_36_35.contigs.fa	NA	NA	NA	NA	NA	NA	NA	NA	NA	NA	NA	NA	NA	NA	NA	NA	NA	NA	NA	NA	NA	NA	NA	NA	NA	NA	NA	NA	NA	NA	NA	NA	NA	NA	NA	NA	NA	NA	NA	NA	NA	NA	NA	NA	NA	NA	NA	NA
Margulis_Sagan_Melaina (ggKase, Matheus-Carnavelli et al., 2018)	candidate_division_WOR-1_bacterium_RIFOXYB2_FULL_37_13.contigs.fa	NA	NA	NA	NA	NA	NA	NA	NA	NA	NA	NA	NA	NA	NA	NA	NA	NA	NA	NA	NA	NA	NA	NA	NA	NA	NA	NA	NA	NA	NA	NA	NA	NA	NA	NA	NA	NA	NA	NA	NA	NA	NA	NA	NA	NA	NA	NA	NA
Margulis_Sagan_Melaina (ggKase, Matheus-Carnavelli et al., 2018)	candidate_division_WOR-1_bacterium_RIFOXYB2_FULL_42_35.contigs.fa	NA	NA	NA	NA	NA	NA	NA	NA	NA	NA	NA	NA	NA	NA	NA	NA	NA	NA	NA	NA	NA	NA	NA	NA	NA	NA	NA	NA	NA	NA	NA	NA	NA	NA	NA	NA	NA	NA	NA	NA	NA	NA	NA	NA	NA	NA	NA	NA
Margulis_Sagan_Melaina (ggKase, Matheus-Carnavelli et al., 2018)	candidate_division_WOR-1_bacterium_RIFOXYB2_FULL_46_45.contigs.fa	NA	NA	NA	NA	NA	NA	NA	NA	NA	NA	NA	NA	NA	NA	NA	NA	NA	NA	NA	NA	NA	NA	NA	NA	NA	NA	NA	NA	NA	NA	NA	NA	NA	NA	NA	NA	NA	NA	NA	NA	NA	NA	NA	NA	NA	NA	NA	NA
Margulis_Sagan_Melaina (ggKase, Matheus-Carnavelli et al., 2018)	candidate_division_WOR-1_bacterium_RIFOXYB2_FULL_48_7.contigs.fa	NA	NA	NA	NA	NA	NA	NA	NA	NA	NA	NA	NA	NA	NA	NA	NA	NA	NA	NA	NA	NA	NA	NA	NA	NA	NA	NA	NA	NA	NA	NA	NA	NA	NA	NA	NA	NA	NA	NA	NA	NA	NA	NA	NA	NA	NA	NA	NA
Margulis_Sagan_Melaina (ggKase, Matheus-Carnavelli et al., 2018)	candidate_division_WOR-1_bacterium_RIFOXYB2_FULL_52_9.contigs.fa	NA	NA	NA	NA	NA	NA	NA	NA	NA	NA	NA	NA	NA	NA	NA	NA	NA	NA	NA	NA	NA	NA	NA	NA	NA	NA	NA	NA	NA	NA	NA	NA	NA	NA	NA	NA	NA	NA	NA	NA	NA	NA	NA	NA	NA	NA	NA	NA
Margulis_Sagan_Melaina (ggKase, Matheus-Carnavelli et al., 2018)	candidate_division_WOR-1_bacterium_RIFOXYC12_FULL_52_18.contigs.fa	NA	NA	NA	NA	NA	NA	NA	NA	NA	NA	NA	NA	NA	NA	NA	NA	NA	NA	NA	NA	NA	NA	NA	NA	NA	NA	NA	NA	NA	NA	NA	NA	NA	NA	NA	NA	NA	NA	NA	NA	NA	NA	NA	NA	NA	NA	NA	NA
Margulis_Sagan_Melaina (ggKase, Matheus-Carnavelli et al., 2018)	candidate_division_WOR-1_bacterium_RIFOXYC2_FULL_37_10.contigs.fa	NA	NA	NA	NA	NA	NA	NA	NA	NA	NA	NA	NA	NA	NA	NA	NA	NA	NA	NA	NA	NA	NA	NA	NA	NA	NA	NA	NA	NA	NA	NA	NA	NA	NA	NA	NA	NA	NA	NA	NA	NA	NA	NA	NA	NA	NA	NA	NA
Margulis_Sagan_Melaina (ggKase, Matheus-Carnavelli et al., 2018)	candidate_division_WOR-1_bacterium_RIFOXYC2_FULL_41_25.contigs.fa	NA	NA	NA	NA	NA	NA	NA	NA	NA	NA	NA	NA	NA	NA	NA	NA	NA	NA	NA	NA	NA	NA	NA	NA	NA	NA	NA	NA	NA	NA	NA	NA	NA	NA	NA	NA	NA	NA	NA	NA	NA	NA	NA	NA	NA	NA	NA	NA
Margulis_Sagan_Melaina (ggKase, Matheus-Carnavelli et al., 2018)	candidate_division_WOR-1_bacterium_RIFOXYC2_FULL_46_14.contigs.fa	NA	NA	NA	NA	NA	NA	NA	NA	NA	NA	NA	NA	NA	NA	NA	NA	NA	NA	NA	NA	NA	NA	NA	NA	NA	NA	NA	NA	NA	NA	NA	NA	NA	NA	NA	NA	NA	NA	NA	NA	NA	NA	NA	NA	NA	NA	NA	NA
Margulis_Sagan_Melaina (ggKase, Matheus-Carnavelli et al., 2018)	candidate_division_WOR-1_bacterium_RIFOXYD2_FULL_36_8.contigs.fa	NA	NA	NA	NA	NA	NA	NA	NA	NA	NA	NA	NA	NA	NA	NA	NA	NA	NA	NA	NA	NA	NA	NA	NA	NA	NA	NA	NA	NA	NA	NA	NA	NA	NA	NA	NA	NA	NA	NA	NA	NA	NA	NA	NA	NA	NA	NA	NA
Margulis_Sagan_Melaina (ggKase, Matheus-Carnavelli et al., 2018)	candidate_division_WOR-1_bacterium_RIFOXYD2_FULL_41_8.contigs.fa	NA	NA	NA	NA	NA	NA	NA	NA	NA	NA	NA	NA	NA	NA	NA	NA	NA	NA	NA	NA	NA	NA	NA	NA	NA	NA	NA	NA	NA	NA	NA	NA	NA	NA	NA	NA	NA	NA	NA	NA	NA	NA	NA	NA	NA	NA	NA	NA
Margulis_Sagan_Melaina (ggKase, Matheus-Carnavelli et al., 2018)	Candidatus_Margulisbacteria_bacterium_GWD2_39_127.contigs.fa	NA	NA	NA	NA	NA	NA	NA	NA	NA	NA	NA	NA	NA	NA	NA	NA	NA	NA	NA	NA	NA	NA	NA	NA	NA	NA	NA	NA	NA	NA	NA	NA	NA	NA	NA	NA	NA	NA	NA	NA	NA	NA	NA	NA	NA	NA	NA	NA
Margulis_Sagan_Melaina (ggKase, Matheus-Carnavelli et al., 2018)	Candidatus_Margulisbacteria_bacterium_GWE2_39_32.contigs.fa	NA	NA	NA	NA	NA	NA	NA	NA	NA	NA	NA	NA	NA	NA	NA	NA	NA	NA	NA	NA	NA	NA	NA	NA	NA	NA	NA	NA	NA	NA	NA	NA	NA	NA	NA	NA	NA	NA	NA	NA	NA	NA	NA	NA	NA	NA	NA	NA
Margulis_Sagan_Melaina (ggKase, Matheus-Carnavelli et al., 2018)	Candidatus_Margulisbacteria_bacterium_GWF2_35_9.contigs.fa	NA	NA	NA	NA	NA	NA	NA	NA	NA	NA	NA	NA	NA	NA	NA	NA	NA	NA	NA	NA	NA	NA	NA	NA	NA	NA	NA	NA	NA	NA	NA	NA	NA	NA	NA	NA	NA	NA	NA	NA	NA	NA	NA	NA	NA	NA	NA	NA
Margulis_Sagan_Melaina (ggKase, Matheus-Carnavelli et al., 2018)	Candidatus_Margulisbacteria_bacterium_GWF2_38_17.contigs.fa	NA	NA	NA	NA	NA	NA	NA	NA	NA	NA	NA	NA	NA	NA	NA	NA	NA	NA	NA	NA	NA	NA	NA	NA	NA	NA	NA	NA	NA	NA	NA	NA	NA	NA	NA	NA	NA	NA	NA	NA	NA	NA	NA	NA	NA	NA	NA	NA
Margulis_Sagan_Melaina (ggKase, Matheus-Carnavelli et al., 2018)	Candidatus_Margulisbacteria_bacterium_RAAC_curated_38_40.contigs.fa	NA	NA	NA	NA	NA	NA	NA	NA	NA	NA	NA	NA	NA	NA	NA	NA	NA	NA	NA	NA	NA	NA	NA	NA	NA	NA	NA	NA	NA	NA	NA	NA	NA	NA	NA	NA	NA	NA	NA	NA	NA	NA	NA	NA	NA	NA	NA	NA
Margulis_Sagan_Melaina (ggKase, Matheus-Carnavelli et al., 2018)	Candidatus_Melainabacteria_bacterium_GWA2_34_9.contigs.fa	NA	NA	NA	NA	NA	NA	NA	NA	NA	NA	NA	NA	NA	NA	NA	NA	NA	NA	NA	NA	NA	NA	NA	NA	NA	NA	NA	NA	NA	NA	NA	NA	NA	NA	NA	NA	NA	NA	NA	NA	NA	NA	NA	NA	NA	NA	NA	NA
Margulis_Sagan_Melaina (ggKase, Matheus-Carnavelli et al., 2018)	Candidatus_Melainabacteria_bacterium_GWF2_32_7.contigs.fa	NA	NA	NA	NA	NA	NA	NA	NA	NA	NA	NA	NA	NA	NA	NA	NA	NA	NA	NA	NA	NA	NA	NA	NA	NA	NA	NA	NA	NA	NA	NA	NA	NA	NA	NA	NA	NA	NA	NA	NA	NA	NA	NA	NA	NA	NA	NA	NA
Margulis_Sagan_Melaina (ggKase, Matheus-Carnavelli et al., 2018)	Candidatus_Melainabacteria_bacterium_GWF2_37_15.contigs.fa	NA	NA	NA	NA	NA	NA	NA	NA	NA	NA	NA	NA	NA	NA	NA	NA	NA	NA	NA	NA	NA	NA	NA	NA	NA	NA	NA	NA	NA	NA	NA	NA	NA	NA	NA	NA	NA	NA	NA	NA	NA	NA	NA	NA	NA	NA	NA	NA
Margulis_Sagan_Melaina (ggKase, Matheus-Carnavelli et al., 2018)	Candidatus_Melainabacteria_bacterium_RIFCSPHIGHO2_02_FULL_34_12.contigs.fa	NA	NA	NA	NA	NA	NA	NA	NA	NA	NA	NA	NA	NA	NA	NA	NA	NA	NA	NA	NA	NA	NA	NA	NA	NA	NA	NA	NA	NA	NA	NA	NA	NA	NA	NA	NA	NA	NA	NA	NA	NA	NA	NA	NA	NA	NA	NA	NA
Margulis_Sagan_Melaina (ggKase, Matheus-Carnavelli et al., 2018)	Candidatus_Melainabacteria_bacterium_RIFCSPLOWO2_02_FULL_35_15.contigs.fa	NA	NA	NA	NA	NA	NA	NA	NA	NA	NA	NA	NA	NA	NA	NA	NA	NA	NA	NA	NA	NA	NA	NA	NA	NA	NA	NA	NA	NA	NA	NA	NA	NA	NA	NA	NA	NA	NA	NA	NA	NA	NA	NA	NA	NA	NA	NA	NA
Margulis_Sagan_Melaina (ggKase, Matheus-Carnavelli et al., 2018)	Candidatus_Melainabacteria_bacterium_RIFCSPLOWO2_12_FULL_35_11.contigs.fa	NA	NA	NA	NA	NA	NA	NA	NA	NA	NA	NA	NA	NA	NA	NA	NA	NA	NA	NA	NA	NA	NA	NA	NA	NA	NA	NA	NA	NA	NA	NA	NA	NA	NA	NA	NA	NA	NA	NA	NA	NA	NA	NA	NA	NA	NA	NA	NA
Margulis_Sagan_Melaina (ggKase, Matheus-Carnavelli et al., 2018)	Candidatus_Melainabacteria_bacterium_RIFOXYA12_FULL_32_12.contigs.fa	NA	NA	NA	NA	NA	NA	NA	NA	NA	NA	NA	NA	NA	NA	NA	NA	NA	NA	NA	NA	NA	NA	NA	NA	NA	NA	NA	NA	NA	NA	NA	NA	NA	NA	NA	NA	NA	NA	NA	NA	NA	NA	NA	NA	NA	NA	NA	NA
Margulis_Sagan_Melaina (ggKase, Matheus-Carnavelli et al., 2018)	Candidatus_Melainabacteria_bacterium_RIFOXYA2_FULL_32_9.contigs.fa	NA	NA	NA	NA	NA	NA	NA	NA	NA	NA	NA	NA	NA	NA	NA	NA	NA	NA	NA	NA	NA	NA	NA	NA	NA	NA	NA	NA	NA	NA	NA	NA	NA	NA	NA	NA	NA	NA	NA	NA	NA	NA	NA	NA	NA	NA	NA	NA
Margulis_Sagan_Melaina (ggKase, Matheus-Carnavelli et al., 2018)	js4906-20-3_S2_Melainabacteria_curated_33_49.contigs.fa	NA	NA	NA	NA	NA	NA	NA	NA	NA	NA	NA	NA	NA	NA	NA	NA	NA	NA	NA	NA	NA	NA	NA	NA	NA	NA	NA	NA	NA	NA	NA	NA	NA	NA	NA	NA	NA	NA	NA	NA	NA	NA	NA	NA	NA	NA	NA	NA
Margulis_Sagan_Melaina (ggKase, Matheus-Carnavelli et al., 2018)	js4906-23-3_S14_Melainabacteria_curated_33_15.contigs.fa	NA	NA	NA	NA	NA	NA	NA	NA	NA	NA	NA	NA	NA	NA	NA	NA	NA	NA	NA	NA	NA	NA	NA	NA	NA	NA	NA	NA	NA	NA	NA	NA	NA	NA	NA	NA	NA	NA	NA	NA	NA	NA	NA	NA	NA	NA	NA	NA
Margulis_Sagan_Melaina (ggKase, Matheus-Carnavelli et al., 2018)	js4906-25-3_S22_Melainabacteria_curated_33_82.contigs.fa	NA	NA	NA	NA	NA	NA	NA	NA	NA	NA	NA	NA	NA	NA	NA	NA	NA	NA	NA	NA	NA	NA	NA	NA	NA	NA	NA	NA	NA	NA	NA	NA	NA	NA	NA	NA	NA	NA	NA	NA	NA	NA	NA	NA	NA	NA	NA	NA
Margulis_Sagan_Melaina (ggKase, Matheus-Carnavelli et al., 2018)	js4906-27-3_S30_Melainabacteria_curated_32_34.contigs.fa	NA	NA	NA	NA	NA	NA	NA	NA	NA	NA	NA	NA	NA	NA	NA	NA	NA	NA	NA	NA	NA	NA	NA	NA	NA	NA	NA	NA	NA	NA	NA	NA	NA	NA	NA	NA	NA	NA	NA	NA	NA	NA	NA	NA	NA	NA	NA	NA
ncbi-genomes-2020-03-06	GCF_000007925.1_ASM792v1_genomic.fna	NA	NA	NA	NA	NA	NA	NA	NA	NA	NA	NA	NA	NA	NA	NA	NA	NA	NA	NA	NA	NA	NA	NA	NA	NA	NA	NA	NA	NA	NA	NA	NA	NA	NA	NA	NA	NA	NA	NA	NA	NA	NA	NA	NA	NA	NA	NA	NA
ncbi-genomes-2020-03-06	GCF_000009705.1_ASM970v1_genomic.fna	76.946	76.9165	76.9366	76.962	76.968	76.918	NA	NA	76.936	75.4191	NA	NA	NA	NA	NA	76.8499	NA	76.647	77.0655	77.0156	NA	NA	77.0212	NA	NA	77.1441	76.8629	NA	NA	77.0343	NA	NA	75.2515	77.0237	NA	NA	NA	NA	NA	NA	NA	75.29	77.0575	NA	NA	75.4414	NA	77.0367
ncbi-genomes-2020-03-06	GCF_000009725.1_ASM972v1_genomic.fna	NA	NA	NA	NA	NA	NA	NA	NA	NA	NA	NA	NA	NA	76.1696	NA	NA	NA	NA	NA	NA	NA	NA	NA	NA	NA	NA	NA	NA	NA	NA	NA	NA	NA	NA	NA	NA	NA	NA	NA	NA	NA	NA	NA	NA	NA	NA	NA	NA
ncbi-genomes-2020-03-06	GCF_000010065.1_ASM1006v1_genomic.fna	NA	NA	NA	NA	NA	NA	NA	NA	NA	NA	NA	NA	NA	NA	NA	NA	NA	NA	NA	NA	NA	NA	NA	NA	NA	NA	NA	NA	NA	NA	NA	NA	NA	NA	NA	NA	NA	NA	NA	NA	NA	NA	NA	NA	NA	NA	NA	NA
ncbi-genomes-2020-03-06	GCF_000010625.1_ASM1062v1_genomic.fna	75.4457	75.498	75.6846	76.011	75.6269	75.568	NA	NA	75.4391	76.2478	NA	NA	NA	77.4482	NA	75.7293	NA	NA	76.1052	75.905	NA	NA	75.8463	NA	NA	75.842	NA	NA	NA	75.5212	NA	NA	76.1644	75.9978	NA	NA	NA	NA	NA	NA	95.3132	76.1966	75.6339	NA	NA	76.3012	NA	NA
ncbi-genomes-2020-03-06	GCF_000011345.1_ASM1134v1_genomic.fna	NA	NA	NA	NA	NA	NA	NA	NA	NA	NA	NA	NA	NA	NA	NA	NA	NA	NA	NA	NA	NA	NA	NA	NA	NA	NA	NA	NA	NA	NA	NA	NA	NA	NA	NA	NA	NA	NA	NA	NA	NA	NA	NA	NA	NA	NA	NA	NA
ncbi-genomes-2020-03-06	GCF_000011385.1_ASM1138v1_genomic.fna	NA	NA	NA	NA	NA	NA	NA	75.5434	NA	NA	75.6053	75.4809	75.6643	NA	75.2335	NA	75.4426	NA	NA	NA	75.5911	75.6536	NA	NA	75.6844	NA	NA	NA	75.6992	NA	75.611	NA	NA	NA	75.4314	75.6291	75.3705	NA	75.6166	75.7573	NA	NA	NA	75.5317	NA	NA	NA	NA
ncbi-genomes-2020-03-06	GCF_000011465.1_ASM1146v1_genomic.fna	NA	NA	NA	NA	NA	NA	NA	NA	NA	NA	NA	NA	NA	NA	NA	NA	NA	NA	NA	NA	NA	NA	NA	NA	NA	NA	NA	NA	NA	NA	NA	NA	NA	NA	NA	NA	NA	NA	NA	NA	NA	NA	NA	NA	NA	NA	NA	NA
ncbi-genomes-2020-03-06	GCF_000011485.1_ASM1148v1_genomic.fna	NA	NA	NA	NA	NA	NA	76.5744	76.3645	NA	NA	76.7021	76.6885	76.5963	NA	NA	NA	76.6324	NA	NA	NA	76.6675	76.6604	NA	NA	76.6266	NA	NA	76.1701	76.6296	NA	76.2885	NA	NA	NA	76.4106	76.7236	76.3432	76.47	76.7418	76.6494	NA	NA	NA	76.593	NA	NA	NA	NA
ncbi-genomes-2020-03-06	GCF_000012465.1_ASM1246v1_genomic.fna	NA	NA	NA	NA	NA	NA	NA	NA	NA	NA	NA	NA	NA	NA	NA	NA	NA	NA	NA	NA	NA	NA	NA	NA	NA	NA	NA	NA	NA	NA	NA	NA	NA	NA	NA	NA	NA	NA	NA	NA	NA	NA	NA	NA	NA	NA	NA	NA
ncbi-genomes-2020-03-06	GCF_000012505.1_ASM1250v1_genomic.fna	NA	NA	NA	NA	NA	NA	76.5849	76.615	NA	NA	76.311	76.6407	76.5689	NA	76.3879	NA	76.7464	NA	NA	NA	76.328	76.4355	NA	NA	76.4149	NA	NA	76.3447	76.2864	NA	76.3145	76.2015	NA	NA	76.5892	76.3779	76.5365	76.4007	76.2795	76.4291	NA	NA	NA	76.3556	76.3599	NA	NA	NA
ncbi-genomes-2020-03-06	GCF_000012525.1_ASM1252v1_genomic.fna	NA	NA	NA	NA	NA	NA	NA	NA	NA	NA	NA	NA	NA	NA	NA	NA	NA	NA	NA	NA	NA	NA	NA	NA	NA	NA	NA	NA	NA	NA	NA	NA	NA	NA	NA	NA	NA	NA	NA	NA	NA	NA	NA	NA	NA	NA	NA	NA
ncbi-genomes-2020-03-06	GCF_000012625.1_ASM1262v1_genomic.fna	NA	NA	NA	NA	NA	NA	77.9765	78.3289	NA	NA	78.2815	78.2502	78.3873	NA	78.0867	NA	78.2288	NA	NA	NA	78.3687	78.3245	NA	76.9491	78.4197	NA	NA	76.8594	78.4023	NA	77.8865	76.9774	NA	NA	78.4673	78.4424	78.3195	77.9349	78.4029	78.3482	NA	NA	NA	78.346	76.8332	NA	NA	NA
ncbi-genomes-2020-03-06	GCF_000012645.1_ASM1264v1_genomic.fna	NA	NA	NA	NA	NA	NA	NA	NA	NA	NA	NA	NA	NA	NA	NA	NA	NA	NA	NA	NA	NA	NA	NA	NA	NA	NA	NA	NA	NA	NA	NA	NA	NA	NA	NA	NA	NA	NA	NA	NA	NA	NA	NA	NA	NA	NA	NA	NA
ncbi-genomes-2020-03-06	GCF_000013205.1_ASM1320v1_genomic.fna	NA	NA	NA	NA	NA	NA	NA	75.7202	NA	NA	75.6886	75.8549	75.6692	NA	NA	NA	75.5614	NA	NA	NA	75.6917	75.6198	NA	NA	75.503	NA	NA	NA	75.7907	NA	NA	NA	NA	NA	NA	75.6268	75.8725	NA	75.7457	75.8063	NA	NA	NA	75.6295	NA	NA	NA	NA
ncbi-genomes-2020-03-06	GCF_000013225.1_ASM1322v1_genomic.fna	NA	NA	NA	NA	NA	NA	NA	NA	NA	NA	NA	NA	NA	NA	NA	NA	NA	NA	NA	NA	NA	NA	NA	NA	NA	NA	NA	NA	NA	NA	NA	NA	NA	NA	NA	NA	NA	NA	NA	NA	NA	NA	NA	NA	NA	NA	NA	NA
ncbi-genomes-2020-03-06	GCF_000014265.1_ASM1426v1_genomic.fna	75.5007	75.3671	75.3151	75.6728	75.3929	75.4548	NA	NA	75.4503	75.6124	NA	NA	NA	75.0717	NA	75.3636	NA	75.4203	75.3638	75.4927	NA	NA	75.3551	NA	NA	75.5856	75.3733	NA	NA	75.3813	NA	NA	75.6859	75.3412	NA	NA	NA	NA	NA	NA	NA	75.6015	75.5151	NA	NA	75.4693	NA	75.415
ncbi-genomes-2020-03-06	GCF_000014585.1_ASM1458v1_genomic.fna	NA	NA	NA	NA	NA	NA	76.4032	76.7969	NA	NA	76.6789	76.8227	76.8183	NA	76.3544	NA	77.0431	NA	NA	NA	76.7628	76.683	NA	NA	76.4483	NA	NA	76.1327	76.6489	NA	76.4713	76.1265	NA	NA	76.4571	76.5546	76.7306	76.4682	76.7161	76.6626	NA	NA	NA	76.6688	NA	NA	NA	NA
ncbi-genomes-2020-03-06	GCF_000015645.1_ASM1564v1_genomic.fna	NA	NA	NA	NA	NA	NA	NA	NA	NA	NA	NA	NA	NA	NA	NA	NA	NA	NA	NA	NA	NA	NA	NA	NA	NA	NA	NA	NA	NA	NA	NA	NA	NA	NA	NA	NA	NA	NA	NA	NA	NA	NA	NA	NA	NA	NA	NA	NA
ncbi-genomes-2020-03-06	GCF_000015665.1_ASM1566v1_genomic.fna	NA	NA	NA	NA	NA	NA	NA	NA	NA	NA	NA	NA	NA	NA	NA	NA	NA	NA	NA	NA	NA	NA	NA	NA	NA	NA	NA	NA	NA	NA	NA	NA	NA	NA	NA	NA	NA	NA	NA	NA	NA	NA	NA	NA	NA	NA	NA	NA
ncbi-genomes-2020-03-06	GCF_000015685.1_ASM1568v1_genomic.fna	NA	NA	NA	NA	NA	NA	NA	NA	NA	NA	NA	NA	NA	NA	NA	NA	NA	NA	NA	NA	NA	NA	NA	NA	NA	NA	NA	NA	NA	NA	NA	NA	NA	NA	NA	NA	NA	NA	NA	NA	NA	NA	NA	NA	NA	NA	NA	NA
ncbi-genomes-2020-03-06	GCF_000015965.1_ASM1596v1_genomic.fna	NA	NA	NA	NA	NA	NA	NA	NA	NA	NA	NA	NA	NA	NA	NA	NA	NA	NA	NA	NA	NA	NA	NA	NA	NA	NA	NA	NA	NA	NA	NA	NA	NA	NA	NA	NA	NA	NA	NA	NA	NA	NA	NA	NA	NA	NA	NA	NA
ncbi-genomes-2020-03-06	GCF_000017845.1_ASM1784v1_genomic.fna	75.5753	75.4898	75.4129	75.6465	75.521	75.4874	NA	NA	75.504	75.4613	NA	NA	NA	75.5246	NA	75.3622	NA	75.3938	75.4393	75.516	NA	NA	75.3961	NA	NA	75.4922	NA	NA	NA	75.5716	NA	NA	75.5676	75.498	NA	NA	NA	NA	NA	NA	75.7921	75.5116	75.5385	NA	NA	75.4575	NA	75.2694
ncbi-genomes-2020-03-06	GCF_000018065.1_ASM1806v1_genomic.fna	NA	NA	NA	NA	NA	NA	NA	NA	NA	NA	NA	NA	NA	NA	NA	NA	NA	NA	NA	NA	NA	NA	NA	NA	NA	NA	NA	NA	NA	NA	NA	NA	NA	NA	NA	NA	NA	NA	NA	NA	NA	NA	NA	NA	NA	NA	NA	NA
ncbi-genomes-2020-03-06	GCF_000018105.1_ASM1810v1_genomic.fna	NA	NA	NA	NA	NA	NA	NA	NA	NA	NA	NA	NA	NA	NA	NA	NA	NA	NA	NA	NA	NA	NA	NA	NA	NA	NA	NA	NA	NA	NA	NA	NA	NA	NA	NA	NA	NA	NA	NA	NA	NA	NA	NA	NA	NA	NA	NA	NA
ncbi-genomes-2020-03-06	GCF_000019485.1_ASM1948v1_genomic.fna	NA	NA	NA	NA	NA	NA	NA	NA	NA	NA	NA	NA	NA	75.4344	NA	NA	NA	NA	NA	NA	NA	NA	NA	NA	NA	NA	NA	NA	NA	NA	NA	NA	NA	NA	NA	NA	NA	NA	NA	NA	NA	NA	NA	NA	NA	NA	NA	NA
ncbi-genomes-2020-03-06	GCF_000020025.1_ASM2002v1_genomic.fna	76.8962	76.9305	76.9558	77.0403	76.7971	76.9028	NA	NA	76.8497	75.4431	NA	NA	NA	74.9289	NA	76.9063	NA	76.6516	77.2811	77.0025	NA	NA	77.2653	NA	NA	77.0215	76.6857	NA	NA	77.0011	NA	NA	75.522	77.2464	NA	NA	NA	NA	NA	NA	NA	75.5339	76.9762	NA	NA	75.5126	NA	76.9018
ncbi-genomes-2020-03-06	GCF_000021805.1_ASM2180v1_genomic.fna	75.2435	75.3387	75.2009	75.4807	75.2737	75.3634	NA	NA	NA	75.4735	NA	NA	NA	75.7899	NA	75.0135	NA	NA	75.3847	75.1555	NA	NA	75.414	NA	NA	75.3788	NA	NA	NA	75.3661	NA	NA	75.4173	75.3752	NA	NA	NA	NA	NA	NA	76.2004	75.5277	75.2437	NA	NA	75.5644	NA	NA
ncbi-genomes-2020-03-06	GCF_000021825.1_ASM2182v1_genomic.fna	75.6373	75.6801	75.8007	75.8629	75.6148	75.525	NA	NA	75.4675	75.463	NA	NA	NA	75.5834	NA	75.6508	NA	75.6651	75.3846	75.7905	NA	NA	75.414	NA	NA	75.7444	NA	NA	NA	75.7658	NA	NA	75.4634	75.3947	NA	NA	NA	NA	NA	NA	76.0618	75.5984	75.6472	NA	NA	75.3156	NA	75.6876
ncbi-genomes-2020-03-06	GCF_000022045.1_ASM2204v1_genomic.fna	NA	NA	NA	NA	NA	NA	NA	NA	NA	NA	NA	NA	NA	NA	NA	NA	NA	NA	NA	NA	NA	NA	NA	NA	NA	NA	NA	NA	NA	NA	NA	NA	NA	NA	NA	NA	NA	NA	NA	NA	NA	NA	NA	NA	NA	NA	NA	NA
ncbi-genomes-2020-03-06	GCF_000024045.1_ASM2404v1_genomic.fna	75.2128	75.3015	75.1692	75.456	75.2963	75.3214	NA	NA	75.0718	75.3475	NA	NA	NA	75.7701	NA	75.0799	NA	NA	75.5459	75.2519	NA	NA	75.5263	NA	NA	75.3553	NA	NA	NA	75.3391	NA	NA	75.2621	75.5348	NA	NA	NA	NA	NA	NA	76.0566	75.369	75.152	NA	NA	75.5254	NA	75.057
ncbi-genomes-2020-03-06	GCF_000025125.1_ASM2512v1_genomic.fna	NA	NA	NA	NA	NA	NA	NA	NA	NA	NA	NA	NA	NA	NA	NA	NA	NA	NA	NA	NA	NA	NA	NA	NA	NA	NA	NA	NA	NA	NA	NA	NA	NA	NA	NA	NA	NA	NA	NA	NA	NA	NA	NA	NA	NA	NA	NA	NA
ncbi-genomes-2020-03-06	GCF_000063505.1_ASM6350v1_genomic.fna	NA	NA	NA	NA	NA	NA	77.9079	78.4386	NA	NA	78.397	78.4072	78.431	NA	77.8838	NA	78.2928	NA	NA	NA	78.4234	78.3308	NA	77.0594	78.2879	NA	NA	77.0852	78.3645	NA	78.0733	77.0802	NA	NA	78.3288	78.3201	78.2715	77.88	78.3641	78.3773	NA	NA	NA	78.2721	77.0382	NA	NA	NA
ncbi-genomes-2020-03-06	GCF_000063525.1_ASM6352v1_genomic.fna	NA	NA	NA	NA	NA	NA	77.9383	78.3465	NA	NA	78.3789	78.2636	78.4234	NA	78.0204	NA	78.3622	NA	NA	NA	78.3845	78.3158	NA	77.0533	78.2487	NA	NA	77.1838	78.3521	NA	78.0267	77.0969	NA	NA	78.3481	78.3568	78.4458	77.8874	78.3583	78.3913	NA	NA	NA	78.344	77.3598	NA	NA	NA
ncbi-genomes-2020-03-06	GCF_000147335.1_ASM14733v1_genomic.fna	75.6397	75.6527	75.7065	75.8667	75.6484	75.6672	NA	NA	75.6118	75.4714	NA	NA	NA	76.1868	NA	75.6984	NA	75.3686	75.5945	75.7559	NA	NA	75.5489	NA	NA	75.7719	NA	NA	NA	75.6943	NA	NA	75.5334	75.5414	NA	NA	NA	NA	NA	NA	76.2677	75.5191	75.9334	NA	NA	75.5041	NA	75.573
ncbi-genomes-2020-03-06	GCF_000161795.2_ASM16179v2_genomic.fna	NA	NA	NA	NA	NA	NA	77.8242	78.248	NA	NA	78.2138	78.2162	78.2739	NA	77.9323	NA	78.141	NA	NA	NA	78.2903	78.327	NA	76.815	78.1764	NA	NA	77.1007	78.2885	NA	77.8295	76.8849	NA	NA	78.376	78.3153	78.1471	77.8208	78.2626	78.2884	NA	NA	NA	78.3912	76.9233	NA	NA	NA
ncbi-genomes-2020-03-06	GCF_000179235.2_ASM17923v2_genomic.fna	NA	NA	NA	NA	NA	NA	79.8913	81.3343	NA	NA	81.2319	81.2446	81.2619	NA	82.1914	NA	81.1957	NA	NA	NA	81.3407	81.1469	NA	77.9729	81.305	NA	NA	78.2833	81.2346	NA	79.8386	77.459	NA	NA	82.6368	81.2053	81.2027	79.82	81.2069	81.1665	NA	NA	NA	81.276	77.9558	NA	NA	NA
ncbi-genomes-2020-03-06	GCF_000195975.1_ASM19597v1_genomic.fna	NA	NA	NA	NA	NA	NA	78.2973	78.491	NA	NA	78.5604	78.5871	78.601	NA	78.0039	NA	78.5693	NA	NA	NA	78.5953	78.5093	NA	76.8643	78.4966	NA	NA	77.1444	78.5552	NA	78.2437	76.8006	NA	NA	78.3474	78.4072	78.5472	78.3318	78.5705	78.4531	NA	NA	NA	78.4447	76.9877	NA	NA	NA
ncbi-genomes-2020-03-06	GCF_000196515.1_ASM19651v1_genomic.fna	78.9105	78.8487	78.8874	78.8449	78.8002	78.8573	NA	NA	78.8179	75.1747	NA	NA	NA	NA	NA	78.7198	NA	78.5296	79.0902	78.8152	NA	NA	79.0384	NA	NA	78.8459	78.5138	NA	NA	78.8743	NA	NA	75.2514	79.0709	NA	NA	NA	NA	NA	NA	NA	75.1486	78.8172	NA	NA	75.3814	NA	78.7637
ncbi-genomes-2020-03-06	GCF_000204075.1_ASM20407v1_genomic.fna	76.8399	76.8829	76.8491	76.9324	76.8848	76.8609	NA	NA	76.7322	75.3654	NA	NA	NA	74.995	NA	76.6591	NA	76.4501	77.0389	76.8346	NA	NA	76.9749	NA	NA	76.8884	76.5644	NA	NA	76.8253	NA	NA	75.4585	76.98	NA	NA	NA	NA	NA	NA	NA	75.2963	76.825	NA	NA	75.468	NA	76.8927
ncbi-genomes-2020-03-06	GCF_000270265.1_ASM27026v1_genomic.fna	NA	NA	NA	NA	NA	NA	NA	NA	NA	NA	NA	NA	NA	76.0972	NA	NA	NA	NA	NA	NA	NA	NA	NA	NA	NA	NA	NA	NA	NA	NA	NA	NA	NA	NA	NA	NA	NA	NA	NA	NA	NA	NA	NA	NA	NA	NA	NA	NA
ncbi-genomes-2020-03-06	GCF_000284135.1_ASM28413v1_genomic.fna	NA	NA	NA	NA	NA	NA	NA	NA	NA	NA	NA	NA	NA	76.0533	NA	NA	NA	NA	NA	NA	NA	NA	NA	NA	NA	NA	NA	NA	NA	NA	NA	NA	NA	NA	NA	NA	NA	NA	NA	NA	NA	NA	NA	NA	NA	NA	NA	NA
ncbi-genomes-2020-03-06	GCF_000284215.1_ASM28421v1_genomic.fna	NA	NA	NA	NA	NA	NA	NA	NA	NA	NA	NA	NA	NA	76.1069	NA	NA	NA	NA	NA	NA	NA	NA	NA	NA	NA	NA	NA	NA	NA	NA	NA	NA	NA	NA	NA	NA	NA	NA	NA	NA	NA	NA	NA	NA	NA	NA	NA	NA
ncbi-genomes-2020-03-06	GCF_000284455.1_ASM28445v1_genomic.fna	NA	NA	NA	NA	NA	NA	NA	NA	NA	NA	NA	NA	NA	76.1145	NA	NA	NA	NA	NA	NA	NA	NA	NA	NA	NA	NA	NA	NA	NA	NA	NA	NA	NA	NA	NA	NA	NA	NA	NA	NA	NA	NA	NA	NA	NA	NA	NA	NA
ncbi-genomes-2020-03-06	GCF_000312705.1_ASM31270v1_genomic.fna	87.3582	87.4414	87.5633	87.5314	87.5083	87.5003	NA	NA	87.3077	75.7664	NA	NA	NA	76.091	NA	87.3122	NA	86.7405	96.287	87.3694	NA	NA	96.2893	NA	NA	87.4509	86.9829	NA	NA	87.4017	NA	NA	75.9433	96.305	NA	NA	NA	NA	NA	NA	NA	75.6263	87.3262	NA	NA	75.8726	NA	87.2892
ncbi-genomes-2020-03-06	GCF_000316515.1_ASM31651v1_genomic.fna	NA	NA	NA	NA	NA	NA	80.7193	81.5335	NA	NA	81.4384	81.4881	81.6178	NA	80.2407	NA	81.4093	NA	NA	NA	81.4728	81.4485	NA	78.3799	81.3368	NA	NA	78.6547	81.5186	NA	80.7887	78.5267	NA	NA	80.7408	81.4906	81.5251	80.7343	81.422	81.5249	NA	NA	NA	81.4627	78.4359	NA	NA	NA
ncbi-genomes-2020-03-06	GCF_000316575.1_ASM31657v1_genomic.fna	76.9756	76.9408	76.9484	77.0326	76.9217	76.9994	NA	NA	76.9237	75.3039	NA	NA	NA	NA	NA	76.8733	NA	76.5331	77.2105	76.9112	NA	NA	77.1507	NA	NA	77.0977	76.7374	NA	NA	76.9576	NA	NA	75.2887	77.178	NA	NA	NA	NA	NA	NA	NA	75.3849	76.988	NA	NA	75.3063	NA	76.8882
ncbi-genomes-2020-03-06	GCF_000316605.1_ASM31660v1_genomic.fna	NA	NA	NA	NA	NA	NA	NA	NA	NA	NA	NA	NA	NA	NA	NA	NA	NA	NA	NA	NA	NA	NA	NA	NA	NA	NA	NA	NA	NA	NA	NA	NA	NA	NA	NA	NA	NA	NA	NA	NA	NA	NA	NA	NA	NA	NA	NA	NA
ncbi-genomes-2020-03-06	GCF_000316625.1_ASM31662v1_genomic.fna	76.9517	76.8901	76.8594	76.9292	76.8375	76.848	NA	NA	76.8708	75.4018	NA	NA	NA	NA	NA	76.8772	NA	76.6077	77.3842	76.9433	NA	NA	77.3343	NA	NA	77.0017	76.7012	NA	NA	76.98	NA	NA	75.5599	77.2696	NA	NA	NA	NA	NA	NA	NA	75.4589	76.8707	NA	NA	75.4657	NA	76.8656
ncbi-genomes-2020-03-06	GCF_000316645.1_ASM31664v1_genomic.fna	77.0062	76.9273	76.9038	76.9013	77.0003	76.9798	NA	NA	76.845	75.222	NA	NA	NA	NA	NA	76.8919	NA	76.6645	77.2189	76.9643	NA	NA	77.2025	NA	NA	77.0227	77.0231	NA	NA	76.9368	NA	NA	75.3991	77.1672	NA	NA	NA	NA	NA	NA	NA	75.3939	76.9675	NA	NA	75.5382	NA	76.8538
ncbi-genomes-2020-03-06	GCF_000316665.1_ASM31666v1_genomic.fna	75.8735	75.904	75.9427	75.9766	75.8135	75.8361	NA	NA	76.1291	74.9876	NA	NA	NA	NA	NA	75.7617	NA	75.7782	75.7775	75.8809	NA	NA	75.794	NA	NA	75.9784	75.9102	NA	NA	76.004	NA	NA	75.0235	75.6524	NA	NA	NA	NA	NA	NA	NA	74.9226	76.0147	NA	NA	75.0132	NA	75.8301
ncbi-genomes-2020-03-06	GCF_000316685.1_ASM31668v1_genomic.fna	NA	NA	NA	NA	NA	NA	NA	NA	NA	NA	NA	NA	NA	NA	NA	NA	NA	NA	NA	NA	NA	NA	NA	NA	NA	NA	NA	NA	NA	NA	NA	NA	NA	NA	NA	NA	NA	NA	NA	NA	NA	NA	NA	NA	NA	NA	NA	NA
ncbi-genomes-2020-03-06	GCF_000317025.1_ASM31702v1_genomic.fna	NA	NA	NA	NA	NA	NA	NA	NA	NA	NA	NA	NA	NA	NA	NA	NA	NA	NA	NA	NA	NA	NA	NA	NA	NA	NA	NA	NA	NA	NA	NA	NA	NA	NA	NA	NA	NA	NA	NA	NA	NA	NA	NA	NA	NA	NA	NA	NA
ncbi-genomes-2020-03-06	GCF_000317045.1_ASM31704v1_genomic.fna	NA	NA	NA	NA	NA	NA	75.7861	76.0984	NA	NA	76.1615	76.0945	76.1818	NA	75.6909	NA	76.153	NA	NA	NA	76.1892	76.1611	NA	NA	76.0537	NA	NA	NA	76.203	NA	75.6139	NA	NA	NA	75.99	76.0952	76.1175	75.6478	76.0985	76.2585	NA	NA	NA	75.9738	NA	NA	NA	NA
ncbi-genomes-2020-03-06	GCF_000317065.1_ASM31706v1_genomic.fna	NA	NA	NA	NA	NA	NA	NA	NA	NA	NA	NA	NA	NA	NA	NA	NA	NA	NA	NA	NA	NA	NA	NA	NA	NA	NA	NA	NA	NA	NA	NA	NA	NA	NA	NA	NA	NA	NA	NA	NA	NA	NA	NA	NA	NA	NA	NA	NA
ncbi-genomes-2020-03-06	GCF_000317085.1_ASM31708v1_genomic.fna	NA	NA	NA	NA	NA	NA	NA	NA	NA	NA	NA	NA	NA	NA	NA	NA	NA	NA	NA	NA	NA	NA	NA	NA	NA	NA	NA	NA	NA	NA	NA	NA	NA	NA	NA	NA	NA	NA	NA	NA	NA	NA	NA	NA	NA	NA	NA	NA
ncbi-genomes-2020-03-06	GCF_000317105.1_ASM31710v1_genomic.fna	NA	NA	NA	NA	75.4736	75.4389	NA	NA	NA	75.6445	NA	NA	NA	75.2147	NA	NA	NA	NA	75.4344	NA	NA	NA	75.4266	NA	NA	75.3544	NA	NA	NA	NA	NA	NA	75.7375	75.3148	NA	NA	NA	NA	NA	NA	NA	75.7365	NA	NA	NA	75.7518	NA	NA
ncbi-genomes-2020-03-06	GCF_000317125.1_ASM31712v1_genomic.fna	75.8427	75.8036	75.7247	75.9187	75.8586	75.9041	NA	NA	75.6761	NA	NA	NA	NA	NA	NA	75.8412	NA	75.4863	75.6585	75.8759	NA	NA	75.6863	NA	NA	75.8393	NA	NA	NA	75.7982	NA	NA	75.3684	75.5466	NA	NA	NA	NA	NA	NA	NA	75.2912	76.0591	NA	NA	NA	NA	75.6975
ncbi-genomes-2020-03-06	GCF_000317435.1_ASM31743v1_genomic.fna	76.4967	76.3029	76.2942	76.3342	76.4951	76.438	NA	NA	76.2373	75.5344	NA	NA	NA	NA	NA	76.2351	NA	76.2055	76.1161	76.3732	NA	NA	76.1024	NA	NA	76.3139	76.0437	NA	NA	76.3181	NA	NA	75.4463	76.0318	NA	NA	NA	NA	NA	NA	NA	75.509	76.2173	NA	NA	75.4933	NA	76.1191
ncbi-genomes-2020-03-06	GCF_000317475.1_ASM31747v1_genomic.fna	NA	75.4086	75.3734	75.6605	75.3325	75.4276	NA	NA	NA	75.6154	NA	NA	NA	NA	NA	NA	NA	NA	75.4674	NA	NA	NA	75.4576	NA	NA	75.5972	NA	NA	NA	NA	NA	NA	75.7721	75.3542	NA	NA	NA	NA	NA	NA	NA	75.5346	NA	NA	NA	75.5416	NA	NA
ncbi-genomes-2020-03-06	GCF_000317495.1_ASM31749v1_genomic.fna	75.9541	75.9212	75.9331	76.1587	75.8582	75.8569	NA	NA	75.6609	75.5525	NA	NA	NA	NA	NA	75.817	NA	75.865	76.1231	76.0038	NA	NA	76.1334	NA	NA	75.9753	75.9187	NA	NA	75.9798	NA	NA	75.4765	76.1172	NA	NA	NA	NA	NA	NA	NA	75.4709	76.0094	NA	NA	75.3924	NA	76.0047
ncbi-genomes-2020-03-06	GCF_000317515.1_ASM31751v1_genomic.fna	NA	NA	NA	75.7948	75.6408	75.8447	NA	NA	NA	75.5514	NA	NA	NA	75.17	NA	NA	NA	NA	75.4837	NA	NA	NA	75.401	NA	NA	NA	NA	NA	NA	NA	NA	NA	75.4881	75.4338	NA	NA	NA	NA	NA	NA	NA	75.4558	NA	NA	NA	NA	NA	NA
ncbi-genomes-2020-03-06	GCF_000317555.1_ASM31755v1_genomic.fna	75.419	75.3846	75.6556	75.8215	75.3866	75.4007	NA	NA	75.4891	NA	NA	NA	NA	NA	NA	75.4895	NA	75.2892	75.7809	75.5773	NA	NA	75.7896	NA	NA	75.4666	75.0863	NA	NA	75.6666	NA	NA	NA	75.7385	NA	NA	NA	NA	NA	NA	NA	NA	75.5087	NA	NA	NA	NA	75.4981
ncbi-genomes-2020-03-06	GCF_000317575.1_ASM31757v1_genomic.fna	75.4148	75.4773	75.4048	75.607	75.3762	75.3324	NA	NA	75.1968	75.3171	NA	NA	NA	75.2662	NA	75.1713	NA	75.1026	75.4303	75.3354	NA	NA	75.3852	NA	NA	75.4998	75.1768	NA	NA	75.4492	NA	NA	75.3231	75.2869	NA	NA	NA	NA	NA	NA	NA	75.4139	75.2609	NA	NA	75.3188	NA	75.3397
ncbi-genomes-2020-03-06	GCF_000317615.1_ASM31761v1_genomic.fna	NA	NA	NA	75.4355	NA	NA	NA	NA	NA	NA	NA	NA	NA	NA	NA	NA	NA	NA	75.1592	NA	NA	NA	75.3291	NA	NA	NA	NA	NA	NA	NA	NA	NA	NA	75.1291	NA	NA	NA	NA	NA	NA	NA	NA	NA	NA	NA	NA	NA	NA
ncbi-genomes-2020-03-06	GCF_000317635.1_ASM31763v1_genomic.fna	NA	NA	NA	NA	NA	NA	NA	NA	NA	NA	NA	NA	NA	NA	NA	NA	NA	NA	NA	NA	NA	NA	NA	NA	NA	NA	NA	NA	NA	NA	NA	NA	NA	NA	NA	NA	NA	NA	NA	NA	NA	NA	NA	NA	NA	NA	NA	NA
ncbi-genomes-2020-03-06	GCF_000317675.1_ASM31767v1_genomic.fna	75.4342	75.3364	75.3224	75.6302	75.2759	75.3889	NA	NA	NA	NA	NA	NA	NA	NA	NA	NA	NA	NA	75.3888	NA	NA	NA	75.2903	NA	NA	NA	NA	NA	NA	75.2562	NA	NA	74.8583	75.3073	NA	NA	NA	NA	NA	NA	NA	74.9273	NA	NA	NA	NA	NA	NA
ncbi-genomes-2020-03-06	GCF_000317695.1_ASM31769v1_genomic.fna	79.7944	79.7677	79.7227	79.7801	79.7594	79.8703	NA	NA	79.6122	75.6812	NA	NA	NA	75.1936	NA	79.7213	NA	79.1393	80.6198	79.7522	NA	NA	80.5161	NA	NA	79.788	79.4953	NA	NA	79.7486	NA	NA	75.9344	80.5237	NA	NA	NA	NA	NA	NA	NA	75.6583	79.6587	NA	NA	75.7068	NA	79.3598
ncbi-genomes-2020-03-06	GCF_000340785.1_ASM34078v1_genomic.fna	NA	NA	NA	NA	NA	NA	NA	NA	NA	NA	NA	NA	NA	76.187	NA	NA	NA	NA	NA	NA	NA	NA	NA	NA	NA	NA	NA	NA	NA	NA	NA	NA	NA	NA	NA	NA	NA	NA	NA	NA	NA	NA	NA	NA	NA	NA	NA	NA
ncbi-genomes-2020-03-06	GCF_000478825.2_ASM47882v2_genomic.fna	NA	NA	NA	NA	NA	NA	NA	NA	NA	NA	NA	NA	NA	76.0338	NA	NA	NA	NA	NA	NA	NA	NA	NA	NA	NA	NA	NA	NA	NA	NA	NA	NA	NA	NA	NA	NA	NA	NA	NA	NA	NA	NA	NA	NA	NA	NA	NA	NA
ncbi-genomes-2020-03-06	GCF_000484535.1_ASM48453v1_genomic.fna	NA	NA	NA	NA	NA	NA	NA	75.5084	NA	NA	75.6611	75.6214	75.5871	NA	NA	NA	75.5474	NA	NA	NA	75.6443	75.5804	NA	NA	75.4963	NA	NA	NA	75.7444	NA	NA	NA	NA	NA	75.4146	75.642	NA	NA	75.6723	75.6832	NA	NA	NA	75.6187	NA	NA	NA	NA
ncbi-genomes-2020-03-06	GCF_000734895.2_ASM73489v2_genomic.fna	76.2137	76.2155	76.1505	76.2947	76.3743	76.2742	NA	NA	76.1851	75.5313	NA	NA	NA	75.1887	NA	76.2136	NA	75.997	76.2817	76.2986	NA	NA	76.3057	NA	NA	76.3139	76.002	NA	NA	76.2601	NA	NA	75.4261	76.3137	NA	NA	NA	NA	NA	NA	NA	75.4097	76.2375	NA	NA	75.5319	NA	76.0616
ncbi-genomes-2020-03-06	GCF_000737535.1_ASM73753v1_genomic.fna	NA	NA	NA	NA	NA	NA	77.4788	77.5221	NA	NA	77.5659	77.5287	77.5404	NA	77.4485	NA	77.5915	NA	NA	NA	77.5865	77.5563	NA	76.3754	77.5065	NA	NA	76.6871	77.4876	NA	77.6246	76.7675	NA	NA	77.6296	77.5498	77.5294	77.3893	77.4932	77.6179	NA	NA	NA	77.5244	76.3779	NA	NA	NA
ncbi-genomes-2020-03-06	GCF_000737575.1_ASM73757v1_genomic.fna	NA	NA	NA	NA	NA	NA	78.0015	78.6447	NA	NA	78.8048	78.7643	78.7263	NA	78.1474	NA	78.7154	NA	NA	NA	78.8125	78.7513	NA	77.0827	78.6148	NA	NA	77.2268	78.668	NA	78.103	76.632	NA	NA	78.7081	78.7773	78.5612	78.0691	78.7119	78.6901	NA	NA	NA	78.7911	76.9659	NA	NA	NA
ncbi-genomes-2020-03-06	GCF_000737595.1_ASM73759v1_genomic.fna	NA	NA	NA	NA	NA	NA	77.9578	78.2977	NA	NA	78.4295	78.3514	78.2647	NA	78.0014	NA	78.3279	NA	NA	NA	78.4486	78.3461	NA	77.1921	78.375	NA	NA	77.1871	78.3357	NA	77.896	76.7982	NA	NA	78.1849	78.33	78.1614	77.8119	78.3101	78.3642	NA	NA	NA	78.2533	76.9106	NA	NA	NA
ncbi-genomes-2020-03-06	GCF_000757845.1_ASM75784v1_genomic.fna	NA	NA	NA	NA	NA	NA	NA	NA	NA	NA	NA	NA	NA	NA	NA	NA	NA	NA	NA	NA	NA	NA	NA	NA	NA	NA	NA	NA	NA	NA	NA	NA	NA	NA	NA	NA	NA	NA	NA	NA	NA	NA	NA	NA	NA	NA	NA	NA
ncbi-genomes-2020-03-06	GCF_000757865.1_ASM75786v1_genomic.fna	NA	NA	NA	NA	NA	NA	NA	NA	NA	NA	NA	NA	NA	NA	NA	NA	NA	NA	NA	NA	NA	NA	NA	NA	NA	NA	NA	NA	NA	NA	NA	NA	NA	NA	NA	NA	NA	NA	NA	NA	NA	NA	NA	NA	NA	NA	NA	NA
ncbi-genomes-2020-03-06	GCF_000817325.1_ASM81732v1_genomic.fna	NA	NA	NA	NA	NA	NA	NA	NA	NA	NA	NA	NA	NA	NA	NA	NA	NA	NA	NA	NA	NA	NA	NA	NA	NA	NA	NA	NA	NA	NA	NA	NA	NA	NA	NA	NA	NA	NA	NA	NA	NA	NA	NA	NA	NA	NA	NA	NA
ncbi-genomes-2020-03-06	GCF_000829235.1_ASM82923v1_genomic.fna	NA	NA	NA	NA	NA	NA	NA	NA	NA	NA	NA	NA	NA	NA	NA	NA	NA	NA	NA	NA	NA	NA	NA	NA	NA	NA	NA	NA	NA	NA	NA	NA	NA	NA	NA	NA	NA	NA	NA	NA	NA	NA	NA	NA	NA	NA	NA	NA
ncbi-genomes-2020-03-06	GCF_000981785.1_ASM98178v1_genomic.fna	75.574	75.6762	75.62	75.8764	75.6346	75.7007	NA	NA	75.525	76.5744	NA	NA	NA	77.4017	NA	75.629	NA	NA	75.5315	75.6847	NA	NA	75.5035	NA	NA	75.7816	NA	NA	NA	75.619	NA	NA	76.682	75.4388	NA	NA	NA	NA	NA	NA	93.9871	76.4943	75.6193	NA	NA	76.5342	NA	NA
ncbi-genomes-2020-03-06	GCF_000981785.2_ASM98178v2_genomic.fna	75.574	75.6762	75.62	75.8764	75.6346	75.7056	NA	NA	75.525	76.6175	NA	NA	NA	77.3767	NA	75.629	NA	NA	75.5315	75.6847	NA	NA	75.5035	NA	NA	75.7627	NA	NA	NA	75.619	NA	NA	76.6955	75.43	NA	NA	NA	NA	NA	NA	94.001	76.5495	75.6193	NA	NA	76.5377	NA	NA
ncbi-genomes-2020-03-06	GCF_001182765.1_WH8103.1_genomic.fna	NA	NA	NA	NA	NA	NA	78.2367	78.5566	NA	NA	78.6076	78.5025	78.6182	NA	78.0615	NA	78.539	NA	NA	NA	78.6313	78.5728	NA	77.2134	78.55	NA	NA	77.4285	78.6105	NA	78.207	76.7736	NA	NA	78.3406	78.4756	78.5917	78.2086	78.5582	78.5234	NA	NA	NA	78.4898	77.1541	NA	NA	NA
ncbi-genomes-2020-03-06	GCF_001264245.1_ASM126424v1_genomic.fna	NA	75.7024	75.6896	76.0765	75.6906	75.7838	NA	NA	NA	76.8198	NA	NA	NA	77.9157	NA	75.8186	NA	NA	75.6636	76.0063	NA	NA	75.6371	NA	NA	75.8425	NA	NA	NA	75.6974	NA	NA	76.5639	75.6523	NA	NA	NA	NA	NA	NA	94.7638	76.4877	75.7324	NA	NA	76.75	NA	NA
ncbi-genomes-2020-03-06	GCF_001277295.1_ASM127729v1_genomic.fna	86.7843	86.7851	86.8584	86.8787	86.6791	86.7941	NA	NA	86.6917	75.8519	NA	NA	NA	76.1562	NA	86.5923	NA	86.0665	90.3532	86.7684	NA	NA	90.3156	NA	NA	86.7683	86.3655	NA	NA	86.7436	NA	NA	76.2692	90.3259	NA	NA	NA	NA	NA	NA	NA	75.9474	86.6292	NA	NA	75.9802	NA	86.745
ncbi-genomes-2020-03-06	GCF_001318385.1_ASM131838v1_genomic.fna	NA	NA	NA	NA	NA	NA	NA	NA	NA	NA	NA	NA	NA	76.0945	NA	NA	NA	NA	NA	NA	NA	NA	NA	NA	NA	NA	NA	NA	NA	NA	NA	NA	NA	NA	NA	NA	NA	NA	NA	NA	NA	NA	NA	NA	NA	NA	NA	NA
ncbi-genomes-2020-03-06	GCF_001521855.1_ASM152185v1_genomic.fna	NA	NA	NA	NA	NA	NA	NA	NA	NA	NA	NA	NA	NA	NA	NA	NA	NA	NA	NA	NA	NA	NA	NA	NA	NA	NA	NA	NA	NA	NA	NA	NA	NA	NA	NA	NA	NA	NA	NA	NA	NA	NA	NA	NA	NA	NA	NA	NA
ncbi-genomes-2020-03-06	GCF_001548095.1_Gm3709_assembly_1.0_genomic.fna	75.4601	75.6506	75.6506	75.8838	75.5113	75.5356	NA	NA	NA	74.9585	NA	NA	NA	NA	NA	75.2779	NA	NA	75.2735	75.4033	NA	NA	75.2634	NA	NA	NA	NA	NA	NA	NA	NA	NA	74.9539	75.3607	NA	NA	NA	NA	NA	NA	NA	74.7729	NA	NA	NA	NA	NA	NA
ncbi-genomes-2020-03-06	GCF_001548115.1_Gm3709_assembly_1.0_genomic.fna	75.193	75.2716	75.1831	75.3963	75.2649	75.2069	NA	NA	NA	NA	NA	NA	NA	75.323	NA	74.998	NA	NA	75.0863	75.1277	NA	NA	75.0954	NA	NA	75.1587	NA	NA	NA	75.1145	NA	NA	75.3083	75.2131	NA	NA	NA	NA	NA	NA	NA	75.2185	75.1392	NA	NA	NA	NA	NA
ncbi-genomes-2020-03-06	GCF_001548375.1_ASM154837v1_genomic.fna	76.7557	76.5971	76.8908	76.8389	76.7126	76.7517	NA	NA	76.7494	75.2865	NA	NA	NA	NA	NA	76.6003	NA	76.4185	76.9428	76.8083	NA	NA	76.9197	NA	NA	76.8754	76.5862	NA	NA	76.8196	NA	NA	75.2963	76.8723	NA	NA	NA	NA	NA	NA	NA	75.2843	76.7537	NA	NA	75.3834	NA	76.8038
ncbi-genomes-2020-03-06	GCF_001548395.1_ASM154839v1_genomic.fna	NA	NA	NA	NA	NA	NA	NA	NA	NA	NA	NA	NA	NA	NA	NA	NA	NA	NA	NA	NA	75.549	NA	NA	NA	NA	NA	NA	NA	75.4663	NA	NA	NA	NA	NA	NA	NA	NA	NA	NA	75.4097	NA	NA	NA	NA	NA	NA	NA	NA
ncbi-genomes-2020-03-06	GCF_001548435.1_ASM154843v1_genomic.fna	NA	NA	NA	NA	NA	NA	NA	NA	NA	NA	NA	NA	NA	NA	NA	NA	NA	NA	NA	NA	NA	NA	NA	NA	NA	NA	NA	NA	NA	NA	NA	NA	NA	NA	NA	NA	NA	NA	NA	NA	NA	NA	NA	NA	NA	NA	NA	NA
ncbi-genomes-2020-03-06	GCF_001548455.1_ASM154845v1_genomic.fna	76.3492	76.2912	76.2388	76.4262	76.2807	76.3873	NA	NA	76.3086	NA	NA	NA	NA	NA	NA	76.2803	NA	76.0176	76.4969	76.2838	NA	NA	76.4707	NA	NA	76.362	76.1141	NA	NA	76.3596	NA	NA	75.4551	76.5216	NA	NA	NA	NA	NA	NA	NA	75.4593	76.2341	NA	NA	NA	NA	76.1848
ncbi-genomes-2020-03-06	GCF_001693255.1_ASM169325v1_genomic.fna	NA	NA	NA	NA	NA	NA	NA	NA	NA	NA	NA	NA	NA	75.4165	NA	NA	NA	NA	NA	NA	NA	NA	NA	NA	NA	NA	NA	NA	NA	NA	NA	NA	NA	NA	NA	NA	NA	NA	NA	NA	NA	NA	NA	NA	NA	NA	NA	NA
ncbi-genomes-2020-03-06	GCF_001693275.1_ASM169327v1_genomic.fna	NA	NA	NA	NA	NA	NA	NA	NA	NA	NA	NA	NA	NA	75.1298	NA	NA	NA	NA	NA	NA	NA	NA	NA	NA	NA	NA	NA	NA	NA	NA	NA	NA	NA	NA	NA	NA	NA	NA	NA	NA	NA	NA	NA	NA	NA	NA	NA	NA
ncbi-genomes-2020-03-06	GCF_001693295.1_ASM169329v1_genomic.fna	NA	NA	NA	NA	NA	NA	NA	NA	NA	NA	NA	NA	NA	75.3905	NA	NA	NA	NA	NA	NA	NA	NA	NA	NA	NA	NA	NA	NA	NA	NA	NA	NA	NA	NA	NA	NA	NA	NA	NA	NA	NA	NA	NA	NA	NA	NA	NA	NA
ncbi-genomes-2020-03-06	GCF_001704955.1_ASM170495v1_genomic.fna	NA	75.4558	75.5284	75.8723	75.5976	75.6985	NA	NA	NA	76.7025	NA	NA	NA	77.7401	NA	75.5635	NA	NA	75.6102	75.683	NA	NA	75.5632	NA	NA	75.7101	NA	NA	NA	75.5069	NA	NA	76.7033	75.4533	NA	NA	NA	NA	NA	NA	94.0587	76.6464	75.5715	NA	NA	76.7611	NA	NA
ncbi-genomes-2020-03-06	GCF_001704955.2_ASM170495v2_genomic.fna	75.5391	75.4392	75.5105	75.8809	75.5784	75.679	NA	NA	NA	76.7184	NA	NA	NA	77.6858	NA	75.5456	NA	NA	75.6094	75.6712	NA	NA	75.5445	NA	NA	75.69	NA	NA	NA	75.49	NA	NA	76.6908	75.4602	NA	NA	NA	NA	NA	NA	94.0618	76.6757	75.5715	NA	NA	76.7798	NA	NA
ncbi-genomes-2020-03-06	GCF_001767235.1_ASM176723v1_genomic.fna	75.3321	75.2667	75.2974	75.5886	75.3028	75.2721	NA	NA	75.199	75.3224	NA	NA	NA	NA	NA	75.2152	NA	NA	75.4045	75.3482	NA	NA	75.3022	NA	NA	75.2838	NA	NA	NA	75.3058	NA	NA	75.2625	75.341	NA	NA	NA	NA	NA	NA	NA	75.3295	75.2783	NA	NA	75.4416	NA	NA
ncbi-genomes-2020-03-06	GCF_001885215.1_ASM188521v1_genomic.fna	NA	NA	NA	NA	NA	NA	79.1131	79.5428	NA	NA	79.4617	79.6245	79.6449	NA	78.8567	NA	79.4715	NA	NA	NA	79.6424	79.5452	NA	77.481	79.4035	NA	NA	77.697	79.585	NA	79.1042	77.4239	NA	NA	79.2538	79.5434	79.2981	79.1746	79.5405	79.63	NA	NA	NA	79.6189	77.575	NA	NA	NA
ncbi-genomes-2020-03-06	GCF_002075285.2_ASM207528v2_genomic.fna	NA	NA	NA	NA	NA	NA	NA	NA	NA	NA	NA	NA	NA	NA	NA	NA	NA	NA	NA	NA	NA	NA	NA	NA	NA	NA	NA	NA	NA	NA	NA	NA	NA	NA	NA	NA	NA	NA	NA	NA	NA	NA	NA	NA	NA	NA	NA	NA
ncbi-genomes-2020-03-06	GCF_002075285.3_ASM207528v3_genomic.fna	NA	NA	NA	NA	NA	NA	NA	NA	NA	NA	NA	NA	NA	NA	NA	NA	NA	NA	NA	NA	NA	NA	NA	NA	NA	NA	NA	NA	NA	NA	NA	NA	NA	NA	NA	NA	NA	NA	NA	NA	NA	NA	NA	NA	NA	NA	NA	NA
ncbi-genomes-2020-03-06	GCF_002095975.1_ASM209597v1_genomic.fna	75.5829	75.6538	75.6527	75.9623	75.666	75.6631	NA	NA	NA	76.5628	NA	NA	NA	77.4047	NA	75.6988	NA	NA	75.911	75.963	NA	NA	75.8088	NA	NA	75.8345	NA	NA	NA	75.7106	NA	NA	76.5265	75.9764	NA	NA	NA	NA	NA	NA	93.9919	76.3084	NA	NA	NA	76.3039	NA	NA
ncbi-genomes-2020-03-06	GCF_002142475.1_ASM214247v1_genomic.fna	NA	NA	NA	NA	NA	NA	NA	NA	NA	NA	NA	NA	NA	NA	NA	NA	NA	NA	NA	NA	NA	NA	NA	NA	NA	NA	NA	NA	NA	NA	NA	NA	NA	NA	NA	NA	NA	NA	NA	NA	NA	NA	NA	NA	NA	NA	NA	NA
ncbi-genomes-2020-03-06	GCF_002142495.1_ASM214249v1_genomic.fna	NA	NA	NA	NA	NA	NA	NA	NA	NA	NA	NA	NA	NA	NA	NA	NA	NA	NA	NA	NA	NA	NA	NA	NA	NA	NA	NA	NA	NA	NA	NA	NA	NA	NA	NA	NA	NA	NA	NA	NA	NA	NA	NA	NA	NA	NA	NA	NA
ncbi-genomes-2020-03-06	GCF_002163975.1_ASM216397v1_genomic.fna	76.1707	76.3083	76.2148	76.2351	76.202	76.2353	NA	NA	76.0367	NA	NA	NA	NA	NA	NA	76.0792	NA	75.9142	76.3212	76.3281	NA	NA	76.3527	NA	NA	76.2702	75.9976	NA	NA	76.1242	NA	NA	NA	76.2982	NA	NA	NA	NA	NA	NA	NA	NA	76.2253	NA	NA	NA	NA	76.0435
ncbi-genomes-2020-03-06	GCF_002355455.1_ASM235545v1_genomic.fna	75.5383	75.4065	75.4638	75.6522	75.39	75.4953	NA	NA	75.3907	74.9949	NA	NA	NA	75.2488	NA	75.3805	NA	75.2846	75.5071	75.4913	NA	NA	75.5233	NA	NA	75.6108	75.6258	NA	NA	75.4612	NA	NA	75.0347	75.4782	NA	NA	NA	NA	NA	NA	75.6179	75.0309	75.391	NA	NA	75.0324	NA	75.4286
ncbi-genomes-2020-03-06	GCF_002356215.1_ASM235621v1_genomic.fna	NA	NA	NA	NA	NA	NA	NA	NA	NA	NA	NA	NA	NA	NA	NA	NA	NA	NA	NA	NA	NA	NA	NA	NA	NA	NA	NA	NA	NA	NA	NA	NA	NA	NA	NA	NA	NA	NA	NA	NA	NA	NA	NA	NA	NA	NA	NA	NA
ncbi-genomes-2020-03-06	GCF_002368175.1_ASM236817v1_genomic.fna	76.8495	76.9304	76.89	76.8793	76.9187	76.9862	NA	NA	76.726	75.3998	NA	NA	NA	NA	NA	76.7894	NA	76.5148	77.0469	76.9194	NA	NA	77.0312	NA	NA	76.954	76.7639	NA	NA	76.8901	NA	NA	75.3164	76.9916	NA	NA	NA	NA	NA	NA	NA	75.3357	76.7882	NA	NA	75.3224	NA	76.7301
ncbi-genomes-2020-03-06	GCF_002368255.1_ASM236825v1_genomic.fna	NA	NA	NA	NA	NA	NA	NA	NA	NA	NA	NA	NA	NA	NA	NA	NA	NA	NA	NA	NA	NA	NA	NA	NA	NA	NA	NA	NA	NA	NA	NA	NA	NA	NA	NA	NA	NA	NA	NA	NA	NA	NA	NA	NA	NA	NA	NA	NA
ncbi-genomes-2020-03-06	GCF_002368355.1_ASM236835v1_genomic.fna	75.5158	75.3771	75.5343	75.91	75.4399	75.5024	NA	NA	NA	NA	NA	NA	NA	NA	NA	NA	NA	NA	75.2962	75.418	NA	NA	75.2321	NA	NA	75.4601	NA	NA	NA	75.4746	NA	NA	75.0296	NA	NA	NA	NA	NA	NA	NA	NA	NA	NA	NA	NA	NA	NA	NA
ncbi-genomes-2020-03-06	GCF_002368395.1_ASM236839v1_genomic.fna	75.897	75.884	75.9126	75.9946	75.9315	75.9448	NA	NA	75.7166	75.3066	NA	NA	NA	NA	NA	75.8839	NA	75.6478	75.9235	76.019	NA	NA	75.8905	NA	NA	76.0636	75.8592	NA	NA	75.977	NA	NA	75.2264	75.7821	NA	NA	NA	NA	NA	NA	NA	75.2769	75.902	NA	NA	75.289	NA	75.7728
ncbi-genomes-2020-03-06	GCF_002368455.1_ASM236845v1_genomic.fna	75.8175	75.6931	75.9058	76.0134	75.7329	75.8001	NA	NA	75.818	NA	NA	NA	NA	NA	NA	75.8396	NA	75.6849	75.9463	75.8074	NA	NA	75.966	NA	NA	75.8532	75.9872	NA	NA	75.8573	NA	NA	74.9512	75.8591	NA	NA	NA	NA	NA	NA	NA	NA	75.755	NA	NA	NA	NA	75.7753
ncbi-genomes-2020-03-06	GCF_002754935.1_ASM275493v1_genomic.fna	NA	NA	NA	NA	NA	NA	NA	NA	NA	NA	NA	NA	NA	NA	NA	NA	NA	NA	NA	NA	NA	NA	NA	NA	NA	NA	NA	NA	NA	NA	NA	NA	NA	NA	NA	NA	NA	NA	NA	NA	NA	NA	NA	NA	NA	NA	NA	NA
ncbi-genomes-2020-03-06	GCF_002813575.1_ASM281357v1_genomic.fna	77.017	77.083	77.0606	77.0771	77.0078	77.0186	NA	NA	76.9581	75.2904	NA	NA	NA	NA	NA	76.9336	NA	76.7281	77.3828	77.03	NA	NA	77.2462	NA	NA	77.0509	76.7766	NA	NA	77.0464	NA	NA	75.4085	77.3184	NA	NA	NA	NA	NA	NA	NA	75.3367	77.0329	NA	NA	75.2377	NA	77.0235
ncbi-genomes-2020-03-06	GCF_002896875.1_ASM289687v1_genomic.fna	76.8493	76.8388	76.8533	76.8776	76.8433	76.8118	NA	NA	76.7739	75.3866	NA	NA	NA	75.3723	NA	76.8314	NA	76.4994	77.124	76.859	NA	NA	77.0765	NA	NA	76.8875	76.7261	NA	NA	76.8397	NA	NA	75.54	77.0609	NA	NA	NA	NA	NA	NA	NA	75.5738	76.8464	NA	NA	75.4002	NA	76.7966
ncbi-genomes-2020-03-06	GCF_002949735.1_ASM294973v1_genomic.fna	77.0094	77.121	77.2093	77.1933	77.0473	77.041	NA	NA	77.0216	75.2688	NA	NA	NA	NA	NA	77.0173	NA	76.7988	77.4556	77.0187	NA	NA	77.3995	NA	NA	77.1197	76.8408	NA	NA	77.2106	NA	NA	75.3627	77.4493	NA	NA	NA	NA	NA	NA	NA	75.3725	77.1151	NA	NA	75.47	NA	77.0455
ncbi-genomes-2020-03-06	GCF_002949795.1_ASM294979v1_genomic.fna	76.9758	77.0097	77.0778	77.0568	76.987	76.9518	NA	NA	76.9671	75.1713	NA	NA	NA	NA	NA	76.9161	NA	76.569	77.3055	76.8833	NA	NA	77.2951	NA	NA	77.1003	76.8284	NA	NA	77.0019	NA	NA	75.1559	77.3223	NA	NA	NA	NA	NA	NA	NA	75.2753	76.9883	NA	NA	75.3366	NA	77.0014
ncbi-genomes-2020-03-06	GCF_003015225.1_ASM301522v1_genomic.fna	NA	NA	NA	NA	NA	NA	NA	NA	NA	NA	NA	NA	NA	76.053	NA	NA	NA	NA	NA	NA	NA	NA	NA	NA	NA	NA	NA	NA	NA	NA	NA	NA	NA	NA	NA	NA	NA	NA	NA	NA	NA	NA	NA	NA	NA	NA	NA	NA
ncbi-genomes-2020-03-06	GCF_003019735.1_ASM301973v1_genomic.fna	75.2596	75.22	75.4757	75.5822	75.2173	75.2878	NA	NA	NA	75.2323	NA	NA	NA	76.9918	NA	75.5426	NA	NA	76.1922	75.6059	NA	NA	76.1263	NA	NA	75.5241	NA	NA	NA	75.4706	NA	NA	75.2748	76.0753	NA	NA	NA	NA	NA	NA	94.1515	75.2701	75.4717	NA	NA	75.1837	NA	NA
ncbi-genomes-2020-03-06	GCF_003054475.1_ASM305447v1_genomic.fna	77.4215	77.44	77.5472	77.5685	77.4241	77.5123	NA	NA	77.4842	75.1579	NA	NA	NA	NA	NA	77.4473	NA	77.1928	77.9153	77.543	NA	NA	77.8414	NA	NA	77.6094	77.3238	NA	NA	77.6196	NA	NA	75.5244	77.8847	NA	NA	NA	NA	NA	NA	NA	75.1661	77.5644	NA	NA	75.3692	NA	77.4469
ncbi-genomes-2020-03-06	GCF_003443655.1_ASM344365v1_genomic.fna	77.0264	77.068	77.0028	77.0903	77.0104	77.0486	NA	NA	77.092	75.0633	NA	NA	NA	NA	NA	77.0264	NA	76.7681	77.3266	77.0507	NA	NA	77.2838	NA	NA	77.1029	76.8958	NA	NA	77.1086	NA	NA	75.0481	77.2859	NA	NA	NA	NA	NA	NA	NA	75.0218	77.0716	NA	NA	75.1039	NA	77.0629
ncbi-genomes-2020-03-06	GCF_003574135.1_ASM357413v1_genomic.fna	NA	NA	NA	NA	NA	NA	NA	NA	NA	NA	NA	NA	NA	NA	NA	NA	NA	NA	NA	NA	NA	NA	NA	NA	NA	NA	NA	NA	NA	NA	NA	NA	NA	NA	NA	NA	NA	NA	NA	NA	NA	NA	NA	NA	NA	NA	NA	NA
ncbi-genomes-2020-03-06	GCF_003945305.1_ASM394530v1_genomic.fna	75.4564	75.5525	75.6127	75.867	75.597	75.6394	NA	NA	NA	76.355	NA	NA	NA	77.471	NA	75.661	NA	75.4682	75.8159	75.7171	NA	NA	75.6792	NA	NA	75.8886	NA	NA	NA	75.6138	NA	NA	76.2454	75.6622	NA	NA	NA	NA	NA	NA	95.2731	76.1235	75.6507	NA	NA	76.4277	NA	NA
ncbi-genomes-2020-03-06	GCF_003957805.1_ASM395780v1_genomic.fna	NA	NA	NA	NA	NA	NA	NA	NA	NA	NA	NA	NA	NA	NA	NA	NA	NA	NA	NA	NA	NA	NA	NA	NA	NA	NA	NA	NA	NA	NA	NA	NA	NA	NA	NA	NA	NA	NA	NA	NA	NA	NA	NA	NA	NA	NA	NA	NA
ncbi-genomes-2020-03-06	GCF_003967015.1_ASM396701v1_genomic.fna	NA	NA	NA	NA	NA	NA	NA	NA	NA	NA	NA	NA	NA	NA	NA	NA	NA	NA	75.877	NA	NA	NA	NA	NA	NA	NA	NA	NA	NA	NA	NA	NA	NA	NA	NA	NA	NA	NA	NA	NA	NA	NA	NA	NA	NA	NA	NA	NA
ncbi-genomes-2020-03-06	GCF_003990665.1_ASM399066v2_genomic.fna	NA	NA	NA	NA	NA	NA	NA	NA	NA	NA	NA	NA	NA	NA	NA	NA	NA	NA	NA	NA	NA	NA	NA	NA	NA	NA	NA	NA	NA	NA	NA	NA	NA	NA	NA	NA	NA	NA	NA	NA	NA	NA	NA	NA	NA	NA	NA	NA
ncbi-genomes-2020-03-06	GCF_004209775.1_ASM420977v1_genomic.fna	NA	NA	NA	NA	NA	NA	78.1061	78.8878	NA	NA	78.6422	78.7584	78.8385	NA	78.4355	NA	78.7184	NA	NA	NA	78.8317	78.6478	NA	77.1462	78.5174	NA	NA	77.2538	78.6879	NA	78.1628	76.9629	NA	NA	78.6727	78.7862	78.631	78.1283	78.6611	78.6534	NA	NA	NA	78.72	77.1459	NA	NA	NA
ncbi-genomes-2020-03-06	GCF_007904085.1_ASM790408v1_genomic.fna	NA	NA	NA	NA	NA	NA	NA	NA	NA	NA	NA	NA	NA	NA	NA	NA	NA	NA	NA	NA	NA	NA	NA	NA	NA	NA	NA	NA	NA	NA	NA	NA	75.5632	NA	NA	NA	NA	NA	NA	NA	NA	75.6173	NA	NA	NA	NA	NA	NA
ncbi-genomes-2020-03-06	GCF_008121535.1_ASM812153v1_genomic.fna	87.2957	87.3098	87.3838	87.426	87.3115	87.3991	NA	NA	87.2309	75.7092	NA	NA	NA	75.5823	NA	87.2038	NA	86.619	96.2162	87.4543	NA	NA	96.1648	NA	NA	87.3769	86.987	NA	NA	87.2536	NA	NA	75.958	96.1716	NA	NA	NA	NA	NA	NA	75.6053	75.8908	87.2034	NA	NA	75.8884	NA	87.2394
ncbi-genomes-2020-03-06	GCF_008386235.1_ASM838623v1_genomic.fna	NA	NA	NA	NA	NA	NA	NA	NA	NA	NA	NA	NA	NA	NA	NA	NA	NA	NA	NA	NA	NA	NA	NA	NA	NA	NA	NA	NA	NA	NA	NA	NA	NA	NA	NA	NA	NA	NA	NA	NA	NA	NA	NA	NA	NA	NA	NA	NA
ncbi-genomes-2020-03-06	GCF_008807075.1_ASM880707v1_genomic.fna	NA	NA	NA	NA	NA	NA	78.7517	79.5056	NA	NA	79.6844	79.4968	79.3749	NA	78.9449	NA	79.4071	NA	NA	NA	79.6173	79.4765	NA	77.5156	79.5276	NA	NA	77.5001	79.5658	NA	78.9545	77.3198	NA	NA	79.29	79.5587	79.3178	78.6663	79.516	79.5486	NA	NA	NA	79.5241	77.4453	NA	NA	NA
ncbi-genomes-2020-03-06	GCF_009372195.1_ASM937219v1_genomic.fna	76.9831	76.9974	76.9334	77.0342	76.9452	76.9794	NA	NA	76.9356	75.2022	NA	NA	NA	75.3309	NA	76.994	NA	76.7574	77.3386	77.0074	NA	NA	77.3195	NA	NA	77.0143	76.8056	NA	NA	77.0886	NA	NA	75.1332	77.2951	NA	NA	NA	NA	NA	NA	NA	75.2605	77.0711	NA	NA	75.1183	NA	77.0097
ncbi-genomes-2020-03-06	GCF_009498015.1_ASM949801v1_genomic.fna	76.8806	76.9086	76.8374	76.966	76.9356	76.882	NA	NA	76.7817	75.3317	NA	NA	NA	NA	NA	76.6474	NA	76.4357	77.0762	76.8539	NA	NA	77.0172	NA	NA	76.8891	76.5686	NA	NA	76.8663	NA	NA	75.4028	76.9922	NA	NA	NA	NA	NA	NA	NA	75.2571	76.8358	NA	NA	75.372	NA	76.8502
ncbi-genomes-2020-03-06	GCF_009792235.1_ASM979223v1_genomic.fna	75.4172	75.3722	75.2676	75.394	75.3969	75.4231	NA	NA	75.2519	76.3253	NA	NA	NA	77.4666	NA	75.3063	NA	NA	76.0148	75.5913	NA	NA	75.9186	NA	NA	75.5162	NA	NA	NA	75.4578	NA	NA	76.3112	75.8672	NA	NA	NA	NA	NA	NA	94.8215	76.2806	75.4161	NA	NA	76.2834	NA	NA
ncbi-genomes-2020-03-06	GCF_009856605.1_ASM985660v1_genomic.fna	76.8693	76.9465	76.8729	76.9642	76.9352	76.8754	NA	NA	76.805	75.3246	NA	NA	NA	NA	NA	76.7033	NA	76.4685	76.9741	76.8847	NA	NA	76.9396	NA	NA	76.938	76.5856	NA	NA	76.8673	NA	NA	75.4154	76.8926	NA	NA	NA	NA	NA	NA	NA	75.267	76.8796	NA	NA	75.3849	NA	76.8952
ncbi-genomes-2020-03-06	GCF_009873495.1_ASM987349v1_genomic.fna	76.936	76.9981	77.0126	77.0734	76.963	76.9646	NA	NA	76.9538	75.3339	NA	NA	NA	NA	NA	76.9968	NA	76.7638	77.3758	77.0638	NA	NA	77.3564	NA	NA	77.0561	76.7823	NA	NA	77.0764	NA	NA	75.3437	77.3226	NA	NA	NA	NA	NA	NA	NA	75.4	77.0098	NA	NA	75.4308	NA	76.9468
ncbi-genomes-2020-03-06	GCF_010196425.1_ASM1019642v1_genomic.fna	75.0371	75.1668	75.3781	75.5852	75.2244	75.2254	NA	NA	75.038	76.7446	NA	NA	NA	77.3411	NA	75.0762	NA	NA	75.3868	75.3845	NA	NA	75.298	NA	NA	75.3394	NA	NA	NA	75.1927	NA	NA	76.6149	75.25	NA	NA	NA	NA	NA	NA	94.2062	76.6051	75.1886	NA	NA	76.6096	NA	NA
ncbi-genomes-2020-03-06	GCF_900088535.1_ASM90008853v1_genomic.fna	NA	NA	NA	NA	NA	NA	80.5449	82.5821	NA	NA	82.6586	82.5616	82.5185	NA	80.8834	NA	82.4112	NA	NA	NA	82.7385	82.6752	NA	78.4639	82.6896	NA	NA	78.484	82.6846	NA	80.5721	77.9375	NA	NA	81.3215	82.6859	82.5809	80.5171	82.6902	82.7045	NA	NA	NA	82.6031	78.4085	NA	NA	NA
Soo et al., 2017	GCA_002083785.1_ASM208378v1_genomic.fna	NA	NA	NA	NA	NA	NA	NA	NA	NA	NA	NA	NA	NA	NA	NA	NA	NA	NA	NA	NA	NA	NA	NA	NA	NA	NA	NA	NA	NA	NA	NA	NA	NA	NA	NA	NA	NA	NA	NA	NA	NA	NA	NA	NA	NA	NA	NA	NA
Soo et al., 2017	GCA_002083815.1_ASM208381v1_genomic.fna	NA	NA	NA	NA	NA	NA	NA	NA	NA	NA	NA	NA	NA	NA	NA	NA	NA	NA	NA	NA	NA	NA	NA	NA	NA	NA	NA	NA	NA	NA	NA	NA	NA	NA	NA	NA	NA	NA	NA	NA	NA	NA	NA	NA	NA	NA	NA	NA
Soo et al., 2017	GCA_002083825.1_ASM208382v1_genomic.fna	NA	NA	NA	NA	NA	NA	NA	NA	NA	NA	NA	NA	NA	NA	NA	NA	NA	NA	NA	NA	NA	NA	NA	NA	NA	NA	NA	NA	NA	NA	NA	NA	NA	NA	NA	NA	NA	NA	NA	NA	NA	NA	NA	NA	NA	NA	NA	NA
Soo et al., 2017	GCA_002102645.1_ASM210264v1_genomic.fna	NA	NA	NA	NA	NA	NA	NA	NA	NA	NA	NA	NA	NA	NA	NA	NA	NA	NA	NA	NA	NA	NA	NA	NA	NA	NA	NA	NA	NA	NA	NA	NA	NA	NA	NA	NA	NA	NA	NA	NA	NA	NA	NA	NA	NA	NA	NA	NA
Soo et al., 2017	GCA_002102715.1_ASM210271v1_genomic.fna	NA	NA	NA	NA	NA	NA	NA	NA	NA	NA	NA	NA	NA	NA	NA	NA	NA	NA	NA	NA	NA	NA	NA	NA	NA	NA	NA	NA	NA	NA	NA	NA	NA	NA	NA	NA	NA	NA	NA	NA	NA	NA	NA	NA	NA	NA	NA	NA
Soo et al., 2017	GCA_002102725.1_ASM210272v1_genomic.fna	NA	NA	NA	NA	NA	NA	NA	NA	NA	NA	NA	NA	NA	NA	NA	NA	NA	NA	NA	NA	NA	NA	NA	NA	NA	NA	NA	NA	NA	NA	NA	NA	NA	NA	NA	NA	NA	NA	NA	NA	NA	NA	NA	NA	NA	NA	NA	NA
Soo et al., 2017	GCA_002102735.1_ASM210273v1_genomic.fna	NA	NA	NA	NA	NA	NA	NA	NA	NA	NA	NA	NA	NA	NA	NA	NA	NA	NA	NA	NA	NA	NA	NA	NA	NA	NA	NA	NA	NA	NA	NA	NA	NA	NA	NA	NA	NA	NA	NA	NA	NA	NA	NA	NA	NA	NA	NA	NA
Soo et al., 2017	GCA_002102745.1_ASM210274v1_genomic.fna	NA	NA	NA	NA	NA	NA	NA	NA	NA	NA	NA	NA	NA	NA	NA	NA	NA	NA	NA	NA	NA	NA	NA	NA	NA	NA	NA	NA	NA	NA	NA	NA	NA	NA	NA	NA	NA	NA	NA	NA	NA	NA	NA	NA	NA	NA	NA	NA
Soo et al., 2017	GCA_002102795.1_ASM210279v1_genomic.fna	NA	NA	NA	NA	NA	NA	NA	NA	NA	NA	NA	NA	NA	NA	NA	NA	NA	NA	NA	NA	NA	NA	NA	NA	NA	NA	NA	NA	NA	NA	NA	NA	NA	NA	NA	NA	NA	NA	NA	NA	NA	NA	NA	NA	NA	NA	NA	NA
Soo et al., 2017	GCA_002102805.1_ASM210280v1_genomic.fna	NA	NA	NA	NA	NA	NA	NA	NA	NA	NA	NA	NA	NA	NA	NA	NA	NA	NA	NA	NA	NA	NA	NA	NA	NA	NA	NA	NA	NA	NA	NA	NA	NA	NA	NA	NA	NA	NA	NA	NA	NA	NA	NA	NA	NA	NA	NA	NA
Soo et al., 2017	GCA_002102815.1_ASM210281v1_genomic.fna	NA	NA	NA	NA	NA	NA	NA	NA	NA	NA	NA	NA	NA	NA	NA	NA	NA	NA	NA	NA	NA	NA	NA	NA	NA	NA	NA	NA	NA	NA	NA	NA	NA	NA	NA	NA	NA	NA	NA	NA	NA	NA	NA	NA	NA	NA	NA	NA
Soo et al., 2017	GCA_002102825.1_ASM210282v1_genomic.fna	NA	NA	NA	NA	NA	NA	NA	NA	NA	NA	NA	NA	NA	NA	NA	NA	NA	NA	NA	NA	NA	NA	NA	NA	NA	NA	NA	NA	NA	NA	NA	NA	NA	NA	NA	NA	NA	NA	NA	NA	NA	NA	NA	NA	NA	NA	NA	NA
Soo et al., 2017	GCA_002102875.1_ASM210287v1_genomic.fna	NA	NA	NA	NA	NA	NA	NA	NA	NA	NA	NA	NA	NA	NA	NA	NA	NA	NA	NA	NA	NA	NA	NA	NA	NA	NA	NA	NA	NA	NA	NA	NA	NA	NA	NA	NA	NA	NA	NA	NA	NA	NA	NA	NA	NA	NA	NA	NA
Soo et al., 2017	GCA_002102885.1_ASM210288v1_genomic.fna	NA	NA	NA	NA	NA	NA	NA	NA	NA	NA	NA	NA	NA	NA	NA	NA	NA	NA	NA	NA	NA	NA	NA	NA	NA	NA	NA	NA	NA	NA	NA	NA	NA	NA	NA	NA	NA	NA	NA	NA	NA	NA	NA	NA	NA	NA	NA	NA
Soo et al., 2017	GCA_002102895.1_ASM210289v1_genomic.fna	NA	NA	NA	NA	NA	NA	NA	NA	NA	NA	NA	NA	NA	NA	NA	NA	NA	NA	NA	NA	NA	NA	NA	NA	NA	NA	NA	NA	NA	NA	NA	NA	NA	NA	NA	NA	NA	NA	NA	NA	NA	NA	NA	NA	NA	NA	NA	NA
Soo et al., 2017	GCA_002102905.1_ASM210290v1_genomic.fna	NA	NA	NA	NA	NA	NA	NA	NA	NA	NA	NA	NA	NA	NA	NA	NA	NA	NA	NA	NA	NA	NA	NA	NA	NA	NA	NA	NA	NA	NA	NA	NA	NA	NA	NA	NA	NA	NA	NA	NA	NA	NA	NA	NA	NA	NA	NA	NA
Soo et al., 2017	GCA_002102955.1_ASM210295v1_genomic.fna	NA	NA	NA	NA	NA	NA	NA	NA	NA	NA	NA	NA	NA	NA	NA	NA	NA	NA	NA	NA	NA	NA	NA	NA	NA	NA	NA	NA	NA	NA	NA	NA	NA	NA	NA	NA	NA	NA	NA	NA	NA	NA	NA	NA	NA	NA	NA	NA
Soo et al., 2017	GCA_002102975.1_ASM210297v1_genomic.fna	NA	NA	NA	NA	NA	NA	NA	NA	NA	NA	NA	NA	NA	NA	NA	NA	NA	NA	NA	NA	NA	NA	NA	NA	NA	NA	NA	NA	NA	NA	NA	NA	NA	NA	NA	NA	NA	NA	NA	NA	NA	NA	NA	NA	NA	NA	NA	NA
Soo et al., 2017	GCA_002102985.1_ASM210298v1_genomic.fna	NA	NA	NA	NA	NA	NA	NA	NA	NA	NA	NA	NA	NA	NA	NA	NA	NA	NA	NA	NA	NA	NA	NA	NA	NA	NA	NA	NA	NA	NA	NA	NA	NA	NA	NA	NA	NA	NA	NA	NA	NA	NA	NA	NA	NA	NA	NA	NA
Soo et al., 2017	GCA_002102995.1_ASM210299v1_genomic.fna	NA	NA	NA	NA	NA	NA	NA	NA	NA	NA	NA	NA	NA	NA	NA	NA	NA	NA	NA	NA	NA	NA	NA	NA	NA	NA	NA	NA	NA	NA	NA	NA	NA	NA	NA	NA	NA	NA	NA	NA	NA	NA	NA	NA	NA	NA	NA	NA
Soo et al., 2017	GCA_002103035.1_ASM210303v1_genomic.fna	NA	NA	NA	NA	NA	NA	NA	NA	NA	NA	NA	NA	NA	NA	NA	NA	NA	NA	NA	NA	NA	NA	NA	NA	NA	NA	NA	NA	NA	NA	NA	NA	NA	NA	NA	NA	NA	NA	NA	NA	NA	NA	NA	NA	NA	NA	NA	NA
Soo et al., 2017	GCA_002103055.1_ASM210305v1_genomic.fna	NA	NA	NA	NA	NA	NA	NA	NA	NA	NA	NA	NA	NA	NA	NA	NA	NA	NA	NA	NA	NA	NA	NA	NA	NA	NA	NA	NA	NA	NA	NA	NA	NA	NA	NA	NA	NA	NA	NA	NA	NA	NA	NA	NA	NA	NA	NA	NA
Soo et al., 2017	GCA_002103075.1_ASM210307v1_genomic.fna	NA	NA	NA	NA	NA	NA	NA	NA	NA	NA	NA	NA	NA	NA	NA	NA	NA	NA	NA	NA	NA	NA	NA	NA	NA	NA	NA	NA	NA	NA	NA	NA	NA	NA	NA	NA	NA	NA	NA	NA	NA	NA	NA	NA	NA	NA	NA	NA
Soo et al., 2017	GCA_002103085.1_ASM210308v1_genomic.fna	NA	NA	NA	NA	NA	NA	NA	NA	NA	NA	NA	NA	NA	NA	NA	NA	NA	NA	NA	NA	NA	NA	NA	NA	NA	NA	NA	NA	NA	NA	NA	NA	NA	NA	NA	NA	NA	NA	NA	NA	NA	NA	NA	NA	NA	NA	NA	NA
Soo et al., 2017	GCA_002103105.1_ASM210310v1_genomic.fna	NA	NA	NA	NA	NA	NA	NA	NA	NA	NA	NA	NA	NA	NA	NA	NA	NA	NA	NA	NA	NA	NA	NA	NA	NA	NA	NA	NA	NA	NA	NA	NA	NA	NA	NA	NA	NA	NA	NA	NA	NA	NA	NA	NA	NA	NA	NA	NA
Soo et al., 2017	GCA_002103135.1_ASM210313v1_genomic.fna	NA	NA	NA	NA	NA	NA	NA	NA	NA	NA	NA	NA	NA	NA	NA	NA	NA	NA	NA	NA	NA	NA	NA	NA	NA	NA	NA	NA	NA	NA	NA	NA	NA	NA	NA	NA	NA	NA	NA	NA	NA	NA	NA	NA	NA	NA	NA	NA
Soo et al., 2017	GCA_004769085.1_ASM476908v1_genomic.fna	NA	NA	NA	NA	NA	NA	NA	NA	NA	NA	NA	NA	NA	NA	NA	NA	NA	NA	NA	NA	NA	NA	NA	NA	NA	NA	NA	NA	NA	NA	NA	NA	NA	NA	NA	NA	NA	NA	NA	NA	NA	NA	NA	NA	NA	NA	NA	NA
Soo et al., 2017	GCA_004769095.1_ASM476909v1_genomic.fna	NA	NA	NA	NA	NA	NA	NA	NA	NA	NA	NA	NA	NA	NA	NA	NA	NA	NA	NA	NA	NA	NA	NA	NA	NA	NA	NA	NA	NA	NA	NA	NA	NA	NA	NA	NA	NA	NA	NA	NA	NA	NA	NA	NA	NA	NA	NA	NA
Soo et al., 2017	GCA_004769115.1_ASM476911v1_genomic.fna	NA	NA	NA	NA	NA	NA	NA	NA	NA	NA	NA	NA	NA	NA	NA	NA	NA	NA	NA	NA	NA	NA	NA	NA	NA	NA	NA	NA	NA	NA	NA	NA	NA	NA	NA	NA	NA	NA	NA	NA	NA	NA	NA	NA	NA	NA	NA	NA
Soo et al., 2017	GCA_005110385.1_ASM511038v1_genomic.fna	NA	NA	NA	NA	NA	NA	NA	NA	NA	NA	NA	NA	NA	NA	NA	NA	NA	NA	NA	NA	NA	NA	NA	NA	NA	NA	NA	NA	NA	NA	NA	NA	NA	NA	NA	NA	NA	NA	NA	NA	NA	NA	NA	NA	NA	NA	NA	NA
Soo et al., 2017	GCA_005110395.1_ASM511039v1_genomic.fna	NA	NA	NA	NA	NA	NA	NA	NA	NA	NA	NA	NA	NA	NA	NA	NA	NA	NA	NA	NA	NA	NA	NA	NA	NA	NA	NA	NA	NA	NA	NA	NA	NA	NA	NA	NA	NA	NA	NA	NA	NA	NA	NA	NA	NA	NA	99.6634	NA
Candidatus Tanganyikabacteria from Lake Tanganyika (Tran et al., - this study)	K_DeepCast_65m_m2_236.fasta	NA	NA	NA	NA	NA	NA	NA	NA	NA	NA	NA	NA	NA	NA	NA	NA	NA	NA	NA	NA	NA	NA	NA	NA	NA	NA	NA	NA	NA	NA	NA	NA	NA	NA	NA	NA	NA	NA	NA	NA	NA	NA	NA	NA	NA	NA	NA	NA
Candidatus Tanganyikabacteria from Lake Tanganyika (Tran et al., - this study)	K_Offshore_40m_m2_103.fasta	NA	NA	NA	NA	NA	NA	NA	NA	NA	NA	NA	NA	NA	NA	NA	NA	NA	NA	NA	NA	NA	NA	NA	NA	NA	NA	NA	NA	NA	NA	NA	NA	NA	NA	NA	NA	NA	NA	NA	NA	NA	NA	NA	NA	NA	NA	NA	NA
Candidatus Tanganyikabacteria from Lake Tanganyika (Tran et al., - this study)	M_DeepCast_65m_m2_071.fasta	NA	NA	NA	NA	NA	NA	NA	74.9727	NA	NA	75.0918	75.0503	75.0162	NA	NA	NA	74.943	NA	NA	NA	75.0463	75.1932	NA	NA	75.0755	NA	NA	NA	75.1278	NA	NA	NA	NA	NA	NA	75.0482	NA	74.8377	75.0533	75.2035	NA	NA	NA	75.1486	NA	NA	NA	NA
			Cyanobacteria MAGs from Lake Mendota's historical dataset (20 years time series) unpublish.	Cyanobacteria MAGs from Lake Mendota's historical dataset (20 years time series) unpublish.	Cyanobacteria MAGs from Lake Mendota's historical dataset (20 years time series) unpublish.	Cyanobacteria MAGs from Lake Mendota's historical dataset (20 years time series) unpublish.	Cyanobacteria MAGs from Lake Mendota's historical dataset (20 years time series) unpublish.	Cyanobacteria MAGs from Lake Mendota's historical dataset (20 years time series) unpublish.	Cyanobacteria MAGs from Lake Mendota's historical dataset (20 years time series) unpublish.	Cyanobacteria MAGs from Lake Mendota's historical dataset (20 years time series) unpublish.	Cyanobacteria MAGs from Lake Mendota's historical dataset (20 years time series) unpublish.	Cyanobacteria MAGs from Lake Mendota's historical dataset (20 years time series) unpublish.	Cyanobacteria MAGs from Lake Mendota's historical dataset (20 years time series) unpublish.	Cyanobacteria MAGs from Lake Mendota's historical dataset (20 years time series) unpublish.	Cyanobacteria MAGs from Lake Mendota's historical dataset (20 years time series) unpublish.	Cyanobacteria MAGs from Lake Mendota's historical dataset (20 years time series) unpublish.	Cyanobacteria MAGs from Lake Mendota's historical dataset (20 years time series) unpublish.	Cyanobacteria MAGs from Lake Mendota's historical dataset (20 years time series) unpublish.	Cyanobacteria MAGs from Lake Mendota's historical dataset (20 years time series) unpublish.	Cyanobacteria MAGs from Lake Mendota's historical dataset (20 years time series) unpublish.	Cyanobacteria MAGs from Lake Mendota's historical dataset (20 years time series) unpublish.	Cyanobacteria MAGs from Lake Mendota's historical dataset (20 years time series) unpublish.	Cyanobacteria MAGs from Lake Mendota's historical dataset (20 years time series) unpublish.	Cyanobacteria MAGs from Lake Mendota's historical dataset (20 years time series) unpublish.	Cyanobacteria MAGs from Lake Mendota's historical dataset (20 years time series) unpublish.	Cyanobacteria MAGs from Lake Mendota's historical dataset (20 years time series) unpublish.	Cyanobacteria MAGs from Lake Mendota's historical dataset (20 years time series) unpublish.	Cyanobacteria MAGs from Lake Mendota's historical dataset (20 years time series) unpublish.	Cyanobacteria MAGs from Lake Mendota's historical dataset (20 years time series) unpublish.	Cyanobacteria MAGs from Lake Mendota's historical dataset (20 years time series) unpublish.	Cyanobacteria MAGs from Lake Mendota's historical dataset (20 years time series) unpublish.	Cyanobacteria MAGs from Lake Mendota's historical dataset (20 years time series) unpublish.	Cyanobacteria MAGs from Lake Mendota's historical dataset (20 years time series) unpublish.	Cyanobacteria MAGs from Lake Mendota's historical dataset (20 years time series) unpublish.	Cyanobacteria MAGs from Lake Mendota's historical dataset (20 years time series) unpublish.	Cyanobacteria MAGs from Lake Mendota's historical dataset (20 years time series) unpublish.	Cyanobacteria MAGs from Lake Mendota's historical dataset (20 years time series) unpublish.	Cyanobacteria MAGs from Lake Mendota's historical dataset (20 years time series) unpublish.	Cyanobacteria MAGs from Lake Mendota's historical dataset (20 years time series) unpublish.	Cyanobacteria MAGs from Lake Mendota's historical dataset (20 years time series) unpublish.	Cyanobacteria MAGs from Lake Mendota's historical dataset (20 years time series) unpublish.	Cyanobacteria MAGs from Lake Mendota's historical dataset (20 years time series) unpublish.	Cyanobacteria MAGs from Lake Mendota's historical dataset (20 years time series) unpublish.	Cyanobacteria MAGs from Lake Mendota's historical dataset (20 years time series) unpublish.	Cyanobacteria MAGs from Lake Mendota's historical dataset (20 years time series) unpublish.	Cyanobacteria MAGs from Lake Mendota's historical dataset (20 years time series) unpublish.	Cyanobacteria MAGs from Lake Mendota's historical dataset (20 years time series) unpublish.	Cyanobacteria MAGs from Lake Mendota's historical dataset (20 years time series) unpublish.	Cyanobacteria MAGs from Lake Mendota's historical dataset (20 years time series) unpublish.
			3300020481-bin.2.fa	3300020485-bin.5.fa	3300020486-bin.6.fa	3300020487-bin.3.fa	3300020490-bin.6.fa	3300020491-bin.6.fa	3300020498-bin.7.fa	3300020499-bin.9.fa	3300020500-bin.9.fa	3300020501-bin.15.fa	3300020506-bin.8.fa	3300020509-bin.3.fa	3300020510-bin.10.fa	3300020517-bin.16.fa	3300020518-bin.9.fa	3300020520-bin.8.fa	3300020521-bin.16.fa	3300020522-bin.6.fa	3300020524-bin.15.fa	3300020526-bin.18.fa	3300020527-bin.12.fa	3300020530-bin.5.fa	3300020532-bin.8.fa	3300020533-bin.3.fa	3300020533-bin.8.fa	3300020534-bin.16.fa	3300020535-bin.28.fa	3300020536-bin.4.fa	3300020536-bin.5.fa	3300020538-bin.25.fa	3300020539-bin.13.fa	3300020539-bin.6.fa	3300020541-bin.1.fa	3300020542-bin.8.fa	3300020547-bin.20.fa	3300020549-bin.11.fa	3300020550-bin.4.fa	3300020551-bin.8.fa	3300020553-bin.5.fa	3300020554-bin.6.fa	3300020555-bin.14.fa	3300020555-bin.16.fa	3300020555-bin.1.fa	3300020556-bin.6.fa	3300020557-bin.12.fa	3300020558-bin.29.fa	3300020558-bin.31.fa
[truncated: 262 more columns]
