# Supplementary material for: Depth-discrete metagenomics reveals the roles of microbes in biogeochemical cycling in the tropical freshwater Lake Tanganyika
Source: ISME J. 2021 Feb 9;15(7):1971–86. doi: 10.1038/s41396-021-00898-x (PMC8245535; doi:10.1038/s41396-021-00898-x)
Supplement: Supplementary file 28 — Table S7 [file 41396_2021_898_MOESM28_ESM.xlsx]

## Sheet: Table S7
Supplementary Table 7. Presence and absence of genes based on the hits from 143 HMMs searches.
	SULFUR
	sulfide oxidation		sulfur oxidation	sulfate reduction					dsr															Thiosulfate oxidation							HYDROGEN									METHANE								NITROGEN
									sulfur oxidation		sulfite reduction		strongly associated with sulfur oxidation			associated with the electron transport chain					ancillary genes			core genes			core genes		associated with PQQ (co-factor used for methanol dehydrogenase)	core genes	FeFeHydrogenase		NiFe Hydrogenase							particulate methane oxidation			soluble methane oxidation		methane production			Ammonia oxidation
MAG	fccB	sulfide_quinone_oxidoreductase_sqr	sulfur_dioxygenase_sdo	aprA	sat	cysC	cysN	thiosulfate_reductase_phsA	dsrA	dsrB	dsrC	dsrD	dsrE	dsrF	dsrH	dsrJ	dsrK	dsrM	dsrO	dsrP	dsrR	dsrS	dsrT	soxA	soxB	soxD	soxX	soxY	soxYZ-like	soxZ	FeFeHydrogenase	FeFeHydrogenase_2	Hydrogenase_Group_1	Hydrogenase_Group_2a	Hydrogenase_Group_2b	Hydrogenase_Group_3b	Hydrogenase_Group_3c	Hydrogenase_Group_3d	Hydrogenase_Group_4	pmoA	pmoB	pmoC	mmoB	mmoD	mcrA	mcrB	mcrC	amoA (single-gene phylogeny (Bact and Arch))	Archael amoB
M_DeepCast_65m_m2_224						1	1																			2
K_Offshore_80m_m2_117			1				1																			3
K_DeepCast_65m_m1_223					1
M_surface_10_m1_251						1	1																			1
K_Offshore_120m_m2_006							1																			1
K_DeepCast_65m_m1_022			2			1	1																			2
K_Offshore_80m_m2_020			1			1	1																				1
K_Offshore_80m_m2_092			1				1																			1
K_Offshore_80m_m2_035	1	1		2	3	1		1	1	1	2		1	1	1	1	1	1	1	1				1	1	1	1			1
K_DeepCast_150m_m2_294			1																														1			1
K_DeepCast_100m_m1_278			1																																		1	1
K_DeepCast_1200m_m2_005					1																												1			1
M_DeepCast_400m_m2_130		1			1	1					1																									1	1
K_DeepCast_150m_m1_051			1																												2					1	1
K_DeepCast_1200m_m2_204																																				1
K_Offshore_80m_m2_094			1			1	1
M_DeepCast_50m_m2_189			1			1	1
K_DeepCast_150m_m2_097			1																																	1
K_Offshore_80m_m1_031			1			1	1
K_Offshore_80m_m2_056			2			2	1
K_DeepCast_65m_m2_097			1			1	1				1
K_DeepCast_35m_m1_297			2			1	1
K_DeepCast_150m_m2_272																																					1
K_DeepCast_65m_m2_193				1	1	1
K_DeepCast_65m_m2_213					1	1
K_Offshore_40m_m2_012							1
K_DeepCast_35m_m1_047						1	1
M_DeepCast_400m_m1_127
K_Offshore_40m_m2_139
M_DeepCast_65m_m2_256
K_Offshore_surface_m2_014							1
K_Offshore_40m_m2_034
M_surface_7_m2_032
K_DeepCast_65m_m2_221						1	1
M_surface_9_m1_017						1	1
M_surface_9_m1_009						1	1
K_Offshore_0m_m1_007						1	1
M_surface_10_m2_136
M_surface_10_m2_076							1
M_surface_9_m2_080
K_DeepCast_1200m_m2_272		1
K_Offshore_120m_m1_195			1			1	1
K_Offshore_80m_m1_195			1			1	1
M_surface_10_m2_188			1				1
M_surface_8_m2_026			1			1	1
K_Offshore_40m_m2_124			2
K_Offshore_40m_m2_105			2
K_Offshore_surface_m2_010			1			1	1
K_DeepCast_0m_m1_227			1			1	2
K_Offshore_40m_m2_150						1	1																											1
K_Offshore_80m_m2_226						1	1
K_Offshore_40m_m1_268						1	1
M_surface_9_m2_101						1	1
M_surface_7_m2_239			1			1	1
M_DeepCast_50m_m2_117			1			1	1
K_Offshore_40m_m1_069
M_DeepCast_200m_m2_041
K_DeepCast_250m_m2_101			1			1	2																						1											2		3
K_DeepCast_65m_m1_262	1	1		3	2	1			1	1			1			1	1							1			2			1
K_DeepCast_35m_m1_317	2	1																						1			1
K_Offshore_40m_mx_120	1		1			1	1																	1	1	1	1	1		2
K_DeepCast_100m_mx_141		1	1			1	2																						1							4				2	2	3
K_Offshore_80m_m2_081	2		1																					2			2			1
M_DeepCast_65m_m2_243	1	1		1	1				1	1	1		1	1	1	1		1	1					1	1	1	4	1		2
M_DeepCast_65m_m2_041	1	1	2			1	2																						1							1				2	1	3
M_DeepCast_200m_mx_060		1	1				1																																	1	1	3
K_Offshore_80m_m2_061					1	1
K_Offshore_80m_m2_049			1			1	1
K_Offshore_surface_m1_194	3		2																					3	1	1	3	1		4
K_DeepCast_1200m_m2_124			1				1
K_Offshore_80m_m1_220			1			1	1
K_Offshore_80m_m2_115	1		3																											1
K_Offshore_40m_m2_131
K_DeepCast_35m_m2_271	3																							2	1	1	2	1		4
K_Offshore_80m_m2_187			2			1	2																																				2
K_Offshore_80m_m2_107	1		1			1	1																	1			1			2
M_DeepCast_65m_m1_022		1	1			1	1																						1							2				1	1	1
K_Offshore_80m_m2_186			2	1	1	2	1
K_DeepCast_35m_m1_027
M_DeepCast_65m_m1_275	1			1					1	1	1		1	1	1	1	1	1	1	1				1	1	1	1			1
M_DeepCast_65m_mx_036		1	2			1	2																						1							1					2	2
M_DeepCast_50m_m1_063
K_Offshore_120m_m2_043	1					1	1																	2	1	1	2	1		2
K_Offshore_surface_m2_020
M_DeepCast_50m_m2_221			2		1	1	1
K_Offshore_40m_m1_238			1		1	1																												1
K_Offshore_80m_m2_123	2		2		1	1																		2	1	1	2	1		2
K_Offshore_80m_m2_162	1		1			1	1																	1		2	1			1
K_Offshore_80m_m2_051	1		3			2	1																	1			1	1		2
K_Offshore_80m_m2_119		1	3				1
K_Offshore_80m_m2_053			1			1	1																	2	1	1	3	2		2
K_Offshore_80m_m2_191	1		1																					1	1	1	1	1		2
M_DeepCast_65m_m2_266	1	2		2	2	1			1	1	2		1	1	1	1	1	1	1	1				2	1	1	2			1
K_Offshore_40m_m2_283
K_Offshore_surface_mx_080
K_Offshore_surface_m1_010	1																							2	1	2	2	1
M_DeepCast_400m_m1_328					1	1																							1
M_surface_10_m2_180
M_DeepCast_65m_m1_019		1					1																						1							1
M_surface_6_m2_121			2
K_Offshore_40m_m1_243	1																							1		1	1	1		1
M_surface_10_m2_100
K_Offshore_80m_m2_101		1	1			3	1																			1
M_surface_9_m2_109	2		1																					2			2			2
K_Offshore_40m_mx_105	2		1			1	1																	1	1	1	1	1		2
K_Offshore_80m_m2_048	1				1																				1
M_DeepCast_50m_m2_111	1		1	1	1	1	1																	2	1	1	2	1		2
K_DeepCast_35m_m2_067	2		2																					2	1	1	2	1		2
K_Offshore_80m_m2_146
M_surface_8_m2_185			1	1
M_surface_10_m2_064			1
M_DeepCast_65m_m2_129	1		1	1	1				1	1	1		1	1	1	1	1	1	1					2	1	1	2	1		2
M_DeepCast_400m_m1_040							1
M_DeepCast_65m_m2_016			1			1	2																						1
M_surface_7_m2_013
K_Offshore_80m_m2_228	1		1			1	1																		1	1		1		1
K_DeepCast_35m_m2_327
M_DeepCast_50m_m2_086			3		3	2
K_DeepCast_100m_m2_289																																					1	1
K_DeepCast_250m_m2_231					1	1																									2		1			1	1		1
K_DeepCast_150m_m2_147			1		1	1																									2
K_Offshore_80m_m1_225
M_DeepCast_50m_m2_207					1	1
K_DeepCast_1200m_m2_191			1					1																												1	1
K_Offshore_surface_mx_261			1
M_surface_6_mx_051						1
M_surface_10_m2_039			1
K_Offshore_120m_mx_094			1
M_surface_9_mx_152			1
K_Offshore_surface_m2_088
K_Offshore_40m_m1_251			1
K_DeepCast_100m_m2_162		1				1					2																											1
K_Offshore_0m_mx_046
M_DeepCast_50m_m1_274			1			1
K_DeepCast_35m_m1_052			1
M_DeepCast_50m_m2_146			1
K_DeepCast_150m_m2_259							1				1																				1								1
M_surface_9_mx_130
K_DeepCast_0m_m2_115
K_DeepCast_150m_m2_049						1	1																								2						1
M_surface_9_m1_277			1
M_DeepCast_50m_m1_285			1
M_surface_8_m2_110			1
M_DeepCast_50m_m2_245			1
K_Offshore_40m_m1_004			1
M_surface_10_m2_196		1	1
K_Offshore_surface_m2_247			1				1
M_surface_9_m2_059			1			1	1
M_surface_9_m2_064			1				1
K_Offshore_80m_m1_206			1
M_surface_9_m1_241			1
K_DeepCast_35m_m2_065
M_surface_9_m1_271			1
M_surface_9_mx_199			1
M_surface_9_m2_088			1
M_surface_9_m1_296			1
M_DeepCast_65m_mx_068		1	2
K_DeepCast_35m_m2_130			1
M_surface_7_m2_191
M_surface_9_m1_013
M_surface_9_m1_279			1
K_Offshore_40m_m2_287			1			1	1
M_surface_7_m2_242			1			1	1
K_Offshore_surface_m2_005			1
M_DeepCast_50m_m1_018			1
M_surface_9_m1_282			1
K_DeepCast_0m_m2_222			1
K_DeepCast_100m_m2_150			1
K_Offshore_120m_m2_141	2		1				1																	2	2	1	3	2	3	2										1	1	1	1
K_Offshore_40m_m2_080		1	1																					1	1	1	1	1		1
K_Offshore_40m_m1_259		1	1						1	1	2		1	1	1	1		1	1	1	1
K_Offshore_surface_m2_092							1																	1		1	1	1		1
K_Offshore_surface_m1_273	1					1	1																			1				1
K_DeepCast_35m_m2_259	1			1	1																				1		1	2		1
K_Offshore_40m_m1_237	1		1																					2	1	1	2	1		2													1
K_Offshore_40m_mx_035	1		1				1																			1				1													1
K_Offshore_40m_m2_212				1																					1		1
K_Offshore_80m_m2_043	1		1			1	1																		1	1		1
M_surface_7_m1_304	2	1	1																					2	1	1	2	1		2
M_surface_10_m1_315			1				1																			1
K_DeepCast_150m_m1_387	4	1		1	2	2			1	1	6		1	1	1	1	1	1	1	1	1	1		3	1	1	3			2			2		1		1	1
K_Offshore_120m_m1_203	1	1					1																	1	1	2	1	1		1
K_DeepCast_35m_m1_286	1		1				1																	1	1	1	1	1		1								1
M_DeepCast_100m_m1_373	2	1		1	1		1		1	1	4		1	1	1	1	1	1	1		1			1	1			2		2			1		1			1
K_DeepCast_65m_m2_129	1			1	1																				1		1	2		1
K_DeepCast_150m_m2_250	2			1	1				1	1	4		1	1	1	1	1	1	1	1	1	1		2	1	1	2	1		1			1
K_DeepCast_35m_m1_018	1																							1	1	1	1	1		1
K_Offshore_40m_m1_292	1																							1			1			1
K_Offshore_80m_m1_178	1	2	1			1			1	1	5		1	1	1	1	1	1	1	1	1			1	1			1		1
M_DeepCast_100m_m2_214	1		1																					1	1	1	1	1		1
K_Offshore_80m_m2_113	2		1	1	1																			1			1	1		3
M_surface_9_m1_249	1		1																					1	1	1	1	1		1
M_DeepCast_65m_m2_126	1						1																						1	1
K_DeepCast_250m_m2_227			1	1	1				1	1	2	1				1	1	1	1	1			1														1
M_DeepCast_65m_m1_265																																					1
M_DeepCast_400m_m2_340			1
K_Offshore_120m_m2_055
M_surface_7_m1_001
M_surface_9_m2_137																																				1
K_DeepCast_35m_m1_012			1
M_DeepCast_50m_m2_029
K_DeepCast_35m_m1_073
M_DeepCast_50m_m2_194						1
K_DeepCast_35m_m2_204
K_DeepCast_35m_m2_096
K_DeepCast_1200m_m2_283	1	1					1	1	1	1	1		1	1	1	1	1	1	1	1										1			1			1
M_DeepCast_65m_m2_268	1	1	1	1	1	1	1		1	1	1		1	1	1	1	1	1	1	1										1			1			1
K_DeepCast_65m_m1_015
K_DeepCast_100m_m2_152																																	1
K_DeepCast_150m_m1_015			1																														2
M_DeepCast_400m_m2_252			1																														1				1	1
M_DeepCast_100m_mx_191					1																												1
M_DeepCast_200m_mx_194			1																														1				3	1
K_DeepCast_250m_m1_047																																	2
M_DeepCast_50m_m2_054
M_DeepCast_400m_m2_351			1																																		1	1
K_Offshore_80m_m1_189
K_DeepCast_250m_m2_061		2			1	1			1	1	2	1					1	1																		1	1
K_DeepCast_150m_m2_167			1			1	1								1
M_DeepCast_400m_m2_044																																	1
K_DeepCast_150m_m1_063			1																														1				2	1
M_DeepCast_100m_mx_312			1																																	1	1	1
K_DeepCast_100m_m2_305		1			1	1					1																												1
K_DeepCast_150m_m2_071																																				1
K_DeepCast_1200m_m1_255																																					1		1
K_Offshore_80m_m2_197						2
K_DeepCast_250m_m1_199		1	1		1	1			1	1	2	1					1	1																		1	2
M_DeepCast_200m_m2_194					1	1																											1				2	1
K_Offshore_120m_m2_037			1																								1
K_Offshore_80m_m2_183
K_DeepCast_100m_m2_203		1			1	1																															2
K_Offshore_80m_m2_157
M_DeepCast_65m_m1_226																																	1				1
K_DeepCast_250m_m2_317			1		1	1																															2		1
K_DeepCast_250m_m1_342		1			1	1					1																1										1
K_DeepCast_250m_mx_116			1																																		1		1
M_DeepCast_400m_m2_020			1																																		3	1
M_DeepCast_200m_m2_208			1																														1				3	1
K_Offshore_80m_m1_004					1	1
M_DeepCast_65m_m2_156					1	1																															1		1
K_DeepCast_150m_m2_126											1																									1	1
K_Offshore_80m_m2_218			2		1	1
K_DeepCast_100m_m1_112			1																														1
K_Offshore_80m_m2_079					1	1
K_DeepCast_65m_m2_033			1		1	1
M_DeepCast_400m_m2_207			1																														1				3	1
K_Offshore_80m_m2_170					1	1
K_DeepCast_250m_m2_195			1																														1				2	1
K_Offshore_120m_m2_146					1	1																								1
M_DeepCast_50m_m2_018			1		1
K_Offshore_80m_m2_034			1		1	1
M_DeepCast_400m_m2_269			1																																	1
K_Offshore_80m_m2_084
K_Offshore_surface_m1_220						1	1
K_DeepCast_250m_m2_143			1																														1				3	1
K_DeepCast_150m_m2_048			1	1		1				1	3	1				1		1	1	1			1
K_DeepCast_250m_m1_172
M_DeepCast_200m_m2_220																															1
M_DeepCast_400m_m2_244			1		2						1																										1	1
M_DeepCast_400m_m2_293			1		1	1					1																									1	1		1
K_DeepCast_250m_m1_044			1		1	1											1	1					1														1	1
K_DeepCast_150m_m1_388			2		1	1					1																										1	1	3
M_DeepCast_400m_m2_133			1		1	1																														1
K_DeepCast_250m_m2_015																															1						1
K_DeepCast_250m_mx_298																																				1	1
K_DeepCast_1200m_m1_317			1		1				1	1	1						1	1		1			1														1
K_DeepCast_250m_m1_333								1			1																									1
M_DeepCast_400m_m2_100					1	1					1																				1
M_DeepCast_400m_m1_028																																					1		1
K_DeepCast_150m_m1_344			2		1	1																														1	1
K_DeepCast_250m_m1_078																																				1
M_DeepCast_400m_m2_153					1
K_DeepCast_65m_m1_133					1	1
K_Offshore_120m_m1_041
M_DeepCast_65m_m2_204
M_DeepCast_65m_mx_099						1																					1
M_DeepCast_65m_m1_095
M_DeepCast_50m_m2_187
K_DeepCast_150m_m2_305																															1					1
K_DeepCast_250m_m1_236
M_DeepCast_400m_m2_122																																				1
K_DeepCast_100m_m1_149
M_DeepCast_400m_m2_303
M_DeepCast_400m_m2_082																																				1
M_DeepCast_50m_m2_169
K_Offshore_120m_m2_023
K_Offshore_80m_m2_097
M_DeepCast_65m_mx_140
K_Offshore_120m_m1_009
K_DeepCast_65m_m2_238							1
M_DeepCast_200m_m2_052			2		1	1																																1
K_DeepCast_300m_m1_220
M_DeepCast_65m_m2_014		1			1	1																					1											1
M_DeepCast_50m_m1_244	1		3																									1
M_DeepCast_50m_m1_133	2		2																					2	1		2	1		1
K_DeepCast_1200m_m2_081
K_DeepCast_250m_mx_219
K_DeepCast_150m_m1_139																																				1
M_DeepCast_50m_m2_049
K_DeepCast_65m_m2_236
M_DeepCast_65m_m2_071		1
K_Offshore_40m_m2_103
K_DeepCast_65m_m2_066	1		1	1	2	1																					1			1
K_Offshore_120m_m2_035					1
K_DeepCast_35m_m1_037					1	1
K_Offshore_40m_m1_063
M_DeepCast_50m_m1_090
M_DeepCast_50m_m2_233
M_DeepCast_400m_m2_128			1																																				1						1	1	1
M_DeepCast_400m_m1_102					1
K_DeepCast_250m_m2_027																																							1
M_DeepCast_400m_m2_183			1																																	1
K_DeepCast_150m_m1_084			1																																				1
K_DeepCast_250m_m2_062			1		1																																		1
M_DeepCast_200m_m2_189																																							1
M_DeepCast_400m_m2_096																															2
K_DeepCast_150m_m2_086																																							1
K_DeepCast_150m_m2_040																															1						1		1
M_DeepCast_400m_m1_356																															1
K_DeepCast_150m_m2_307																																					1		1
K_DeepCast_250m_m1_105																															1						2
K_DeepCast_250m_m1_043																															2								1
K_DeepCast_150m_m2_105																															1								1
M_DeepCast_400m_m2_266
K_DeepCast_100m_m2_307						1					1																										1
K_DeepCast_100m_m2_321																																	1
K_Offshore_80m_m2_058			3		1	1
K_DeepCast_150m_m2_101		1			1	2
M_surface_9_m1_291		1
K_DeepCast_0m_m1_088					1	2
K_DeepCast_35m_m1_288		1	1		1	1
K_Offshore_0m_m2_072			1		1
M_surface_7_m2_040		1	1		1	1
K_DeepCast_35m_m2_023		1	1		1
M_surface_10_m2_179		1	1		1
K_Offshore_surface_m2_239					1	2																																1
M_surface_10_m1_298					1	1
M_DeepCast_100m_m1_067					1	1
M_surface_10_m2_119		1	1		1	1
K_DeepCast_35m_m2_155			1		1
M_surface_7_m2_037			1			1
K_Offshore_surface_m2_011			2		1	1
M_DeepCast_200m_mx_001					1	1
K_DeepCast_35m_m2_046		1																									1
K_DeepCast_150m_m2_257			1
K_DeepCast_150m_m2_113			1					1				1						1	1	1
K_DeepCast_1200m_m2_207			1
K_DeepCast_300m_mx_218			1		1	2			1		1					1		1					1
K_Offshore_80m_m2_039			2			1	1
K_DeepCast_65m_m1_217	1	1	1				1																				1
K_DeepCast_150m_m1_356			1			1	1																								1	1
K_DeepCast_300m_m2_211		2	1	3	1			1	1	1	1	1				1	1	1	1	1			1										1			1	1
M_DeepCast_400m_m1_009			1																																		2	1
K_DeepCast_250m_m1_077		1	2	1	1				1	1	1	1				1	1	1	1				1										1			1	1
M_DeepCast_100m_m2_010																											1
K_DeepCast_150m_m1_110			1					1	1	1	1	1				1	1	2	1	1			1								1		2			1
K_DeepCast_250m_m2_302			1						1	1	1	1				1	1	1	1				1
K_Offshore_80m_m2_211			2		1	1																					1									1
K_DeepCast_100m_mx_210					1																																1
K_Offshore_120m_m2_196		1	1																								1
K_DeepCast_65m_m2_035			2		1	1																					2									1
M_DeepCast_65m_m2_104		1	1		1	1
K_DeepCast_100m_m1_199			1		1			2																			1
K_DeepCast_100m_m1_326								1																			1										1	1
K_Offshore_80m_m1_159	1	1	2			1	1																				1	1		1
M_DeepCast_65m_m1_011		1					1				1
K_Offshore_80m_m2_194	1	1	2			1	1																	1			1			1										1		1	1
K_DeepCast_300m_m2_247			2	2	1			1	1	1	1	1				1	1	1	1	1			1													1	1
K_DeepCast_100m_mx_276			1		2	1		1												1							1
K_DeepCast_35m_m1_177			2
K_Offshore_120m_m2_200			1		1	1
K_DeepCast_100m_m2_189			1
K_Offshore_120m_mx_162		1	2		1	1																				1
K_DeepCast_100m_m2_268			2			2	1
M_DeepCast_400m_m1_331					1	1																															1	1
K_DeepCast_100m_m2_324						1	2	1																			1										1
K_Offshore_0m_m1_055			2			1
K_DeepCast_35m_m2_009							2																				1
K_DeepCast_35m_m1_088
K_DeepCast_250m_m2_102		1	2	1	1	1		1	1	1	1	1				1	1	1	1	1			1													1
M_DeepCast_200m_m2_133			1								1																									1	1
K_DeepCast_150m_m1_199			1	2	1	1		2	1	1	1	1				1	1	2	1	1			1										1					1
K_DeepCast_150m_m2_098		1	2	1	1	1		1	1	1	1	1				1	1	1	1	1			1													1
M_DeepCast_50m_m2_156																																				1
M_DeepCast_200m_m1_298			2																																		1
K_DeepCast_300m_m2_256																																					2	1	3						1	1	1
M_DeepCast_400m_m2_325																																					1								1	1	1
M_DeepCast_100m_m2_066			1			1																				2
K_DeepCast_250m_m1_110				2	1	1				1	4	1				1		1	1	1			1														2	1
M_DeepCast_100m_m2_149			1			1	1																			1
K_DeepCast_250m_m2_119			1		2	1				1	3	1				1	1	1	1	1													1						1
K_Offshore_80m_m2_102			2				1																			2
M_DeepCast_100m_mx_118			2			1	1																			1
M_DeepCast_50m_m2_162			1			2	1
K_DeepCast_65m_m2_251			2			1	1																			2
K_Offshore_80m_m2_003			2			1	2																			2	2
K_Offshore_40m_m2_176			1				1																			1
K_DeepCast_150m_m2_056			2
M_surface_6_m1_040
K_DeepCast_35m_m1_077						1	1
K_Offshore_40m_mx_227						1	1
K_Offshore_0m_mx_117						1	1
M_surface_6_m2_085			1			1
M_DeepCast_65m_m1_270			1			1					1															1			1				1
M_surface_9_m2_068						1	1
K_Offshore_surface_m1_032						2	2
K_Offshore_80m_m1_177			2			1	1				1
M_surface_10_m2_141		1	1			1	1																	1	1	1	1	1	2	1										1	1	1	2
M_DeepCast_65m_mx_133			1			1	1
K_DeepCast_100m_m2_315			1
K_Offshore_120m_m2_034						1	1
K_Offshore_120m_m1_194						1	1
M_DeepCast_100m_m1_014			1			1	1
K_Offshore_80m_m2_176			1			1	1
K_Offshore_40m_m1_054			1
M_DeepCast_100m_m2_072			1			1	1
K_Offshore_80m_m2_057
M_DeepCast_65m_m1_284		1	2			1	1				1													1	1		1	1	1	1								1		1	1	1
K_Offshore_40m_m1_049							1																						1
M_surface_9_m2_177
M_DeepCast_50m_m2_218
K_Offshore_80m_m2_041					1	1																				2
K_Offshore_40m_mx_046																										1
K_Offshore_120m_m2_038																										1
K_Offshore_80m_m1_181						1	1
M_surface_7_m1_048
M_DeepCast_65m_m1_262			1					2																														1
M_DeepCast_400m_m2_225					1
M_surface_10_mx_236			1			1	1
M_DeepCast_400m_m2_062		1									2																									1	1
K_DeepCast_250m_m1_364											1																				1						1
M_DeepCast_65m_m1_282																											1									1
K_DeepCast_100m_m2_118		1									1																						1			1	2
K_DeepCast_100m_m2_316		1									1																									1	1	2
K_Offshore_80m_m2_224
K_Offshore_0m_mx_139
K_DeepCast_100m_m2_176		1	1								1																				1		1				1
K_DeepCast_100m_m2_241						1	1
K_DeepCast_250m_m2_056						2	3																								1					1
K_DeepCast_100m_m2_028							1																								1		1					1
M_DeepCast_200m_m2_085							1																								2
M_DeepCast_400m_m2_230			1		1	1																														1	1		1
K_DeepCast_150m_m2_200			1	1	1				1	1	1	1				1	1	1	1	1			1													1	1
M_DeepCast_65m_mx_150			2			1	1																													1				1	1							1
M_DeepCast_50m_m2_151			2				1																																	1	1	1						1
K_DeepCast_300m_m2_067						1																														1
K_Offshore_80m_m2_040							1
M_DeepCast_200m_m2_046		1		1					1	1	1	1				1	1	1	1	1			1										1			1	1
K_Offshore_80m_m2_121			1				1																			1
M_DeepCast_65m_m2_155						2	1																			1
M_DeepCast_65m_m2_186						1	1																													1
K_DeepCast_250m_m1_045			1	1	1				1	1	1	2				1	1	1	1	1			1										1			2
M_surface_10_m1_294						1
K_Offshore_120m_m2_041		1
K_Offshore_80m_m2_006						1	1
M_DeepCast_65m_mx_236						1	1
M_surface_10_m2_213						1	1
M_DeepCast_65m_m2_009						1	1
M_DeepCast_65m_mx_077					1	1
K_Offshore_40m_m2_104						1	1
K_Offshore_120m_m2_148						1	1
K_DeepCast_35m_m2_037						1	1
M_DeepCast_200m_m1_344						3	1
M_DeepCast_65m_m2_181			1		1	1																					2
K_DeepCast_250m_m1_330									1		1							1															1	1		1	1	1
M_DeepCast_200m_m2_025						2	1																								1					1	2
M_DeepCast_400m_m2_341			1		1	1																									1		2			1	1
M_DeepCast_200m_mx_231			1						1	2	1							1													1					1	1	1
M_DeepCast_50m_m2_137			1			2	1																				2
M_DeepCast_65m_m2_061			1			1	1																				1
M_DeepCast_100m_mx_241					1																															1
K_DeepCast_100m_m1_307			1																												1					1
K_Offshore_80m_m2_128						1	1																				1
K_Offshore_120m_mx_222			1		1	1																				1	1			1								1
M_DeepCast_50m_m2_133			2		1	1																					2
K_Offshore_80m_m2_185						2	1
M_DeepCast_400m_m2_195			1																												1		1			1	1		1
K_Offshore_surface_mx_130						2	1
K_DeepCast_150m_m2_127										1	1							1																		1	1	1
K_DeepCast_250m_m1_352			2																												1					1			1
K_DeepCast_35m_m1_264						2	1
M_DeepCast_100m_m2_243			1	1	2	1																					3
K_DeepCast_35m_m2_150			1			2	1																				1									1
K_Offshore_surface_mx_256						2	1																				2
M_DeepCast_65m_m1_287			1		2	1																					1
K_Offshore_80m_m2_029					1	1																					2
K_DeepCast_100m_mx_218			1			2	1																														1	1
K_Offshore_surface_m1_204			1			1	1
K_Offshore_80m_m1_186			1			2	1
K_DeepCast_100m_m2_328		1	3	1	1	4																					2							1		1
M_DeepCast_400m_m2_048			1																												1					1			1
K_Offshore_0m_mx_037						1	1																				1
M_DeepCast_65m_m2_011						2	1																													1
K_DeepCast_65m_m1_055						2	1																				1
M_DeepCast_50m_m1_060			1																																														1
K_DeepCast_100m_mx_034			2		1	1																																										1	1
K_DeepCast_65m_m2_187			1		1
M_DeepCast_65m_m1_070			2		1	1																																											1
K_Offshore_80m_m1_039			1		1																																											1
K_Offshore_80m_m2_203					1																																											1	1
M_surface_10_m2_023
K_DeepCast_35m_m1_007
M_DeepCast_200m_mx_295		1								1						1			1	1																1			1
K_DeepCast_150m_m2_164			1			1	1																													1	1	1
M_DeepCast_65m_m2_010		1					1				1																				1						2	1
M_DeepCast_65m_m2_001						1	1																				1
K_DeepCast_35m_m2_191							1
K_Offshore_40m_m1_220							1																				2
K_Offshore_80m_m2_019		1					1
K_Offshore_120m_m2_058							1																				1
K_Offshore_80m_m1_157						1	1																				1
K_Offshore_80m_m2_222							1																				1
K_Offshore_80m_m1_165		1	1			1	1																				1
K_DeepCast_0m_m1_144						1	1																				2
M_DeepCast_100m_m1_317							1																				1
M_DeepCast_400m_m2_235						1	1																														2	1
M_surface_9_m2_112						1	1																				2
M_DeepCast_100m_m1_323						1	1
M_surface_10_m1_278						1	1																				2
K_Offshore_40m_m2_239						1	2
K_Offshore_surface_mx_210
M_DeepCast_65m_m2_091		1	1			1	1				1															1												1				1
M_DeepCast_400m_m2_277																															1
[truncated: 80 more columns]
