# Supplementary material for: Depth-discrete metagenomics reveals the roles of microbes in biogeochemical cycling in the tropical freshwater Lake Tanganyika
Source: ISME J. 2021 Feb 9;15(7):1971–86. doi: 10.1038/s41396-021-00898-x (PMC8245535; doi:10.1038/s41396-021-00898-x)
Supplement: Supplementary file 29 — Table S8 [file 41396_2021_898_MOESM29_ESM.xlsx]

## Sheet: Table S8
Supplementary Table 8. Identification of carbohydrate active enzymes (CAZYmes) in MAGs from LT.
MAG_ID	Genome size (bp) of MAG	Percent CDS (CDS bp divided by total BP)	Cazyme density (nb of CAZYME/bp)	sum AA	sum CBM	sum CE	sum cohesin	sum GH	sum GT	sum PL	AA10	AA12	AA2	AA3	AA3_2	AA3_4	AA4	AA5	AA5_2	AA6	AA7	CBM13	CBM16	CBM2	CBM20	CBM25	CBM3	CBM32	CBM34	CBM35	CBM38	CBM4	CBM40	CBM41	CBM44	CBM47	CBM48	CBM50	CBM51	CBM53	CBM57	CBM6	CBM66	CBM67	CBM73	CBM8	CBM9	CE1	CE10
K_Offshore_80m_m2_035	2327838	0.91303	1.24579e-05	2	0	5	0	5	17	0					2																																		2
M_surface_10_m1_251	3084019	0.947246	2.62644e-05	5	5	13	0	14	44	0			1	2			2																				1										4	2	6
K_DeepCast_65m_m1_223	3113930	0.94135	2.50487e-05	4	1	13	0	20	40	0				3			1																				1											1	8
K_Offshore_80m_m2_020	3910054	0.916246	2.86441e-05	7	17	16	0	9	63	0			1	2			2				2																2				1						14	2	5
M_DeepCast_65m_m2_224	3963882	0.932754	2.62369e-05	9	8	20	0	17	50	0				8			1																				1										7	5	9
K_Offshore_120m_m2_006	4217311	0.931072	2.11035e-05	3	17	11	0	10	48	0				2			1																				1									1	15	2	3
K_Offshore_80m_m2_117	4440616	0.908311	2.16186e-05	4	10	20	0	11	51	0				2			1				1																1										9	4	8
K_Offshore_80m_m2_092	5425955	0.843309	3.42797e-05	7	7	24	0	94	54	0				5						1	1																1						1	1			4	2	9
K_DeepCast_65m_m1_022	6247865	0.936356	3.53721e-05	8	5	42	0	69	92	5				7			1																				1						2				2	8	17
K_Offshore_40m_m2_139	952901	0.94694	1.88897e-05	2	0	3	0	1	12	0					1						1
K_Offshore_80m_m1_031	1169226	0.955956	1.45395e-05	0	0	3	0	4	10	0																																						1
M_DeepCast_400m_m1_127	1214271	0.939033	2.38826e-05	3	0	6	0	7	13	0				1							2																												1
K_DeepCast_35m_m1_047	1250995	0.948293	1.43885e-05	1	0	4	0	3	10	0							1																																1
M_DeepCast_65m_m2_256	1464926	0.931175	2.04789e-05	2	1	2	0	9	16	0	1			1										1
K_DeepCast_150m_m1_051	1736768	0.89949	1.78492e-05	0	2	3	0	11	15	0																									1												1
K_Offshore_surface_m2_014	1811387	0.933624	2.48428e-05	3	2	8	0	11	21	0				1							2			2																									1
K_DeepCast_1200m_m2_005	1879613	0.843262	2.1281e-05	2	1	7	0	5	25	0							2																														1
K_DeepCast_150m_m2_272	1902922	0.893748	9.98464e-06	3	1	5	0	5	5	0							1			2																											1		1
K_DeepCast_1200m_m2_204	1998470	0.869081	3.10237e-05	0	3	5	0	16	37	1																															1		2
K_DeepCast_150m_m2_097	2129990	0.871374	2.11269e-05	2	3	5	0	7	28	0							2																		1		1										1	1
K_Offshore_40m_m2_012	2131968	0.947193	1.36025e-05	3	0	6	0	4	16	0				1			1				1																												1
K_DeepCast_150m_m2_294	2187391	0.848088	3.15444e-05	2	4	4	0	9	49	1							2																		2		1										1
K_DeepCast_100m_m1_278	2191797	0.847823	3.10248e-05	0	2	7	0	4	53	2																																				1	1
K_DeepCast_65m_m2_213	2498450	0.913444	2.08129e-05	4	0	3	0	16	29	0				2			1				1
M_DeepCast_400m_m2_130	2565459	0.912723	1.75407e-05	1	0	13	0	11	19	1				1																																		3	6
K_DeepCast_35m_m1_297	2717219	0.936528	2.31855e-05	0	1	17	0	6	39	0																																		1				1	10
M_DeepCast_50m_m2_189	2816131	0.933486	2.52119e-05	5	0	13	0	17	36	0				2			1				2																												4
K_DeepCast_65m_m2_097	2983521	0.922194	3.11712e-05	5	0	18	0	18	52	0				2			1	1			1																											1	7
K_DeepCast_65m_m2_193	3102989	0.853921	3.06156e-05	2	0	9	0	29	54	1							1				1																											1	3
K_Offshore_80m_m2_056	3363940	0.932174	1.84308e-05	1	0	14	0	9	38	0				1																																			8
K_Offshore_80m_m2_094	3400093	0.905305	1.58819e-05	5	0	5	0	13	31	0				4							1																												2
M_surface_7_m2_032	681184	0.957045	2.05524e-05	2	0	4	0	2	6	0				1							1																												1
K_Offshore_40m_m2_034	1013695	0.956198	1.57838e-05	1	0	4	0	2	9	0											1																												1
K_DeepCast_65m_m2_221	1290778	0.94784	1.85934e-05	2	0	3	0	7	12	0				1							1
M_surface_9_m1_017	1344465	0.958249	2.97516e-05	2	2	5	0	15	16	0				1							1																2											1	1
K_Offshore_0m_m1_007	1414536	0.953835	1.83806e-05	4	0	6	0	6	10	0			1	1			2																																2
M_surface_9_m1_009	1452111	0.948996	2.47915e-05	1	1	7	0	13	14	0				1																							1											1	1
M_surface_9_m2_080	1009652	0.959494	2.27801e-05	1	2	4	0	7	9	0				1																				1			1												1
M_surface_10_m2_136	1049758	0.951947	2.3815e-05	2	1	2	0	12	8	0				1			1																				1
M_surface_10_m2_076	1259877	0.950339	2.46056e-05	0	2	4	0	13	12	0																								1			1											1
K_DeepCast_1200m_m2_272	3189298	0.899834	3.22955e-05	4	5	11	0	47	36	0			1	1		2						1		1						1							2											1	7
M_surface_10_m2_188	1742107	0.941781	1.77945e-05	2	0	9	0	6	14	0			1	1																																			3
K_Offshore_120m_m1_195	1761153	0.95549	2.21446e-05	0	0	6	0	4	29	0																																						1	3
M_surface_8_m2_026	1951776	0.951953	1.43459e-05	2	0	8	0	4	14	0				1							1																												5
K_Offshore_40m_m2_124	2203344	0.95172	2.26928e-05	4	0	14	0	9	23	0				1			1				2																												9
K_Offshore_80m_m1_195	3197272	0.929663	3.87831e-05	4	4	18	0	31	67	0				3			1					1													2									1				3	5
K_DeepCast_0m_m1_227	1946970	0.946279	1.95175e-05	3	0	10	0	7	18	0				1			1				1																												6
K_Offshore_surface_m2_010	2007417	0.955962	1.2952e-05	1	0	8	0	2	15	0				1																																			4
K_Offshore_40m_m2_105	2452062	0.95188	1.63128e-05	3	1	10	0	6	20	0				1			1			1																	1											1	6
K_Offshore_80m_m2_226	2129102	0.948666	1.97266e-05	6	2	6	0	10	18	0	1			3						1	1																2											1	1
K_Offshore_40m_m1_268	2416216	0.936087	2.02796e-05	6	3	8	0	13	19	0	1			3			1				1			1													2												3
K_Offshore_40m_m2_150	2637260	0.942342	2.00966e-05	10	3	8	0	11	21	0	1		1	4	1		1				2			1													2												3
M_surface_9_m2_101	1015661	0.957345	2.16608e-05	0	0	2	0	6	14	0
M_DeepCast_50m_m2_117	1524517	0.957208	1.70546e-05	4	0	6	0	3	13	0				1			1				2																												4
M_surface_7_m2_239	1582445	0.956079	1.51664e-05	3	0	4	0	4	13	0				1			1				1																												2
M_DeepCast_200m_m2_041	787713	0.962649	1.39645e-05	1	0	0	0	2	8	0							1
K_Offshore_40m_m1_069	920163	0.960398	2.06485e-05	1	0	1	0	3	14	0							1
M_surface_7_m2_013	790526	0.860675	1.13848e-05	0	0	1	0	3	5	0
K_DeepCast_35m_m2_327	910812	0.887523	1.75667e-05	0	0	1	0	3	12	0
M_surface_8_m2_185	960826	0.954269	1.56116e-05	1	0	2	0	3	9	0							1
M_DeepCast_50m_m1_063	1151043	0.925413	1.5638e-05	0	0	1	0	3	14	0
K_Offshore_40m_m2_131	1285065	0.907636	1.71198e-05	2	0	1	0	3	16	0			2
M_surface_6_m2_121	1433922	0.898085	1.18556e-05	0	0	1	0	3	13	0
K_DeepCast_35m_m1_027	1472916	0.902262	2.10467e-05	0	0	3	0	6	22	0																																							1
K_Offshore_surface_mx_080	1546259	0.891093	1.42279e-05	0	0	3	0	5	14	0																																							2
K_Offshore_surface_m2_020	1657923	0.874151	1.32696e-05	0	0	4	0	7	11	0																																							2
M_surface_10_m2_100	1802957	0.887224	1.49754e-05	0	0	3	0	5	19	0																																							1
K_Offshore_80m_m2_146	1947366	0.930648	1.02703e-05	5	0	1	0	7	7	0		1		2			1				1																												1
M_DeepCast_65m_m1_019	2077959	0.874509	1.49185e-05	2	0	4	0	11	14	0							1				1																												1
M_DeepCast_400m_m1_040	2085338	0.93059	1.72634e-05	1	1	7	0	12	15	0										1																	1											4	1
K_Offshore_40m_m2_283	2099710	0.903129	1.19064e-05	2	0	5	0	6	12	0				1	1																																		5
K_DeepCast_250m_m2_101	2100593	0.884315	1.47577e-05	2	0	2	0	8	19	0							2																																1
K_DeepCast_65m_m1_262	2171432	0.915915	1.88815e-05	5	0	4	0	6	26	0				2	1		1				1																												1
K_Offshore_80m_m1_220	2172388	0.936198	1.65716e-05	7	0	3	0	4	22	0				4	1		2																																1
K_DeepCast_35m_m1_317	2203154	0.925123	1.22552e-05	6	1	3	0	6	11	0				3	2					1																								1					2
K_Offshore_80m_m2_162	2362220	0.896118	1.31232e-05	2	0	3	0	6	20	0							2
M_surface_10_m2_180	2383215	0.899063	1.42664e-05	7	1	2	0	7	17	0				3	1		2				1																							1
M_DeepCast_65m_m1_275	2465456	0.907781	1.50074e-05	0	0	3	0	7	27	0
K_DeepCast_1200m_m2_124	2469348	0.913494	2.18681e-05	1	0	8	0	23	20	2										1																												1	4
M_DeepCast_65m_m2_016	2506200	0.9009	1.47634e-05	7	0	2	0	11	17	0			1	1			3			1	1
K_Offshore_80m_m2_061	2772918	0.922495	1.91134e-05	17	0	8	0	7	21	0				13			2			1	1																												4
K_Offshore_40m_m1_243	2894369	0.903005	1.31289e-05	11	0	5	0	9	13	0				2	7		2																																3
M_DeepCast_200m_mx_060	2964023	0.870551	1.18083e-05	1	1	4	0	15	14	0							1																				1												2
K_Offshore_80m_m2_049	2968478	0.897189	1.65068e-05	6	0	13	0	9	21	0				1	3						2																											1	8
K_Offshore_80m_m2_048	2997816	0.914931	1.70124e-05	2	0	8	0	3	37	1					1		1																																4
K_Offshore_40m_m1_238	3144613	0.904969	1.39922e-05	9	0	5	0	10	20	0			1	3	2		2				1																											1	2
M_DeepCast_65m_mx_036	3155036	0.880441	1.3629e-05	3	0	5	0	12	23	0				1			2																																3
M_DeepCast_65m_m2_266	3199344	0.919213	1.65659e-05	4	0	4	0	9	36	0				1	1		2																																1
M_surface_10_m2_064	3235968	0.936075	1.63784e-05	1	0	8	0	22	22	0				1																																		3	2
K_Offshore_40m_mx_105	3253286	0.935728	1.87503e-05	14	0	10	0	4	32	1			1	5	5		2				1																												4
M_DeepCast_65m_m1_022	3284056	0.878337	1.55296e-05	3	1	7	0	19	21	0							2				1																1												3
K_Offshore_80m_m2_187	3477454	0.906297	1.20778e-05	5	0	9	0	6	22	0				2			1				2																												6
M_DeepCast_50m_m2_221	3486062	0.913046	1.52034e-05	13	0	8	0	7	25	0				6	2		1			1	3																												2
K_Offshore_40m_mx_120	3547803	0.919806	1.69119e-05	12	0	8	0	6	34	0			1	4	4		2				1																												4
M_surface_9_m2_109	3558980	0.933761	1.3487e-05	11	0	9	0	11	16	1				5	2		3				1																											1	7
K_Offshore_80m_m2_115	3613993	0.915824	1.10681e-05	5	0	10	0	7	18	0				2			3																															1	7
M_DeepCast_65m_m2_129	3694171	0.938335	1.54297e-05	5	0	7	0	7	37	1		1		1	1		1				1																											1	2
M_DeepCast_400m_m1_328	3783435	0.860086	2.32593e-05	7	2	8	0	36	35	0		2		3			1				1																2											3	2
K_Offshore_80m_m2_191	3927634	0.922983	1.85863e-05	15	1	9	0	12	35	1		1		8	3		3																				1												8
M_DeepCast_65m_m2_041	3951533	0.87024	1.5437e-05	5	0	7	0	14	35	0				2			2				1																											1	4
K_Offshore_80m_m2_228	3966172	0.920721	1.51279e-05	8	0	10	0	7	34	1				4	1		3																																7
K_DeepCast_100m_mx_141	3972400	0.877424	1.4349e-05	3	0	7	0	15	32	0				1			2																															1	3
K_Offshore_80m_m2_186	3985234	0.924133	1.48047e-05	16	0	6	0	7	30	0				3	2		8				3																												3
M_DeepCast_65m_m2_243	4012884	0.934409	1.6447e-05	4	0	8	0	11	43	0				1			2				1																											2	2
K_Offshore_surface_m1_194	4030933	0.937502	1.41406e-05	7	0	10	0	8	32	0				3	1		2				1																											2	6
K_DeepCast_35m_m2_271	4095852	0.938639	1.36724e-05	9	0	10	0	5	32	0				5	1		2				1																											3	5
K_Offshore_80m_m2_053	4109251	0.918094	1.21677e-05	7	0	7	0	11	25	0		1		3			3																																5
K_Offshore_80m_m2_101	4121188	0.917561	1.67427e-05	19	0	9	0	6	35	0		1			2		11				5																												6
K_Offshore_80m_m2_081	4759417	0.928887	1.57582e-05	10	0	12	0	15	38	0				7	2		1																															1	3
K_DeepCast_35m_m2_067	4836834	0.916703	1.36453e-05	18	0	13	0	12	23	0				8	5		4				1																											2	9
K_Offshore_80m_m2_107	4851654	0.923745	1.7932e-05	9	0	14	0	9	55	0		1		2	2		3			1																												2	6
K_Offshore_80m_m2_051	4976325	0.930085	2.31094e-05	9	0	12	0	12	82	0			1	3	2		3																															2	7
K_Offshore_120m_m2_043	5014335	0.925783	1.47577e-05	21	3	11	0	13	26	0				9	6		4			1	1			3																									8
K_Offshore_80m_m2_123	5150839	0.899429	1.41724e-05	13	0	13	0	10	37	0				7	1		4				1																												7
M_DeepCast_50m_m2_111	6015939	0.910613	1.82848e-05	13	2	18	0	16	61	0				6	2		3			1	1																2											1	8
K_Offshore_80m_m1_225	2099479	0.918608	1.71471e-05	3	0	12	0	3	18	0				1			1				1																												4
K_DeepCast_1200m_m2_191	2535439	0.935741	2.24813e-05	2	0	11	0	16	27	1				2																																		2	2
M_DeepCast_50m_m2_207	3657039	0.900158	2.29694e-05	1	4	25	0	30	24	0											1																		2					1			1	5	8
K_DeepCast_100m_m2_289	4707799	0.90109	4.99172e-05	2	12	18	0	155	45	3										1	1										2								4					4			2	5	5
M_DeepCast_50m_m2_086	6098583	0.904421	2.49238e-05	4	9	20	0	36	82	1		1		2							1			6				1					1				1											7	7
K_DeepCast_150m_m2_147	6340464	0.914086	5.91439e-05	2	40	26	0	234	60	13										1	1							3			3	2				3			7		1			6			15	4	2
K_DeepCast_250m_m2_231	7870969	0.915365	5.47582e-05	3	56	35	0	255	62	20										2	1		1					4			4	1				3			12		2		1	4			24	3	3
K_DeepCast_35m_m1_052	1224310	0.959057	2.45036e-05	1	2	5	0	7	15	0							1																														2	2	1
K_Offshore_0m_mx_046	1349154	0.953174	2.29774e-05	2	1	7	0	7	14	0			1				1																														1	3	1
M_surface_8_m2_110	1416275	0.955078	2.47127e-05	1	1	6	0	8	19	0							1																														1	1	2
M_surface_9_m1_013	1434524	0.947873	3.69461e-05	2	5	6	0	24	16	0				1			1											1									1							1			2	2
K_Offshore_surface_m2_088	1594965	0.956463	2.63329e-05	1	1	9	0	13	18	0							1																														1	3	2
M_surface_9_m2_088	1617339	0.955618	2.41137e-05	1	0	6	0	17	15	0							1																															1	2
K_Offshore_120m_mx_094	1619956	0.939685	2.53093e-05	2	1	6	0	10	22	0			1				1																														1	2	1
K_Offshore_surface_mx_261	1670217	0.953601	2.3949e-05	2	1	3	0	9	25	0			1				1																														1	1	1
M_DeepCast_50m_m2_146	1698923	0.945828	2.00127e-05	1	1	3	0	6	23	0							1																														1		1
M_surface_10_m2_196	1711764	0.918527	2.68729e-05	2	4	8	0	18	14	0				1						1								2															1				1	2	3
K_DeepCast_100m_m2_150	1714580	0.956526	2.62455e-05	1	1	7	0	14	22	0							1																					1										2	4
M_DeepCast_65m_mx_068	1739071	0.943873	2.35758e-05	2	1	3	0	12	23	0				1			1																														1
M_surface_7_m2_191	1753866	0.957865	3.7061e-05	1	5	9	0	30	20	0				1														1									1							1			2	3	2
K_DeepCast_0m_m2_222	1763194	0.9523	3.23277e-05	4	2	9	0	20	22	0		1		2			1								1																						1	4
M_DeepCast_50m_m1_018	1767145	0.943964	3.33872e-05	4	4	6	0	24	21	0		1		2			1								1			2																			1	1
M_surface_9_mx_130	1775146	0.925289	3.042e-05	5	2	7	0	20	19	1		1	1	2			1								1																						1	2	2
M_surface_9_m1_296	1787557	0.948465	3.02088e-05	2	2	7	0	18	25	0				1			1								1																						1	1	1
K_DeepCast_35m_m2_065	1900281	0.935206	2.42069e-05	1	1	5	0	10	29	0							1																														1	1	1
K_Offshore_40m_m1_004	1900676	0.946907	2.94632e-05	2	2	7	0	19	26	0				1			1								1																						1	2
K_DeepCast_0m_m2_115	1954571	0.946309	2.60927e-05	1	0	9	0	13	28	0							1																															2	4
M_surface_9_m1_282	2030142	0.93987	3.30026e-05	4	2	12	0	20	29	0		1		2			1								1																						1	4	3
M_surface_9_m2_059	2042262	0.940021	2.2524e-05	1	2	7	0	13	23	0							1																					1									1	1	3
M_DeepCast_50m_m1_285	2045854	0.947037	2.93276e-05	2	1	8	0	21	28	0				1			1																					1										4	1
M_surface_9_m1_279	2065080	0.948554	2.90546e-05	2	1	6	0	23	28	0			1				1																									1						1	2
M_surface_9_m1_277	2073851	0.961894	2.84495e-05	1	0	9	0	22	27	0							1																															3	2
M_DeepCast_50m_m2_245	2089674	0.927881	2.87126e-05	2	1	9	0	17	31	0					1		1																					1										3	3
M_DeepCast_50m_m1_274	2166413	0.919336	2.21564e-05	1	1	7	0	11	28	0							1																														1	2	2
M_surface_9_mx_152	2170035	0.951683	2.94926e-05	1	0	5	0	21	37	0							1																															1	2
M_surface_7_m2_242	2200311	0.941952	2.72689e-05	1	1	6	0	16	36	0							1																														1	1	2
M_surface_9_mx_199	2220027	0.956938	2.47745e-05	1	0	7	0	20	27	0							1																															1	4
K_DeepCast_150m_m2_259	2250735	0.932823	2.53251e-05	0	2	3	0	37	15	0																		1																			1	1	1
M_surface_9_m1_271	2258967	0.945978	2.83315e-05	2	1	5	0	15	41	0		1					1																														1		2
K_Offshore_surface_m2_005	2340679	0.958793	2.77697e-05	1	2	11	0	18	33	0							1																					1									1	3	5
M_surface_9_m2_064	2450283	0.940843	2.69357e-05	1	1	8	0	20	36	0							1																														1	1	3
K_DeepCast_35m_m2_130	2451745	0.910174	2.12094e-05	1	1	9	0	8	33	0							1																					1										1	5
K_Offshore_80m_m1_206	2638116	0.899598	2.5776e-05	3	2	13	0	23	27	0				2			1											1																			1	3	4
K_Offshore_40m_m1_251	2648373	0.918427	3.09624e-05	6	4	13	0	35	24	0				5						1								1															1				2	2	5
K_Offshore_40m_m2_287	2772386	0.940983	3.31844e-05	8	7	15	0	37	25	0		1		6			1																				1							2			4	3	5
M_surface_10_m2_039	2836937	0.777054	1.79771e-05	2	1	4	0	19	25	0			1				1																									1						1	1
K_DeepCast_150m_m2_049	2839959	0.921356	2.21834e-05	0	3	8	0	15	36	1																												1									2	1	4
M_surface_9_m1_241	2847907	0.920003	4.52964e-05	4	10	17	0	53	44	1				4																									2					3		1	4	3	5
K_Offshore_surface_m2_247	2993297	0.874806	3.44102e-05	4	8	27	0	25	37	2		1		2			1																									1					7	3	5
K_DeepCast_100m_m2_162	3128383	0.89098	2.04579e-05	0	3	4	0	28	29	0																												1									2	2
M_surface_6_mx_051	3429656	0.874805	2.21597e-05	0	0	5	0	8	62	1																																						3
K_DeepCast_150m_m2_250	1397722	0.939667	1.57399e-05	2	1	1	0	8	10	0										1	1																1
M_DeepCast_65m_m2_126	1561023	0.89903	1.7937e-05	2	1	1	0	8	16	0		1								1																	1
K_DeepCast_35m_m1_018	1563733	0.95298	1.08714e-05	3	0	2	0	5	7	0					1					1	1
K_Offshore_40m_m2_212	1579616	0.947162	1.26613e-05	5	0	3	0	4	8	0				1	1					1	2																												2
K_Offshore_120m_m1_203	1630466	0.921495	1.16531e-05	4	0	4	0	5	6	0					2		1			1																													2
M_surface_10_m1_315	1657532	0.935027	1.20661e-05	4	0	3	0	6	7	0					1		2			1																													2
K_Offshore_surface_m1_010	1978166	0.932509	1.92097e-05	5	0	2	0	6	25	0					2		1			1	1
K_Offshore_40m_m1_292	1988668	0.928415	8.04559e-06	3	0	3	0	3	7	0							1			1	1																												1
K_Offshore_surface_m2_092	2048865	0.926746	1.36661e-05	3	0	5	0	5	15	0										1	2																												2
K_Offshore_surface_m1_273	2072036	0.900335	1.59264e-05	3	0	2	0	6	22	0				1			1			1																													1
K_Offshore_40m_m1_259	2136761	0.943387	1.54439e-05	4	0	3	0	6	20	0				2						1	1																											1	1
K_DeepCast_35m_m2_259	2170900	0.934598	1.05947e-05	5	0	2	0	3	13	0					1		1			2	1																												1
M_DeepCast_100m_m2_214	2261204	0.937729	9.28709e-06	4	0	2	0	6	9	0				1			1			1	1																												1
K_DeepCast_65m_m2_129	2512652	0.939096	1.31335e-05	9	0	3	0	7	14	0				3	1		1			2	2																												2
M_DeepCast_100m_m1_373	2673706	0.938616	1.42125e-05	5	2	2	0	11	18	0				1			2			1	1																2												1
K_DeepCast_150m_m1_387	2696632	0.917517	1.18667e-05	3	1	1	0	11	16	0							1			1	1																1
M_surface_9_m1_249	2703089	0.927715	1.88673e-05	5	1	11	0	14	20	0				1	1		1				2																1												7
K_Offshore_40m_mx_035	2709013	0.910145	1.3289e-05	5	0	5	0	8	17	1					1		2			1	1																											1	2
K_DeepCast_35m_m1_286	2950379	0.907728	1.15239e-05	6	1	6	0	9	12	0				2						2	2																1												3
K_Offshore_40m_m1_237	3102617	0.917948	1.41816e-05	5	0	11	0	8	20	0				1	1		2			1																													9
K_Offshore_40m_m2_080	3106837	0.92988	1.31967e-05	8	0	9	0	10	14	0				2	2		1			1	2																											1	5
K_Offshore_80m_m2_043	3112902	0.884368	1.83109e-05	14	0	6	0	6	31	0				6	3		1			1	3																											1	3
K_Offshore_120m_m2_141	3763220	0.908487	1.86011e-05	7	2	7	0	14	39	1				2	3		1				1												1				1												1
K_Offshore_80m_m1_178	3915125	0.876899	1.17493e-05	4	2	5	0	15	20	0					1		1			1	1																2											2	1
K_Offshore_80m_m2_113	4546803	0.884773	1.18765e-05	11	0	11	0	13	19	0				3	5		1			1	1																											1	6
M_surface_7_m1_304	4665477	0.937442	1.05027e-05	13	0	10	0	9	17	0				3	3		2			2	3																												7
M_DeepCast_400m_m2_340	1280443	0.916356	2.49914e-05	1	1	4	0	6	20	0							1																							1								1	2
M_DeepCast_65m_m1_265	2903125	0.913354	2.10118e-05	1	1	6	0	11	42	0											1																							1					1
K_DeepCast_250m_m2_227	3099451	0.875843	1.93583e-05	1	3	4	0	11	41	0											1																1	1						1
M_DeepCast_50m_m2_194	904788	0.913796	2.21046e-05	0	1	3	0	3	13	0																											1												2
K_DeepCast_35m_m1_073	951170	0.922204	2.10267e-05	0	0	1	0	7	12	0
K_DeepCast_35m_m2_204	1392548	0.921083	1.43622e-05	0	1	1	0	7	11	0																											1
K_DeepCast_35m_m2_096	1419342	0.904529	1.33865e-05	0	0	1	0	7	11	0
M_surface_7_m1_001	1527882	0.923851	1.76715e-05	0	1	2	0	6	18	0																											1												1
M_DeepCast_50m_m2_029	1547280	0.902563	2.00352e-05	0	0	2	0	11	18	0
K_DeepCast_35m_m1_012	1627192	0.9192	1.90512e-05	0	1	3	0	7	20	0																											1												2
K_Offshore_120m_m2_055	1711665	0.918728	1.75268e-05	0	1	2	0	7	20	0																											1
M_surface_9_m2_137	1879416	0.895189	2.23474e-05	1	2	2	0	9	28	0			1																								2												1
M_DeepCast_65m_m2_268	2243535	0.89265	1.91662e-05	0	0	3	0	11	29	0																																						1
K_DeepCast_1200m_m2_283	2377652	0.896071	2.14497e-05	0	0	3	0	13	35	0																																						1
M_DeepCast_400m_m2_269	1001925	0.903702	7.98463e-06	1	1	0	0	2	4	0							1																				1
K_DeepCast_100m_m1_112	1171020	0.915446	5.97769e-06	1	0	0	0	3	3	0										1
K_DeepCast_250m_mx_116	1465205	0.901744	1.02375e-05	2	1	1	0	5	6	0							2																				1
M_DeepCast_400m_m2_044	1678087	0.900957	1.07265e-05	1	0	2	0	4	11	0							1																															1	1
K_DeepCast_65m_m1_015	1684401	0.868765	1.128e-05	1	0	7	0	4	5	2							1																																5
K_Offshore_80m_m2_157	1686000	0.936749	1.72005e-05	0	0	4	0	4	21	0																																						2
K_DeepCast_150m_m1_063	1707427	0.902645	1.17135e-05	1	0	2	0	3	14	0										1																													1
K_DeepCast_250m_m2_195	1745554	0.905904	6.30172e-06	0	0	0	0	2	9	0
K_Offshore_80m_m1_004	1804332	0.892748	7.20488e-06	0	0	5	0	1	7	0																																						1	1
M_DeepCast_100m_mx_191	1852737	0.896184	1.61923e-05	4	0	3	0	6	17	0							1			3																												1	1
K_DeepCast_100m_m2_152	1901682	0.894397	1.20946e-05	2	0	5	0	4	12	0							1			1																												1	2
K_Offshore_80m_m2_170	1905784	0.869103	8.39549e-06	1	0	5	0	1	9	0										1																												1
M_DeepCast_400m_m2_252	1956027	0.898041	9.71357e-06	3	0	2	0	2	12	0							1			2																													1
K_DeepCast_250m_m1_047	1958852	0.895795	2.04201e-05	5	0	5	0	6	24	0							3			2																												1	2
M_DeepCast_400m_m2_207	1967939	0.894716	1.16874e-05	2	0	2	0	5	14	0							1			1																												1
K_DeepCast_150m_m2_167	1978023	0.910858	2.98278e-05	1	0	5	0	20	32	1				1																																		1	2
K_Offshore_80m_m2_034	2002254	0.878414	1.64814e-05	1	1	3	0	9	19	0							1																				1
M_DeepCast_200m_m2_208	2007609	0.87358	1.09583e-05	1	0	2	0	6	13	0							1
M_DeepCast_50m_m2_054	2058424	0.924605	2.0404e-05	4	0	8	0	8	22	0				1			1				2																												3
K_Offshore_80m_m2_183	2094126	0.90228	1.0028e-05	1	0	9	0	0	11	0							1																															1	2
M_DeepCast_400m_m2_020	2163404	0.889416	1.01692e-05	5	1	1	0	5	10	0			1	1			1			2																	1
K_DeepCast_150m_m2_048	2227966	0.878298	9.87448e-06	7	0	2	0	5	8	0							5			1	1																												2
K_Offshore_120m_m2_146	2275333	0.887871	1.18664e-05	3	0	5	0	1	17	1				1			1				1																											1	1
K_DeepCast_150m_m1_015	2313938	0.893041	1.16684e-05	3	0	4	0	6	14	0							2			1																												1	2
M_DeepCast_50m_m2_018	2338606	0.88843	1.4111e-05	5	0	9	0	8	11	0				4			1																																3
M_DeepCast_200m_m2_194	2436818	0.892098	2.38015e-05	5	2	2	0	9	40	0				3			2																				1										1
K_Offshore_80m_m2_218	2517464	0.888133	1.19168e-05	3	1	5	0	8	13	0							2			1																	1												3
K_DeepCast_250m_m2_143	2533325	0.854558	9.47372e-06	2	4	2	0	4	12	0										2		3															1												2
K_Offshore_80m_m2_084	2610834	0.845057	1.26396e-05	11	1	8	0	2	11	0				8			2				1																									1		1
M_DeepCast_200m_mx_194	2613658	0.863738	9.94774e-06	1	0	1	0	6	18	0							1
K_DeepCast_65m_m2_033	2702280	0.837093	1.14718e-05	8	0	8	0	2	13	0				4			2				2																											1	1
K_Offshore_80m_m2_197	2852937	0.904794	1.64743e-05	3	0	13	0	12	18	1				2			1																																4
K_Offshore_120m_m2_037	2854264	0.879593	1.01602e-05	4	0	14	0	3	8	0				1			1			1	1																											1	9
K_DeepCast_150m_m2_126	2856360	0.897797	2.38065e-05	0	1	9	0	21	36	1																																					1	4	2
K_Offshore_surface_m1_220	2985617	0.925898	4.4212e-05	3	4	13	0	50	62	0				1			1				1							1																2			1	1	5
M_DeepCast_100m_mx_312	3069225	0.862467	3.03008e-05	0	1	9	0	40	43	0																						1																	1
K_Offshore_80m_m2_079	3071567	0.870047	1.9534e-05	2	2	12	0	21	23	0											2																									1	1	2	5
M_DeepCast_65m_m2_156	3138775	0.909458	2.77178e-05	1	1	10	0	37	36	2				1																								1										1	5
K_DeepCast_150m_m2_071	3196865	0.913145	2.65885e-05	3	1	11	0	30	39	1				1							2																						1					5	4
K_DeepCast_250m_m1_342	3246045	0.898454	2.64938e-05	1	1	8	1	18	56	1				1																																	1	1	3
K_Offshore_80m_m1_189	3375585	0.913786	2.96245e-05	4	2	19	0	28	47	0				2			2																				1						1					1	4
K_DeepCast_100m_m2_305	3634265	0.911644	2.83414e-05	2	0	15	0	26	59	1				1							1																											1	7
K_DeepCast_100m_m2_203	3742704	0.885184	2.16421e-05	3	0	12	0	15	50	1				1							2																											1	3
M_DeepCast_400m_m2_351	3812439	0.906823	4.1181e-05	1	4	15	0	33	101	3							1																			1		2								1		4	3
M_DeepCast_65m_m1_226	4150894	0.921759	3.05958e-05	2	5	9	0	28	82	1				1							1																2	1						1			1	1	3
K_DeepCast_1200m_m1_255	4243055	0.886863	3.79444e-05	1	6	17	0	74	62	1							1																					3			1			1			1	2	3
K_DeepCast_250m_m2_317	4288286	0.902098	2.98488e-05	0	7	7	0	43	70	1																		1										6
K_DeepCast_250m_m1_199	4800272	0.893567	3.29148e-05	2	1	24	0	31	96	4		1					1																										1					9	4
K_DeepCast_250m_m2_061	6531770	0.903155	3.21506e-05	3	20	21	0	94	69	3							3															2					1	5			5	1	1	1			4	3	5
K_DeepCast_250m_m1_172	772247	0.893678	1.6834e-05	0	0	1	0	1	11	0
M_DeepCast_200m_m2_220	1152678	0.910368	1.99535e-05	1	1	1	0	4	16	0										1																								1
M_DeepCast_400m_m2_133	1453565	0.905534	2.95824e-05	1	1	4	0	12	25	0							1																														1		2
M_DeepCast_400m_m2_293	2441500	0.914747	3.48147e-05	0	9	10	0	20	46	0																		1			1							1						1			5	2	5
K_DeepCast_150m_m1_388	2664845	0.925208	2.62679e-05	3	10	8	0	34	15	0				1			1			1			1														1							1			7	2	6
K_DeepCast_250m_m1_044	3330130	0.933309	3.51338e-05	1	16	11	0	48	41	0							1						1					1			1				1		1				1			3			7	1	6
M_DeepCast_400m_m2_244	3450504	0.931059	3.59368e-05	2	10	13	0	47	52	0							1			1			1					1									1							2			5	4	3
K_DeepCast_250m_mx_298	1073225	0.877627	1.58401e-05	0	0	0	0	3	14	0
K_DeepCast_250m_m2_015	1615704	0.8972	1.42353e-05	2	1	6	0	2	12	0										2															1													2	2
K_DeepCast_1200m_m1_317	3159967	0.854286	4.87347e-05	2	4	18	0	69	51	10							2											1			1	1									1							1	4
M_DeepCast_400m_m1_028	2188303	0.93579	3.6101e-05	2	4	5	0	19	47	2			1				1																	1				1									2	2	1
M_DeepCast_400m_m2_100	3252766	0.900509	1.9983e-05	0	5	4	0	10	45	1																																	1				4		1
K_DeepCast_250m_m1_333	3350507	0.915629	2.50708e-05	1	4	6	0	11	61	1											1																						1				3	1	1
K_DeepCast_150m_m1_344	3516609	0.902303	2.90052e-05	1	1	11	0	14	75	0				1																				1															3
K_DeepCast_250m_m1_078	1631538	0.89624	4.47431e-05	0	2	2	0	4	65	0																		1											1
M_DeepCast_400m_m2_153	421872	0.89119	1.65927e-05	0	0	1	0	1	5	0
K_DeepCast_65m_m1_133	4944551	0.907682	2.99319e-05	3	8	11	0	67	57	2				1			2																				1										7		2
K_Offshore_120m_m1_041	631534	0.834587	2.05848e-05	0	0	1	0	0	12	0
M_DeepCast_65m_m2_204	2629029	0.882042	4.83068e-05	2	5	15	0	64	41	0							1				1										1												1	3					4
M_DeepCast_65m_m1_095	1008099	0.863402	1.58715e-05	0	0	0	0	4	12	0
M_DeepCast_65m_mx_099	1932875	0.889373	2.53508e-05	0	1	4	0	13	29	2																																		1					3
M_DeepCast_50m_m2_187	878862	0.88986	1.93432e-05	0	0	1	0	2	13	1																																							1
K_DeepCast_150m_m2_305	869887	0.88606	4.25343e-05	0	0	0	0	2	35	0
K_DeepCast_250m_m1_236	447797	0.919417	1.78652e-05	0	0	0	0	4	4	0
M_DeepCast_400m_m2_122	531980	0.87648	2.4437e-05	0	0	0	0	1	12	0
M_DeepCast_400m_m2_303	460171	0.914788	1.30386e-05	0	0	0	0	2	4	0
K_Offshore_80m_m2_097	593061	0.897237	2.36063e-05	0	0	0	0	0	13	1
M_DeepCast_50m_m2_169	685645	0.902617	2.77111e-05	0	0	0	0	0	19	0
K_DeepCast_100m_m1_149	751174	0.899143	2.13e-05	0	0	0	0	1	15	0
K_Offshore_120m_m2_023	805708	0.887001	2.48229e-05	0	0	0	0	1	18	1
M_DeepCast_400m_m2_082	1064373	0.880012	2.1609e-05	0	0	0	0	1	22	0
M_DeepCast_65m_mx_140	1247274	0.89038	1.12245e-05	0	0	0	0	0	14	0
K_Offshore_120m_m1_009	1121510	0.906324	2.94246e-05	0	0	2	0	2	29	0
K_DeepCast_65m_m2_238	1056455	0.903121	3.8809e-05	0	0	1	0	2	38	0
K_DeepCast_300m_m1_220	2717832	0.893334	4.01055e-05	1	4	9	2	59	28	6										1																							1				3	3
M_DeepCast_65m_m2_014	4345014	0.915702	3.15304e-05	1	17	17	0	68	26	8							1															4			1				2				2	1			7	2	1
M_DeepCast_200m_m2_052	9841100	0.843169	3.15005e-05	7	45	39	0	176	38	5				2			2			3											2	3							2		2		12	2			22	11	6
M_DeepCast_50m_m1_244	4800226	0.9419	1.99991e-05	7	2	13	0	25	49	0				1			2	1			3																2											1	7
M_DeepCast_50m_m1_133	5133623	0.930222	1.63627e-05	7	0	20	0	17	40	0				2			3				2																												10
K_DeepCast_1200m_m2_081	848146	0.91181	3.30132e-05	0	1	1	0	7	19	0												1
K_DeepCast_250m_mx_219	687251	0.922033	6.98435e-05	0	1	1	0	1	45	0																																		1
K_DeepCast_150m_m1_139	1005243	0.909781	4.87444e-05	0	0	1	0	2	46	0
M_DeepCast_50m_m2_049	916196	0.895168	3.27441e-05	0	0	0	0	1	28	1
K_DeepCast_65m_m2_236	2533648	0.90391	1.97344e-05	2	1	4	0	23	20	0				2																																1		2	1
K_Offshore_40m_m2_103	2851896	0.938637	2.45451e-05	2	0	10	0	26	32	0											2																											3	3
M_DeepCast_65m_m2_071	6120079	0.9102	2.35291e-05	7	0	12	0	61	62	2		1		5							1																											7	2
K_DeepCast_65m_m2_066	5007022	0.8927	1.43798e-05	12	2	23	0	11	24	0				7	1		2			1	1																1						1					2	7
K_Offshore_40m_m1_063	1034239	0.907156	5.80137e-06	0	0	0	0	0	6	0
K_Offshore_120m_m2_035	1218045	0.905485	1.80617e-05	1	0	2	0	0	18	1							1
K_DeepCast_35m_m1_037	1327504	0.895477	1.8079e-05	0	0	1	0	1	22	0
M_DeepCast_50m_m2_233	722956	0.88995	2.76642e-05	0	0	0	0	2	18	0
M_DeepCast_50m_m1_090	833911	0.91782	3.71742e-05	0	0	2	0	2	27	0																																							1
M_DeepCast_400m_m2_128	1451440	0.892979	1.37794e-05	1	1	1	0	7	10	0				1																							1
M_DeepCast_400m_m2_096	822666	0.953044	2.30956e-05	0	0	3	0	5	11	0
K_DeepCast_150m_m2_086	1063397	0.944264	3.47942e-05	1	0	3	0	6	27	0										1
M_DeepCast_400m_m2_183	1189554	0.901894	3.19447e-05	2	2	2	0	9	23	0				1						1								1										1
M_DeepCast_400m_m1_102	1374908	0.947666	4.58212e-05	1	0	4	0	7	51	0										1
K_DeepCast_250m_m2_027	1408423	0.919829	2.98206e-05	1	2	3	0	8	28	0										1								1									1
M_DeepCast_200m_m2_189	1471138	0.947091	3.33075e-05	0	0	5	0	8	36	0
K_DeepCast_150m_m1_084	1517252	0.953663	3.49316e-05	0	1	6	0	9	37	0																												1
K_DeepCast_250m_m2_062	2115931	0.916711	3.68632e-05	1	4	4	0	16	53	0							1											3													1
K_DeepCast_250m_m1_105	1307803	0.896692	1.22343e-05	0	1	2	0	1	12	0																									1													1
M_DeepCast_400m_m1_356	2089483	0.920071	1.19647e-05	1	1	2	0	4	17	0							1																				1
K_DeepCast_150m_m2_307	2368780	0.898849	1.47755e-05	1	1	5	0	9	17	2											1														1													3
K_DeepCast_150m_m2_040	3366184	0.87076	1.45565e-05	1	0	6	0	4	38	0							1																															2
K_DeepCast_150m_m2_105	1697512	0.908111	2.06184e-05	0	1	5	0	4	24	1																												1											1
K_DeepCast_250m_m1_043	2014744	0.9061	1.58829e-05	0	0	2	0	8	22	0
M_DeepCast_400m_m2_266	988385	0.854241	3.74348e-05	0	0	1	0	3	33	0
K_DeepCast_100m_m2_307	3007934	0.91875	2.72612e-05	0	4	9	0	26	43	0																					1											1					2	2	4
K_DeepCast_100m_m2_321	3636611	0.921061	2.30984e-05	1	6	10	0	19	45	3											1										3																3		4
K_Offshore_80m_m2_058	4379653	0.913425	3.69892e-05	2	17	16	0	52	72	3				1			1																				1	1	1				1				13	4	1
M_DeepCast_200m_mx_001	1184207	0.934386	1.60445e-05	0	1	2	0	7	9	0																											1												1
M_DeepCast_100m_m1_067	1705678	0.930556	2.05197e-05	2	0	3	0	10	20	0				1							1																												1
K_DeepCast_35m_m2_155	1739062	0.930804	2.4726e-05	4	1	3	0	14	21	0				2							2																1												2
M_surface_7_m2_037	1748353	0.91931	2.45946e-05	3	1	3	0	13	23	0				3																							1												1
M_surface_9_m1_291	1809371	0.930748	2.98446e-05	2	1	1	0	8	41	1				1							1																1
M_surface_10_m2_179	1923915	0.92863	2.33898e-05	3	1	3	0	14	24	0				2			1																				1												1
K_DeepCast_0m_m1_088	1926537	0.916334	3.37393e-05	2	1	1	0	12	49	0				2																							1												1
M_surface_10_m1_298	1994314	0.92699	2.25641e-05	4	1	3	0	14	23	0				3			1																				1												1
K_DeepCast_150m_m2_101	2058040	0.935449	2.57527e-05	1	1	4	0	12	35	0				1																							1												1
M_surface_7_m2_040	2121097	0.922935	2.21583e-05	3	2	2	0	13	26	1				2							1																2
K_Offshore_0m_m2_072	2346286	0.925844	2.94082e-05	3	1	2	0	8	54	1				1						1	1																1												1
M_surface_10_m2_119	2619735	0.913347	2.21396e-05	4	1	5	0	15	33	0				3							1																1											1	1
K_DeepCast_35m_m1_288	2707209	0.919658	2.65957e-05	4	1	4	0	10	53	0				3							1																1												1
K_Offshore_surface_m2_011	2891476	0.913714	2.73217e-05	5	1	5	0	19	49	0			1	3							1																1												1
K_DeepCast_35m_m2_023	2964584	0.90188	2.49613e-05	4	4	3	0	19	44	0				3							1				1												3												1
K_Offshore_surface_m2_239	3522277	0.882183	2.32804e-05	2	1	7	0	22	50	0				1							1																1												1
K_DeepCast_100m_m2_189	1623402	0.883482	1.72477e-05	2	0	2	0	7	17	0							2																															1
M_DeepCast_400m_m1_009	2397489	0.896384	1.66841e-05	2	0	4	0	11	23	0										2
M_DeepCast_100m_m2_010	2480717	0.914943	2.82176e-05	2	1	5	0	7	54	1							1				1																		1									2	1
K_Offshore_120m_m2_196	2655529	0.908464	3.12555e-05	1	1	5	0	8	67	1							1																						1									2	1
K_DeepCast_100m_mx_210	2907625	0.928113	1.75401e-05	1	1	4	0	18	27	0				1																																	1		1
K_DeepCast_250m_m1_077	2987125	0.819443	1.7408e-05	1	0	2	0	16	33	0							1
K_DeepCast_250m_m2_302	3045402	0.861113	1.28062e-05	6	0	3	0	8	22	0							5			1																												1
K_DeepCast_150m_m2_098	3108308	0.830497	2.41289e-05	2	1	2	0	19	51	0		1					1																				1
K_DeepCast_150m_m1_356	3254097	0.856589	2.73501e-05	16	2	2	0	14	55	0				1			14			1																	2
K_DeepCast_250m_m2_102	3342870	0.823185	2.39315e-05	1	2	1	0	17	59	0							1																				1							1
K_DeepCast_65m_m1_217	3407509	0.876262	1.14453e-05	2	0	7	0	11	19	0							2																															1	3
K_Offshore_80m_m2_039	3419660	0.921068	2.07623e-05	4	2	15	0	12	37	1				3			1														1						1											4	3
K_DeepCast_1200m_m2_207	3559718	0.879534	1.23605e-05	6	0	7	0	9	22	0				1			2			3																												3
K_DeepCast_150m_m2_113	3564595	0.896508	1.68322e-05	8	0	4	0	10	38	0							5			2	1
M_DeepCast_400m_m1_331	3675192	0.941494	1.93187e-05	4	2	8	0	31	25	1				2			2																						1								1	3	2
K_DeepCast_300m_m2_211	3733707	0.827264	2.00873e-05	2	0	5	0	16	52	0		1					1
K_DeepCast_300m_m2_247	3745564	0.85805	2.29605e-05	1	1	7	0	26	51	0							1																				1											1
K_DeepCast_100m_m2_268	3874731	0.948519	2.11628e-05	4	3	18	0	18	38	1				2							2																	1						1			1	2	10
K_Offshore_0m_m1_055	3918758	0.933487	1.96491e-05	4	2	13	0	22	35	1				2			1				1																2											7	3
K_DeepCast_100m_m1_199	3974121	0.846043	1.53493e-05	6	0	6	0	10	39	0							4			2																												1
K_DeepCast_100m_mx_276	4080899	0.865019	1.47026e-05	7	0	9	0	10	33	1							4			3																												2	2
K_DeepCast_150m_m2_257	4090193	0.875923	1.98035e-05	9	0	6	0	12	53	1				1			4			4																												2
M_DeepCast_200m_m2_133	4386275	0.89483	8.4354e-06	2	4	2	0	14	14	1				1			1																				2		1								1	1
K_DeepCast_300m_mx_218	4477731	0.856236	1.3623e-05	4	3	4	0	7	42	1							2				2																1				1						1		1
K_Offshore_120m_mx_162	4514420	0.914801	1.43983e-05	4	4	23	0	10	23	1				1			1			1	1																	1									3	4	15
K_Offshore_80m_m2_119	4651479	0.914387	1.99936e-05	4	5	7	0	39	38	0			1	1			1				1	1		2				2																				1	3
K_DeepCast_150m_m1_199	4705734	0.859429	1.82756e-05	6	1	6	0	10	61	2							3			2	1																1											2
K_DeepCast_35m_m1_177	4742819	0.931474	1.15965e-05	2	2	7	0	19	24	1				1							1																1										1	1	4
K_Offshore_120m_m2_200	4780307	0.94497	1.67353e-05	5	0	5	0	28	42	0				4							1																											3	1
K_DeepCast_35m_m2_009	5024321	0.928798	1.43303e-05	2	2	17	0	22	29	0				2																	1						1											11	4
K_DeepCast_35m_m2_046	5133462	0.925563	1.48048e-05	2	2	18	0	24	28	2				2																	1						1											12	3
K_DeepCast_150m_m1_110	5333054	0.809042	1.51883e-05	5	2	10	0	20	43	1							5																				2											1	2
M_DeepCast_65m_m2_104	5504261	0.944948	1.43525e-05	7	2	5	0	25	40	0				5							2																	1	1									3	1
K_Offshore_80m_m1_159	5560410	0.884158	1.56463e-05	8	1	12	0	19	46	1		1		4			2				1																1											3	6
K_DeepCast_35m_m1_088	5615254	0.902054	1.21099e-05	3	1	10	0	26	28	0				2			1																														1	5	3
K_DeepCast_100m_m1_326	5673043	0.915314	1.76272e-05	2	3	12	0	45	38	0		1		1																					1				1								1	5	2
K_DeepCast_100m_m2_324	5898880	0.91754	1.54267e-05	2	2	9	0	45	33	0				1			1																						1								1	2	1
K_Offshore_80m_m2_194	6140241	0.877619	1.6286e-05	4	2	20	0	14	57	3				1			2				1																1										1	3	12
K_DeepCast_65m_m2_035	6266316	0.915259	3.31933e-05	12	5	26	0	39	123	3	1	2		4			1			1	3							1									2							1	1			5	10
K_Offshore_80m_m2_211	6437535	0.903035	3.21552e-05	12	3	29	0	48	111	4		1		8			1			1	1	1						1									1											5	9
M_DeepCast_65m_m1_011	6656893	0.898953	1.20176e-05	7	1	18	0	21	33	0				6							1																										1	9	4
M_DeepCast_50m_m2_156	876058	0.916436	1.82636e-05	0	0	0	0	0	16	0
M_DeepCast_400m_m2_325	882349	0.908085	1.58667e-05	2	0	1	0	1	10	0							2
K_DeepCast_300m_m2_256	2059370	0.832127	1.50531e-05	3	0	0	0	3	25	0				2						1
M_DeepCast_200m_m1_298	3360796	0.891724	9.8191e-06	4	8	0	0	3	18	0				1			2				1														7		1
M_DeepCast_50m_m2_162	3057924	0.89261	2.55075e-05	1	3	15	0	24	35	0							1																				1						1				1	2	6
K_DeepCast_250m_m2_119	4119125	0.860571	2.54909e-05	1	4	30	0	24	44	2										1																											4	2	26
K_Offshore_40m_m2_176	5723276	0.937549	3.40714e-05	12	5	50	0	71	55	2		1	1	10																							1				2						2	9	24
K_DeepCast_250m_m1_110	5928059	0.913425	3.77864e-05	3	6	27	0	112	69	7							1			2												1					1							1			3	6	11
M_DeepCast_100m_m2_149	6327301	0.908072	3.01866e-05	6	8	41	0	62	73	1				5			1																			2	1										5	9	17
M_DeepCast_100m_mx_118	6464961	0.94672	3.12454e-05	10	9	60	0	57	64	2				9			1					1														1	1		3								3	19	18
K_Offshore_80m_m2_102	6612146	0.929927	2.97937e-05	12	5	49	0	76	52	3			1	8			1	1		1		1															1										3	13	16
K_DeepCast_65m_m2_251	7144765	0.932245	3.16316e-05	10	9	67	0	74	64	2				8			1		1			1														1	1		3								3	19	22
M_DeepCast_100m_m2_066	7222881	0.941771	3.08741e-05	8	7	52	0	78	76	2				6			1				1	1															1		2								3	12	19
K_Offshore_80m_m2_003	8658050	0.938407	3.02609e-05	15	5	63	0	110	65	4				12			1	1			1																1										4	13	21
M_surface_6_m1_040	770635	0.950589	3.24408e-05	0	2	1	0	14	8	0																						1		1															1
K_DeepCast_150m_m2_056	2133338	0.910521	9.84373e-06	1	0	3	0	7	10	0							1
M_surface_9_m2_177	1152751	0.915677	3.46996e-06	0	0	1	0	0	3	0																																							1
K_Offshore_40m_m1_054	1154426	0.940473	9.52854e-06	1	0	3	0	3	4	0										1																													1
K_Offshore_40m_m1_049	1206401	0.946899	2.23806e-05	1	1	1	0	6	18	0										1																	1
K_Offshore_80m_m2_057	1393987	0.934288	1.86515e-05	5	1	6	0	6	8	0		1			1		1			1	1																1												5
K_Offshore_surface_m1_032	1452508	0.953428	1.79001e-05	3	0	4	0	8	11	0							2				1																											1	2
K_DeepCast_100m_m2_315	1663806	0.935382	2.04351e-05	4	2	3	0	6	19	0							3			1																		2										1
K_Offshore_120m_m1_194	1805102	0.9386	1.55116e-05	5	1	6	0	9	7	0		1			1		1			1	1																1												5
M_DeepCast_100m_m2_072	1805733	0.958239	1.93827e-05	6	1	8	0	9	11	0		1			1		2			1	1																1												7
K_Offshore_40m_mx_227	1940038	0.941958	1.64945e-05	4	1	7	0	9	11	0							3				1																										1		6
M_surface_6_m2_085	2192707	0.955284	1.36817e-05	7	1	7	0	6	9	0					3		2			1	1																										1	1	5
M_surface_9_m2_068	2358192	0.940252	1.99305e-05	8	1	9	0	9	19	1				2	2		2			1	1																										1	1	7
M_DeepCast_100m_m1_014	2370162	0.932115	1.13916e-05	3	1	11	0	5	7	0				2						1																											1	1	9
M_DeepCast_65m_m1_284	2475407	0.870423	1.29272e-05	2	1	1	0	11	17	0		1								1																	1
K_Offshore_120m_m2_034	2557637	0.949141	1.99403e-05	9	1	11	0	14	16	0				2	3		3				1																1											1	8
K_Offshore_0m_mx_117	2761619	0.912174	2.96927e-05	6	5	7	0	18	45	1				3			2				1																1										4	1	4
K_Offshore_80m_m2_176	2796710	0.931244	1.89508e-05	6	1	7	0	5	32	2		1					2			1	2																	1										1	3
M_DeepCast_65m_m1_270	2810983	0.879987	2.31236e-05	3	3	3	0	18	38	0					1				1	1								2									1
M_DeepCast_65m_mx_133	2958691	0.929713	1.31815e-05	4	1	11	0	8	14	1				1						1	2																1												10
M_surface_10_m2_141	3079122	0.928947	1.46146e-05	6	0	6	0	5	27	1				1			2			1	2																												4
K_DeepCast_35m_m1_077	3429140	0.925715	1.69139e-05	4	0	11	0	11	31	1							4																															3	7
K_Offshore_80m_m1_177	3939133	0.912717	1.54856e-05	12	1	17	0	13	18	0				6	1		2			1	2																							1				2	10
M_surface_7_m1_048	927463	0.958132	1.94078e-05	0	0	4	0	3	11	0																																							2
M_DeepCast_400m_m2_225	1561761	0.896366	2.24106e-05	0	4	3	0	18	7	3																											1			1				1			1		1
M_DeepCast_50m_m2_218	2069953	0.952372	2.46382e-05	4	1	9	0	14	23	0				3							1																										1		7
K_Offshore_40m_mx_046	2279195	0.946773	2.85188e-05	5	2	11	0	22	25	0				4							1																										2	2	6
M_DeepCast_65m_m1_262	2986908	0.919815	2.51096e-05	3	5	15	0	25	27	0				2							1																										5	3	8
K_Offshore_120m_m2_038	3080682	0.940321	2.23976e-05	3	10	14	0	14	27	1				2							1																										10	1	9
K_Offshore_80m_m2_041	3374563	0.919999	2.07434e-05	4	11	16	0	9	30	0				3			1																														11	6	3
K_Offshore_80m_m1_181	3884958	0.937688	2.44533e-05	10	5	37	0	16	26	1				7			2				1																										5	5	28
K_Offshore_0m_mx_139	2188896	0.944869	2.55837e-05	0	1	7	0	14	33	1																													1									3	1
K_Offshore_80m_m2_224	2256930	0.947954	2.65848e-05	1	1	7	0	16	34	1		1																											1									5
M_DeepCast_65m_m1_282	2541165	0.916335	1.84955e-05	1	0	8	0	10	28	0							1																															5	1
M_surface_10_mx_236	2671855	0.949461	2.17078e-05	2	2	7	0	17	30	0		1									1										1	1																2	2
K_DeepCast_250m_m1_364	2701102	0.906597	2.73962e-05	1	1	7	0	9	56	0							1																				1											1	3
K_DeepCast_100m_m2_176	2745004	0.934934	3.46083e-05	1	6	12	0	35	41	0				1														1													1	1					3	5	5
K_DeepCast_100m_m2_118	2984218	0.917555	2.98236e-05	3	4	14	0	20	47	1			1	1			1																													1	3	3	7
K_DeepCast_100m_m2_316	3206051	0.904901	3.1191e-05	2	6	14	0	30	42	6							1			1																	1							1			4	2	8
M_DeepCast_400m_m2_062	3970196	0.89543	3.60184e-05	2	12	17	0	60	50	2							1			1																	1		1		1	1		5			3	4	7
K_DeepCast_100m_m2_241	1492328	0.903631	2.94841e-05	0	2	3	0	26	13	0																											1					1							2
K_DeepCast_250m_m2_056	3075852	0.921857	4.51907e-05	0	8	6	0	66	57	2																													3					1			4		3
M_DeepCast_200m_m2_085	3169171	0.915382	3.72337e-05	0	5	6	0	66	39	2																													2					2			1	2
M_DeepCast_400m_m2_230	3237298	0.91253	4.04658e-05	0	5	3	0	77	45	1																													2					1			2
K_DeepCast_100m_m2_028	5126434	0.904556	7.90023e-05	2	45	34	0	265	48	11							2						1					10			4	1				3	1		6			3		16				8	13
K_DeepCast_300m_m2_067	802606	0.915303	1.37054e-05	0	1	0	0	3	7	0																											1
K_Offshore_80m_m2_040	1719115	0.90238	1.39607e-05	1	1	3	0	11	8	0										1																	1
M_DeepCast_50m_m2_151	1979228	0.872902	1.31364e-05	1	0	2	0	5	18	0										1																												1
K_DeepCast_250m_m1_045	2011147	0.875734	2.33697e-05	1	1	4	0	11	30	0										1																	1
M_DeepCast_65m_m2_186	2290438	0.88446	1.70273e-05	1	1	4	0	11	22	0										1																	1											1
K_Offshore_80m_m2_121	2337642	0.872483	1.58279e-05	1	1	4	0	12	19	0										1																	1											1
M_DeepCast_200m_m2_046	2603465	0.877721	1.80529e-05	0	1	5	0	10	31	0																											1
M_DeepCast_65m_mx_150	2726204	0.881874	2.09082e-05	1	1	4	0	13	37	1										1																	1											1
K_DeepCast_150m_m2_200	2895502	0.887843	3.52271e-05	0	1	4	0	12	85	0																											1
M_DeepCast_65m_m2_155	3193853	0.900141	2.72398e-05	1	1	8	0	14	63	0										1																	1											1	1
M_DeepCast_65m_mx_236	1996029	0.939376	1.90378e-05	1	1	5	0	10	21	0			1																																		1	2
M_surface_10_m1_294	2079747	0.932785	2.30797e-05	1	3	9	0	17	18	0										1						1								1													1	4	2
K_DeepCast_35m_m2_037	2086306	0.946574	1.72554e-05	0	1	3	0	10	22	0																																					1	1
K_Offshore_120m_m2_148	2355203	0.937465	1.69837e-05	0	2	8	0	14	15	1																				1																	1	5	1
K_Offshore_40m_m2_104	2385313	0.936703	2.05424e-05	0	4	5	0	14	26	0																								1						1							2	3
M_DeepCast_65m_m2_009	2422312	0.937659	1.85773e-05	2	3	5	0	15	19	1										1	1					1								1													1	2	1
M_surface_10_m2_213	2775919	0.928964	1.69313e-05	2	3	6	0	13	22	1											2													1			1										1	3	1
K_Offshore_120m_m2_041	2858327	0.920213	1.60933e-05	1	2	7	0	12	24	0	1													1						1																		2	2
M_DeepCast_65m_mx_077	3144079	0.892155	1.78113e-05	0	2	9	0	14	31	0																											1										1	5	1
K_Offshore_80m_m2_006	3233085	0.892181	2.62907e-05	4	5	9	0	17	49	1	1		1								2			4										1														4	2
M_DeepCast_65m_m1_287	2453851	0.921344	1.83385e-05	1	2	8	0	7	27	0											1										1						1											2	2
K_DeepCast_100m_m1_307	2693995	0.880558	3.93468e-05	1	10	4	0	52	38	1										1								2	1	1	1	1					1					1		2				1	2
M_DeepCast_200m_m1_344	2987133	0.907787	2.176e-05	1	6	12	0	18	28	0											1			2												1	2					1						6	2
M_DeepCast_100m_m2_243	3457560	0.865765	2.34269e-05	2	2	2	0	11	64	0							1			1																		1					1
K_DeepCast_35m_m1_264	3520727	0.899094	1.7326e-05	0	4	8	0	15	34	0																		1									1							1			1	2	1
K_Offshore_surface_m1_204	3538417	0.909599	2.17611e-05	1	2	13	0	7	54	0											1																		1								1	7	2
K_Offshore_80m_m1_186	3576554	0.925045	2.62823e-05	2	4	14	0	11	63	0											2							1											1					1			1	5	1
M_DeepCast_50m_m2_137	3781464	0.923736	2.90893e-05	4	7	14	0	12	72	1				2							2										1								2				1	1			2	4	4
M_DeepCast_65m_m2_181	3976122	0.92888	2.69106e-05	3	5	14	0	12	73	0				1				1			1										2								1			1					1	1	5
M_DeepCast_65m_m2_061	3987901	0.925451	2.95895e-05	2	4	17	0	19	75	1				2																	1								2					1				4	5
K_DeepCast_100m_m2_328	4045328	0.857164	2.34839e-05	1	3	4	0	12	74	1							1																				1	1					1
M_DeepCast_100m_mx_241	4205805	0.858199	1.66437e-05	1	4	18	0	20	27	0							1																			1	1										2	6	6
M_DeepCast_50m_m2_133	4213644	0.92355	2.4919e-05	2	7	24	0	17	55	0			1				1														2					1			1					2			1	8	6
K_Offshore_0m_mx_037	4248582	0.921578	2.61264e-05	2	8	30	0	27	44	0							1			1				2												2	1		1					1			1	11	8
K_Offshore_surface_mx_256	4466139	0.900175	2.19429e-05	2	6	24	0	29	37	0											2			2												2	1					1						7	7
K_DeepCast_35m_m2_150	4515034	0.885255	2.50275e-05	3	9	20	0	41	38	2				2							1			2				1								1	1				1	1		1			1	7	4
M_DeepCast_400m_m2_048	5070402	0.885112	4.57557e-05	2	10	21	0	143	43	13										2			1					2			1	1				1			1		1		1	1				4	6
M_DeepCast_65m_m2_011	5244649	0.892871	2.76472e-05	1	19	29	0	57	35	4											1										2					4	1		8					2			2	6	6
K_DeepCast_150m_m2_127	5471229	0.882761	5.06285e-05	1	46	21	0	135	47	27							1											3			2	1				2			2		2		3	4			27	4	2
K_DeepCast_100m_mx_218	5514807	0.922738	2.75622e-05	1	13	27	0	45	66	0											1							1			2								3		1	1		4			1	12	5
M_DeepCast_200m_mx_231	5670098	0.871598	4.93819e-05	3	40	22	0	139	56	20							2			1								4			2	3				1			3		1		3	2			21	5	2
K_Offshore_80m_m2_029	5763428	0.896045	2.32501e-05	2	14	44	0	47	27	0							1				1										1					3	2		3				1	3			1	11	14
K_DeepCast_65m_m1_055	5850178	0.898502	1.98285e-05	2	11	30	0	40	33	0							2														1					1	1		3					2			3	10	7
K_Offshore_surface_mx_130	6077677	0.895162	2.2706e-05	2	14	40	0	33	49	0				2														2			3						1		2			1	1	2			2	15	11
K_Offshore_80m_m2_128	6697954	0.876985	2.06033e-05	1	12	49	0	26	50	0							1										1				1					1	1		2		1		1	2			2	14	16
K_Offshore_80m_m2_185	6812147	0.888843	2.08451e-05	1	10	54	0	25	51	1							1										1				2						1		2					1			3	16	14
K_DeepCast_250m_m1_352	8088564	0.834347	4.38891e-05	3	27	28	0	227	57	13										3			1					6			1	1					1		2		2	1	1	4			7	7	10
K_Offshore_120m_mx_222	8355748	0.883656	2.14224e-05	3	15	54	0	54	53	0				1						2				5			1				2						2		1		2			1			1	10	23
M_DeepCast_400m_m2_195	8884912	0.872883	4.53578e-05	1	46	35	0	235	74	12										1								2			2	1			2	3			16		2		2	4			12	6	4
M_DeepCast_400m_m2_341	9051830	0.861137	4.09862e-05	3	54	28	0	209	70	7							1			2								3			2	1				4			18		4		1	6			15	7	2
K_DeepCast_250m_m1_330	9437661	0.875266	4.78932e-05	4	75	33	0	212	86	42							2			2			1					9			3	1				4			6		2		2	4			43	9	2
M_DeepCast_200m_m2_025	9783130	0.84374	3.79224e-05	1	43	43	0	237	41	6										1			2					7			3	1				5	1		11		4	2		6			1	12	17
K_Offshore_80m_m2_203	660113	0.917049	4.54468e-06	0	0	0	0	0	3	0
K_Offshore_80m_m1_039	1087139	0.923097	2.75954e-06	0	0	0	0	0	3	0
M_DeepCast_50m_m1_060	1154514	0.921441	9.52782e-06	1	0	1	0	0	9	0								1
K_DeepCast_100m_mx_034	1235755	0.900223	4.04611e-06	0	0	0	0	0	5	0
M_DeepCast_65m_m1_070	1306115	0.918763	5.35941e-06	0	0	0	0	0	7	0
K_DeepCast_65m_m2_187	1546437	0.905932	1.22863e-05	1	1	0	0	0	17	0							1																										1
M_surface_10_m2_023	2273383	0.913274	2.4193e-05	1	2	7	0	18	27	0							1																				1							1				2	2
K_DeepCast_35m_m1_007	1797839	0.88928	3.28172e-05	1	1	3	0	14	40	0							1																				1
K_DeepCast_35m_m2_191	3405761	0.907009	3.08301e-05	4	14	34	0	27	26	0							3				1		1								1					2	1	1	1		1	1	2	2			1	10	10
K_Offshore_80m_m2_222	3485016	0.90931	2.95551e-05	3	13	33	0	27	27	0							2				1		1								1					2	1	1	1			1	2	2			1	10	10
K_Offshore_120m_m2_058	3610658	0.918308	2.6588e-05	3	5	26	0	26	34	2							3																			1	1						1	2				6	8
K_Offshore_40m_m1_220	3825547	0.899959	2.32646e-05	3	14	20	0	27	25	0							1			1	1										1					2	1	1	1				1	3			4	4	8
K_DeepCast_0m_m1_144	3923443	0.904242	2.98207e-05	4	13	19	0	34	47	0							1			1	2										2				2	2	1		1				1	2			2	6	5
K_Offshore_80m_m2_019	4883340	0.913892	2.43686e-05	4	19	24	0	37	32	3							1				3										1					4	1	1	2		2	1	2	2			3	4	7
K_Offshore_80m_m1_165	5055027	0.890905	2.88821e-05	3	15	35	0	44	46	3							2				1										2					1	1		1				1	2			7	7	10
M_DeepCast_65m_m2_010	5477827	0.881072	4.60036e-05	2	9	42	0	133	49	17				1							1							2		1		1					1		1					2			1	4	15
K_Offshore_80m_m1_157	5732063	0.877462	2.23305e-05	4	14	33	0	42	35	0				1			3														2					3	1		1				1	2			4	8	9
M_DeepCast_200m_mx_295	6093942	0.875097	5.92392e-05	1	25	37	0	217	59	22							1											9			1	2				1	1		7				1	2			1	4	14
M_DeepCast_65m_m2_001	6672056	0.85331	2.24818e-05	4	10	31	0	58	45	2				1			1				2										1						1		1				3	1			3	6	6
K_DeepCast_150m_m2_164	8578532	0.884293	3.70693e-05	7	25	34	0	194	48	10							3			3	1		1					3			5					1	2		4		1		1	5			2	10	8
M_surface_9_m2_112	2211368	0.941339	3.61767e-05	4	7	23	0	25	20	1			1	1							2		1								1				1		1					1		2				3	11
M_surface_10_m1_278	2374465	0.926113	3.41129e-05	3	8	25	0	25	16	4				1							2		1								1				1		1		1			1		2				4	12
K_Offshore_40m_m2_239	3600646	0.922577	3.22164e-05	4	7	29	0	42	30	4				3							1										1					1	1							2			2	4	11
M_DeepCast_100m_m1_323	3667085	0.902857	3.32689e-05	6	4	19	0	54	33	6				2			1				3																1				1			2				2	7
M_DeepCast_100m_m1_317	3780382	0.923894	3.14783e-05	4	5	35	0	38	36	1				3							1										1					1	1										2	5	14
M_DeepCast_400m_m2_235	5193540	0.935741	7.52858e-05	1	23	47	0	228	74	18										1								6			1	2				2		2	1		1			5		1	2	7	14
K_Offshore_surface_mx_210	1365689	0.939097	2.56281e-05	2	0	4	0	13	16	0							1				1																											1
M_DeepCast_400m_m2_277	1365478	0.923515	8.78813e-06	1	0	0	0	7	4	0											1
M_DeepCast_65m_m2_091	2075133	0.917663	2.50586e-05	2	1	1	0	17	31	0										1	1																1
[truncated: 322 more columns]
